# Supplementary material for: Identification of Critical Phosphorylation Sites Enhancing Kinase Activity With a Bimodal Fusion Framework
Source: Mol Cell Proteomics. 2024 Nov 30;24(1):100889. doi: 10.1016/j.mcpro.2024.100889 (PMC11774822; doi:10.1016/j.mcpro.2024.100889)
Supplement: Supplemental Tables S1–S9 [file mmc2.xlsx]

## Sheet: Index
Index	Sheet name	Description
	Index	This sheet contains information for rest of sheets.
S1	CPTAC datasets	This sheet contains information on the CPTAC datasets used to train PhoSiteformer.
S2	Reagent or Resource	This sheet contains information on reagents used in the experiments, along with databases, software, and algorithms used for data analysis.
S3	All custom features	This sheet contains all customized sequence and structural features shown in Figure 1 and S1.
S4	Custom features selection	This sheet contains the 28 non-collinear customized sequence and structural features that were input into the machine learning models, which show significant differences between known critical and non-critical phos-sites.
S5	GSEA	This sheet contains the results of GSEA, corresponding to Figure 2A.
S6	Kinase annotation	This sheet contains annotation information for kinase groups and A-loops.
S7	CSPred prediction	This sheet contains the prediction results of CSPred.
S8	Univariate Cox	This sheet contains the univariate Cox analysis results of known and new critical phos-sites across different cancer types, corresponding to Figure S4A.
S9	Manual curation	This sheet contains the results of manually curated literature for 106 new critical phos-sites, corresponding to Figure 4C.

## Sheet: S1 CPTAC datasets
Accession Number	Cancer Type	Sample Number	PhoSiteformer	GSEA
PDC000318	Acute Myeloid Leukemia	40	yes	no
PDC000319	Acute Myeloid Leukemia	30	yes	no
PDC000320	Acute Myeloid Leukemia	20	yes	no
PDC000399	Acute Myeloid Leukemia	16	yes	no
PDC000401	Acute Myeloid Leukemia	16	yes	no
PDC000403	Acute Myeloid Leukemia	19	yes	no
PDC000121	Breast Invasive Carcinoma	141	yes	yes
PDC000174	Breast Invasive Carcinoma	105	yes	yes
PDC000326	Breast Invasive Carcinoma	35	yes	no
PDC000328	Breast Invasive Carcinoma	4	yes	no
PDC000117	Colon Adenocarcinoma	197	yes	yes
PDC000128	Clear Cell Renal Cell Carcinoma	194	yes	yes
PDC000205	Glioblastoma	110	yes	yes
PDC000199	Hepatocellular Carcinoma	330	yes	yes
PDC000222	Head and Neck Squamous Cell Carcinoma	174	yes	yes
PDC000149	Lung Adenocarcinoma	213	yes	yes
PDC000220	Lung Adenocarcinoma	168	yes	yes
PDC000232	Lung Squamous Cell Carcinoma	212	yes	yes
PDC000115	Ovarian Serous Cystadenocarcinoma	69	yes	yes
PDC000119	Ovarian Serous Cystadenocarcinoma	103	yes	yes
PDC000176	PediatricAYA Brain Tumors	226	yes	yes
PDC000271	Pancreatic Ductal Adenocarcinoma	212	yes	yes
PDC000126	Uterine Corpus Endometrial Carcinoma	131	yes	yes
PhoSiteformer: used for PhoSiteformer
GSEA: used for phosphorylation enrichment analysis

## Sheet: S2 Reagent or Resource
REAGENT or RESOURCE	SOURCE	IDENTIFIER
Antibodies
DYKDDDDK tag Rabbit Polyclonal antibody (Binds to FLAG® tag epitope)	Proteintech	Cat# 20543-1-AP
Myc-Tag (71D10) Rabbit Monoclonal antibody	Cell Signaling Technology	Cat# 2278
Beta Tubulin Mouse Monoclonal antibody	Proteintech	Cat# 66240-1-Ig
Phospho-HDAC5 (Ser661) Rabbit Antibody	Cell Signaling Technology	Cat# 3424
Phospho-VASP (Ser157) Rabbit Antibody	Cell Signaling Technology	Cat# 3111
IRDye® 680RD Goat anti-Rabbit IgG Secondary Antibody	LI-COR Biosciences	Cat# 926-68071
IRDye® 800CW Goat anti-Mouse IgG Secondary Antibody	LI-COR Biosciences	Cat# 926-32210
Bacterial and virus strains
Trans5α Chemically Competent Cell	TransGen Biotech	Cat# CD201-01
Chemicals, peptides, and recombinant proteins
DNA Loading Buffer (6X)	Thermo Fisher Scientific	Cat# R0611
DL5,000 DNA Marker	Takara	Cat# 3428A
TB Green® Premix Ex Taq™ II (Tli RNaseH Plus)	Takara	Cat# RR820A
pcDNA3.1-3×flag plasmid	Shanghai Integrated Biotech Solutions Company	Cat# pcDNA3.1-3×flag
pcDNA3.1-flag plasmid	Shanghai Integrated Biotech Solutions Company	Cat# pcDNA3.1-flag
pcDNA3.1-3×myc plasmid	Shanghai Integrated Biotech Solutions Company	Cat# pcDNA3.1-3×myc
PrimeSTAR® GXL Premix	Takara	R051A
Ampicillin sodium	Sangon Biotech	A610029-0025
Nhe I	Takara	Cat# 1241A
Xba I	Takara	Cat# 1093A
BamH I	Takara	Cat# 1010A
EcoR I	Takara	Cat# 1040A
Xho I	Takara	Cat# 1094A
DMEM	Thermo Fisher Scientific	Cat# C11995500BT
Fetal Bovine Serum	Giboco	Cat# 10270-106, LOT# 2534387
Lipofectamine 3000	Thermo Fisher Scientific	Cat# L3000015
PBS, pH 7.4	Sangon Biotech	Cat# B640011-0010
RIPA Lysis Buffer	Thermo Fisher Scientific	Cat# 89900
Halt Protease and Phosphatase Inhibitor Cocktail	Thermo Fisher Scientific	Cat# 78442
Western Blot Loading Buffer (5X)	Epizyme Biotech	Cat# LT103
Western Blot Protien Marker	Epizyme Biotech	Cat# WJ106
10% Bis-Tris Precast Gel	Epizyme Biotech	Cat# LK304 LOT# 027B2030
MOPS Running Buffer (20X)	Epizyme Biotech	Cat# PS120S LOT# 037B2335
Tris	Sangon Biotech	Cat# A600194-0500
Glycine	Sangon Biotech	Cat# A110167-0500
Tween-20	Sangon Biotech	Cat# A600560-0500
Yeast Extract	OXOID	Cat# LP0021B
Tryptone	OXOID	Cat# LP0042B
NaCl	Sangon Biotech	Cat# A610476-0001
Agarose	BIOWEST	Cat# BY-R0100
Critical commercial assays
QuickMutation Site-directed Mutagenesis kit	Beyotime	Cat# D0206M
EndoFree Midi Plasmid Kit	TIANGEN	Cat# DP108
EasyPure® Quick Gel Extraction Kit	TransGen Biotech	Cat# EG101-01
Deposited data
Human protein sequences and annotations for critical sites	UniProt Consortium	https://www.uniprot.org/
Phosphorylation mass spectrometry data	CPTAC	https://pdc.cancer.gov/pdc/browse/
Experimentally determined kinase-substrate relationships	Hornbeck et al.	PhosphoSitePlus (https://www.phosphosite.org/staticDownloads): Kinase_Substrate_Dataset.gz
AlphaFold PDB coordinate files	Varadi et al.	AlphaFold Protein Structure Database (https://alphafold.ebi.ac.uk/)
Three functional regions of the kinases	Sigrist et al.	PROSITE (https://prosite.expasy.org/): PS00107, PS00108, PS00109
A-loop annotations	Paysan-Lafosse at al.	InterPro (https://www.ebi.ac.uk/interpro/)
The group information for kinases	Manning at al.	Kinase.Com (http://www.kinase.com/): Kincat Hsap 08.02
Software and algorithms
MEME	Bailey et al.	https://meme-suite.org/meme/tools/meme
PSAIA	Mihel et al.	http://complex.zesoi.fer.hr/en/10-category-en-gb/tools-en/19-psaia-en
ProtT5	Elnaggar et al.	https://huggingface.co/Rostlab/prot_t5_xl_uniref50
KinasePhos	Ma et al.	https://awi.cuhk.edu.cn/KinasePhos/index.html
NetworKIN	Linding et al.	http://networkin.info
PhosphoPICK	Patrick et al.	https://bio.tools/phosphopick
GSEApy	Fang et al.	https://github.com/zqfang/GSEApy
lifelines	Davidson-Pilon et al.	https://github.com/CamDavidsonPilon/lifelines/
Scikit-learn	Pedregosa et al.	https://github.com/scikit-learn/scikit-learn
SciPy	Virtanen et al.	https://github.com/scipy/scipy

## Sheet: S3 All custom features
Phos-site	Known Critical Phos-site	+/-7AA	A_percent	R_percent	N_percent	D_percent	C_percent	Q_percent	E_percent	G_percent	H_percent	I_percent	L_percent	K_percent	M_percent	F_percent	P_percent	S_percent	T_percent	W_percent	Y_percent	V_percent	Glx	Xle	Pos_charged	Neg_charged	Uncharged	Aromatic	Aliphatic	Small	Hydrophilic	Hydrophobic	Polar	Non-polar	AHR	BSR	RTR	UFR	AC	AD	AE	AF	AG	AH	AI	AK	AL	AM	AN
P28482:S360	0	RFQPGYRS------	0	0.285714	0	0	0	0.142857	0	0.142857	0	0	0	0	0	0.142857	0.142857	0	0	0	0.142857	0	0.142857	0	0.285714	0	0.285714	0.285714	0	0.285714	0.428571	0.285714	0.571429	0.428571	0.142857	0.285714	0.285714	0.285714	0	0	0	0	0	0	0	0	0	0	0
P53350:T459	0	QYIERDGTESYLTVS	0	0.0714286	0	0.0714286	0	0.0714286	0.142857	0.0714286	0	0.0714286	0.0714286	0	0	0	0	0.142857	0.0714286	0	0.142857	0.0714286	0.214286	0.142857	0.0714286	0.214286	0.428571	0.142857	0.214286	0.214286	0.571429	0.357143	0.714286	0.285714	0.285714	0.357143	0.285714	0.0714286	0	0	0	0	0	0	0	0	0	0	0
Q96BR1:T324	0	TTTTFCGTPEYLAPE	0.0714286	0	0	0	0.0714286	0	0.142857	0.0714286	0	0	0.0714286	0	0	0.0714286	0.142857	0	0.285714	0	0.0714286	0	0.142857	0.0714286	0	0.142857	0.428571	0.142857	0.0714286	0.285714	0.428571	0.214286	0.571429	0.428571	0.357143	0.428571	0.214286	0.214286	0	0	0	0	0	0	0	0	0	0	0
P07948:S246	0	AWEIPRESIKLVKRL	0.0714286	0.142857	0	0	0	0	0.142857	0	0	0.142857	0.142857	0.142857	0	0	0.0714286	0	0	0.0714286	0	0.0714286	0.142857	0.285714	0.285714	0.142857	0	0.0714286	0.357143	0.142857	0.428571	0.428571	0.428571	0.571429	0.5	0.285714	0.0714286	0.0714286	0	0	0	0	0	0	0	0	0	0	0
O00141:S401	1	VPNSIGKSPDSVLVT	0	0	0.0714286	0.0714286	0	0	0	0.0714286	0	0.0714286	0.0714286	0.0714286	0	0	0.142857	0.142857	0.0714286	0	0	0.214286	0	0.142857	0.0714286	0.0714286	0.285714	0	0.357143	0.357143	0.428571	0.357143	0.428571	0.571429	0.142857	0.357143	0.5	0.214286	0	0	0	0	0	0	0	0	0	0	0
P06493:Y77	0	LMQDSRLYLIFEFLS	0	0.0714286	0	0.0714286	0	0.0714286	0.0714286	0	0	0.0714286	0.285714	0	0.0714286	0.142857	0	0.142857	0	0	0	0	0.142857	0.357143	0.0714286	0.142857	0.214286	0.142857	0.428571	0.142857	0.428571	0.571429	0.428571	0.571429	0.5	0.214286	0.214286	0	0	0	0	0	0	0	0	0	0	0	0
Q14680:T56	0	SDLPRIKTEIEALKN	0.0714286	0.0714286	0.0714286	0.0714286	0	0	0.142857	0	0	0.142857	0.142857	0.142857	0	0	0.0714286	0.0714286	0	0	0	0	0.142857	0.285714	0.214286	0.214286	0.142857	0	0.285714	0.214286	0.571429	0.285714	0.571429	0.428571	0.5	0.142857	0.285714	0.0714286	0	0	0	0	0	0	0	0	1	0	0
P17612:T202	0	RTWTLCGTPEYLAPE	0.0714286	0.0714286	0	0	0.0714286	0	0.142857	0.0714286	0	0	0.142857	0	0	0	0.142857	0	0.142857	0.0714286	0.0714286	0	0.142857	0.142857	0.0714286	0.142857	0.285714	0.142857	0.142857	0.285714	0.357143	0.285714	0.5	0.5	0.428571	0.285714	0.214286	0.214286	0	0	0	0	0	0	0	0	0	0	0
P11362:S588	0	LEYCYNPSHNPEEQL	0	0	0.142857	0	0.0714286	0.0714286	0.214286	0	0.0714286	0	0.142857	0	0	0	0.142857	0	0	0	0.142857	0	0.285714	0.142857	0.0714286	0.214286	0.428571	0.214286	0.142857	0.142857	0.5	0.285714	0.714286	0.285714	0.571429	0.142857	0.285714	0.142857	0	0	0	0	0	0	0	0	0	0	0
Q13153:S491	0	LQNPEKLSAIFRDFL	0.0714286	0.0714286	0.0714286	0.0714286	0	0.0714286	0.0714286	0	0	0.0714286	0.214286	0.0714286	0	0.142857	0.0714286	0	0	0	0	0	0.142857	0.285714	0.142857	0.142857	0.142857	0.142857	0.285714	0.142857	0.428571	0.428571	0.428571	0.571429	0.5	0.214286	0.214286	0.0714286	0	0	0	0	0	0	1	0	0	0	0
O43293:T180	1	EFKNIFGTPEFVAPE	0.0714286	0	0.0714286	0	0	0	0.214286	0.0714286	0	0.0714286	0	0.0714286	0	0.214286	0.142857	0	0	0	0	0.0714286	0.214286	0.0714286	0.0714286	0.214286	0.0714286	0.214286	0.142857	0.285714	0.357143	0.357143	0.357143	0.642857	0.357143	0.357143	0.285714	0.214286	0	0	0	0	0	0	0	0	0	0	0
P51813:S324	0	GAFMVRNSSQVGMYT	0.0714286	0.0714286	0.0714286	0	0	0.0714286	0	0.142857	0	0	0	0	0.142857	0.0714286	0	0.0714286	0.0714286	0	0.0714286	0.142857	0.0714286	0	0.0714286	0	0.357143	0.142857	0.285714	0.285714	0.357143	0.428571	0.428571	0.571429	0.285714	0.357143	0.285714	0.142857	0	0	0	1	0	0	0	0	0	0	0
Q13554:S397	0	GIKESSDSANTTIED	0.0714286	0	0.0714286	0.142857	0	0	0.142857	0.0714286	0	0.142857	0	0.0714286	0	0	0	0.142857	0.142857	0	0	0	0.142857	0.142857	0.0714286	0.285714	0.357143	0	0.142857	0.285714	0.714286	0.142857	0.714286	0.285714	0.285714	0.285714	0.428571	0.0714286	0	0	0	0	0	0	0	0	0	0	1
P00519:S50	0	SEAARWNSKENLLAG	0.214286	0.0714286	0.142857	0	0	0	0.142857	0.0714286	0	0	0.142857	0.0714286	0	0	0	0.0714286	0	0.0714286	0	0	0.142857	0.142857	0.142857	0.142857	0.214286	0.0714286	0.142857	0.357143	0.5	0.214286	0.5	0.5	0.571429	0.0714286	0.285714	0.0714286	0	0	0	0	1	0	0	0	0	0	0
Q9NYV4:S306	0	QRSVSPYSRRRSSSY	0	0.285714	0	0	0	0.0714286	0	0	0	0	0	0	0	0	0.0714286	0.357143	0	0	0.142857	0.0714286	0.0714286	0	0.285714	0	0.571429	0.142857	0.0714286	0.428571	0.714286	0.214286	0.857143	0.142857	0.0714286	0.214286	0.428571	0.0714286	0	0	0	0	0	0	0	0	0	0	0
O14920:T368	0	LIPDKPATQCISDGK	0.0714286	0	0	0.142857	0.0714286	0.0714286	0	0.0714286	0	0.142857	0.0714286	0.142857	0	0	0.142857	0.0714286	0	0	0	0	0.0714286	0.214286	0.142857	0.142857	0.214286	0	0.214286	0.357143	0.428571	0.214286	0.5	0.5	0.428571	0.142857	0.428571	0.214286	0	0	0	0	0	0	0	0	0	0	0
P53350:S331	0	RFSIAPSSLDPSNRK	0.0714286	0.142857	0.0714286	0.0714286	0	0	0	0	0	0.0714286	0.0714286	0.0714286	0	0.0714286	0.142857	0.214286	0	0	0	0	0	0.142857	0.214286	0.0714286	0.285714	0.0714286	0.142857	0.428571	0.571429	0.214286	0.571429	0.428571	0.214286	0.142857	0.5	0.142857	0	0	0	0	0	0	0	0	0	0	0
P12931:Y338	0	VVSEEPIYIVTEYMS	0	0	0	0	0	0	0.214286	0	0	0.142857	0	0	0.0714286	0	0.0714286	0.142857	0.0714286	0	0.0714286	0.214286	0.214286	0.142857	0	0.214286	0.285714	0.0714286	0.428571	0.214286	0.428571	0.5	0.5	0.5	0.285714	0.5	0.214286	0.0714286	0	0	0	0	0	0	0	0	0	0	0
Q9BQI3:Y193	0	NKLDGQYYAIKKILI	0.0714286	0	0.0714286	0.0714286	0	0.0714286	0	0.0714286	0	0.214286	0.142857	0.214286	0	0	0	0	0	0	0.0714286	0	0.0714286	0.357143	0.214286	0.0714286	0.214286	0.0714286	0.357143	0.142857	0.428571	0.428571	0.5	0.5	0.5	0.285714	0.214286	0.0714286	0	0	0	0	0	0	1	0	0	0	0
P08922:Y2342	0	ACLTHSGYGDGSD-	0.0833333	0	0	0.166667	0.0833333	0	0	0.25	0.0833333	0	0.0833333	0	0	0	0	0.166667	0.0833333	0	0	0	0	0.0833333	0.0833333	0.166667	0.333333	0.0833333	0.0833333	0.5	0.5	0.0833333	0.583333	0.416667	0.333333	0.0833333	0.583333	0.25	1	0	0	0	0	0	0	0	0	0	0
P53350:S49	0	EVLVDPRSRRRYVRG	0	0.357143	0	0.0714286	0	0	0.0714286	0.0714286	0	0	0.0714286	0	0	0	0.0714286	0	0	0	0.0714286	0.214286	0.0714286	0.0714286	0.357143	0.142857	0.0714286	0.0714286	0.285714	0.142857	0.5	0.357143	0.571429	0.428571	0.142857	0.285714	0.214286	0.142857	0	0	0	0	0	0	0	0	0	0	0
Q02750:S222	1	LIDSMANSFVGTRSY	0.0714286	0.0714286	0.0714286	0.0714286	0	0	0	0.0714286	0	0.0714286	0.0714286	0	0.0714286	0.0714286	0	0.142857	0.0714286	0	0.0714286	0.0714286	0	0.142857	0.0714286	0.0714286	0.357143	0.142857	0.285714	0.285714	0.428571	0.428571	0.5	0.5	0.214286	0.357143	0.357143	0.0714286	0	0	0	0	0	0	0	0	0	0	1
Q13153:S21	0	APPMRNTSTMIGAGS	0.142857	0.0714286	0.0714286	0	0	0	0	0.142857	0	0.0714286	0	0	0.142857	0	0.142857	0.0714286	0.142857	0	0	0	0	0.0714286	0.0714286	0	0.285714	0	0.214286	0.5	0.357143	0.214286	0.357143	0.642857	0.285714	0.214286	0.428571	0.285714	0	0	0	0	1	0	0	0	0	0	0
Q96GX5:S556	0	LSSSFLCSDDDRASK	0.0714286	0.0714286	0	0.214286	0.0714286	0	0	0	0	0	0.142857	0.0714286	0	0.0714286	0	0.285714	0	0	0	0	0	0.142857	0.142857	0.214286	0.357143	0.0714286	0.142857	0.357143	0.642857	0.214286	0.714286	0.285714	0.357143	0.0714286	0.5	0	0	0	0	0	0	0	0	0	0	0	0
Q16584:T526	0	VGPGDSPTFPRFRAI	0.0714286	0.142857	0	0.0714286	0	0	0	0.142857	0	0.0714286	0	0	0	0.142857	0.214286	0.0714286	0	0	0	0.0714286	0	0.0714286	0.142857	0.0714286	0.0714286	0.142857	0.142857	0.5	0.285714	0.285714	0.285714	0.714286	0.0714286	0.285714	0.5	0.357143	0	0	0	0	0	0	1	0	0	0	0
P04049:T310	0	TGWSQPKTPVPAQRE	0.0714286	0.0714286	0	0	0	0.142857	0.0714286	0.0714286	0	0	0	0.0714286	0	0	0.214286	0.0714286	0.0714286	0.0714286	0	0.0714286	0.214286	0	0.142857	0.0714286	0.285714	0.0714286	0.0714286	0.428571	0.5	0.142857	0.5	0.5	0.357143	0.214286	0.357143	0.285714	0	0	0	0	0	0	0	0	0	0	0
O43318:Y584	0	ENKSLSTYYQQCKKQ	0	0	0.0714286	0	0.0714286	0.214286	0.0714286	0	0	0	0.0714286	0.214286	0	0	0	0.142857	0.0714286	0	0.0714286	0	0.285714	0.0714286	0.214286	0.0714286	0.642857	0.0714286	0.0714286	0.142857	0.785714	0.142857	0.928571	0.0714286	0.642857	0.142857	0.214286	0	0	0	0	0	0	0	0	0	0	0	0
P04049:Y341	1	GQRDSSYYWEIEASE	0.0714286	0.0714286	0	0.0714286	0	0.0714286	0.214286	0.0714286	0	0.0714286	0	0	0	0	0	0.214286	0	0.0714286	0.0714286	0	0.285714	0.0714286	0.0714286	0.285714	0.357143	0.142857	0.0714286	0.357143	0.642857	0.214286	0.714286	0.285714	0.357143	0.214286	0.357143	0.0714286	0	0	0	0	0	0	0	0	0	0	0
P00519:T389	0	FGLSRLMTGDTYTAH	0.0714286	0.0714286	0	0.0714286	0	0	0	0.142857	0.0714286	0	0.142857	0	0.0714286	0.0714286	0	0.0714286	0.142857	0	0.0714286	0	0	0.142857	0.142857	0.0714286	0.285714	0.214286	0.214286	0.285714	0.428571	0.357143	0.5	0.5	0.357143	0.285714	0.285714	0.142857	0	0	0	0	0	1	0	0	0	0	0
O95835:T262	0	TPPPRGTTPPPPSWE	0	0.0714286	0	0	0	0	0.0714286	0.0714286	0	0	0	0	0	0	0.5	0.0714286	0.142857	0.0714286	0	0	0.0714286	0	0.0714286	0.0714286	0.214286	0.0714286	0	0.642857	0.357143	0.0714286	0.357143	0.642857	0.0714286	0.214286	0.642857	0.571429	0	0	0	0	0	0	0	0	0	0	0
O43781:T455	0	IPRYCSVTTQADGRV	0.0714286	0.142857	0	0.0714286	0.0714286	0.0714286	0	0.0714286	0	0.0714286	0	0	0	0	0.0714286	0.0714286	0.0714286	0	0.0714286	0.142857	0.0714286	0.0714286	0.142857	0.0714286	0.357143	0.0714286	0.214286	0.285714	0.428571	0.285714	0.571429	0.428571	0.214286	0.357143	0.285714	0.142857	0	1	0	0	0	0	0	0	0	0	0
P07947:T533	0	LEDYFTATEPQYQPG	0.0714286	0	0	0.0714286	0	0.142857	0.142857	0.0714286	0	0	0.0714286	0	0	0.0714286	0.142857	0	0.0714286	0	0.142857	0	0.285714	0.0714286	0	0.214286	0.357143	0.214286	0.0714286	0.285714	0.428571	0.285714	0.571429	0.428571	0.428571	0.285714	0.285714	0.214286	0	0	0	0	0	0	0	0	0	0	0
P31751:Y316	0	TFCGTPEYLAPEVLE	0.0714286	0	0	0	0.0714286	0	0.214286	0.0714286	0	0	0.142857	0	0	0.0714286	0.142857	0	0.142857	0	0	0.0714286	0.214286	0.142857	0	0.214286	0.214286	0.0714286	0.214286	0.285714	0.357143	0.285714	0.428571	0.571429	0.5	0.285714	0.214286	0.214286	0	0	0	0	0	0	0	0	0	0	0
Q9NYV4:S177	0	SSKESRSSKLHKEKT	0	0.0714286	0	0	0	0	0.142857	0	0.0714286	0	0.0714286	0.285714	0	0	0	0.285714	0.0714286	0	0	0	0.142857	0.0714286	0.428571	0.142857	0.357143	0.0714286	0.0714286	0.285714	0.928571	0.0714286	0.928571	0.0714286	0.571429	0.0714286	0.285714	0	0	0	0	0	0	0	0	0	0	0	0
Q15418:S732	0	RRVRKLPSTTL---	0	0.3	0	0	0	0	0	0	0	0	0.2	0.1	0	0	0.1	0	0.2	0	0	0.1	0	0.2	0.4	0	0.2	0	0.3	0.1	0.6	0.3	0.6	0.4	0.3	0.3	0.1	0.1	0	0	0	0	0	0	0	0	0	0	0
Q99558:S820	0	PSKASQSSRDTLSSG	0.0714286	0.0714286	0	0.0714286	0	0.0714286	0	0.0714286	0	0	0.0714286	0.0714286	0	0	0.0714286	0.357143	0.0714286	0	0	0	0.0714286	0.0714286	0.142857	0.0714286	0.5	0	0.0714286	0.571429	0.714286	0.0714286	0.714286	0.285714	0.285714	0.0714286	0.571429	0.142857	0	0	0	0	0	0	0	0	0	0	0
Q8IWQ3:T260	0	VDAARRLTLEHIQKH	0.142857	0.142857	0	0.0714286	0	0.0714286	0.0714286	0	0.142857	0.0714286	0.142857	0.0714286	0	0	0	0	0	0	0	0.0714286	0.142857	0.214286	0.357143	0.142857	0.0714286	0.142857	0.285714	0.142857	0.571429	0.285714	0.571429	0.428571	0.642857	0.142857	0.0714286	0	0	0	0	0	0	0	0	0	0	0	0
Q13315:T202	0	TKGCCSQTDGLNSKF	0	0	0.0714286	0.0714286	0.142857	0.0714286	0	0.142857	0	0	0.0714286	0.142857	0	0.0714286	0	0.142857	0.0714286	0	0	0	0.0714286	0.0714286	0.142857	0.0714286	0.5	0.0714286	0.0714286	0.285714	0.571429	0.142857	0.714286	0.285714	0.428571	0.142857	0.428571	0.142857	0	0	0	0	0	0	0	0	0	0	0
Q7KZI7:S422	0	PAIPTSNSYSKKTQS	0.0714286	0	0.0714286	0	0	0.0714286	0	0	0	0.0714286	0	0.142857	0	0	0.142857	0.214286	0.142857	0	0.0714286	0	0.0714286	0.0714286	0.142857	0	0.571429	0.0714286	0.0714286	0.428571	0.642857	0.142857	0.714286	0.285714	0.285714	0.285714	0.428571	0.142857	0	0	0	0	0	0	1	0	0	0	0
Q13555:S315	0	MLVSRNFSAAKSLLN	0.142857	0.0714286	0.142857	0	0	0	0	0	0	0	0.214286	0.0714286	0.0714286	0.0714286	0	0.142857	0	0	0	0.0714286	0	0.214286	0.142857	0	0.285714	0.0714286	0.357143	0.285714	0.428571	0.428571	0.428571	0.571429	0.5	0.142857	0.285714	0	0	0	0	0	0	0	0	1	0	0	0
Q9UHD2:Y174	0	DEQFVSLYGTEEYLH	0	0	0	0.0714286	0	0.0714286	0.214286	0.0714286	0.0714286	0	0.142857	0	0	0.0714286	0	0.0714286	0.0714286	0	0.0714286	0.0714286	0.285714	0.142857	0.0714286	0.285714	0.285714	0.214286	0.214286	0.142857	0.571429	0.357143	0.642857	0.357143	0.5	0.285714	0.214286	0.0714286	0	0	0	0	0	0	0	0	0	0	0
P46734:S3	0	-----MESPASSQPA	0.222222	0	0	0	0	0.111111	0.111111	0	0	0	0	0	0.111111	0	0.222222	0.222222	0	0	0	0	0.222222	0	0	0.111111	0.333333	0	0.111111	0.666667	0.444444	0.111111	0.444444	0.555556	0.555556	0	0.444444	0.222222	0	0	0	0	0	0	0	0	0	0	0
Q6SA08:S165	0	KWENVKISDFGFAKM	0.0714286	0	0.0714286	0.0714286	0	0	0.0714286	0.0714286	0	0.0714286	0	0.214286	0.0714286	0.142857	0	0	0	0.0714286	0	0.0714286	0.0714286	0.0714286	0.214286	0.142857	0.0714286	0.214286	0.214286	0.142857	0.428571	0.428571	0.428571	0.571429	0.428571	0.357143	0.214286	0.0714286	0	0	0	0	0	0	0	1	0	0	0
O96017:T65	0	GTLSSLETVSTQELY	0	0	0	0	0	0.0714286	0.142857	0.0714286	0	0	0.214286	0	0	0	0	0.214286	0.142857	0	0.0714286	0.0714286	0.214286	0.214286	0	0.142857	0.5	0.0714286	0.285714	0.285714	0.571429	0.357143	0.642857	0.357143	0.428571	0.285714	0.285714	0.0714286	0	0	0	0	0	0	0	0	0	0	0
Q9NZJ5:S555	0	PHRQRKESETQCQTE	0	0.142857	0	0	0.0714286	0.214286	0.214286	0	0.0714286	0	0	0.0714286	0	0	0.0714286	0	0.142857	0	0	0	0.428571	0	0.285714	0.214286	0.428571	0.0714286	0	0.0714286	0.857143	0	0.928571	0.0714286	0.642857	0.142857	0.0714286	0.0714286	0	0	0	0	0	0	0	0	0	0	0
Q9BQI3:S6	0	--MQGGNSGVRKREE	0	0.166667	0.0833333	0	0	0.0833333	0.166667	0.25	0	0	0	0.0833333	0.0833333	0	0	0	0	0	0	0.0833333	0.25	0	0.25	0.166667	0.166667	0	0.166667	0.25	0.583333	0.166667	0.583333	0.416667	0.416667	0.0833333	0.333333	0.25	0	0	0	0	0	0	0	0	0	0	0
P49841:S9	0	SGRPRTTSFAESCKP	0.0714286	0.142857	0	0	0.0714286	0	0.0714286	0.0714286	0	0	0	0.0714286	0	0.0714286	0.142857	0.142857	0.142857	0	0	0	0.0714286	0	0.214286	0.0714286	0.357143	0.0714286	0	0.428571	0.571429	0.0714286	0.642857	0.357143	0.285714	0.214286	0.357143	0.214286	0	0	1	0	0	0	0	0	0	0	0
Q13554:S499	0	RISDILNSVRRGSGT	0	0.214286	0.0714286	0.0714286	0	0	0	0.142857	0	0.142857	0.0714286	0	0	0	0	0.142857	0.0714286	0	0	0.0714286	0	0.214286	0.214286	0.0714286	0.285714	0	0.285714	0.285714	0.571429	0.285714	0.571429	0.428571	0.0714286	0.285714	0.428571	0.142857	0	0	0	0	0	0	0	0	0	0	0
Q96BR1:S126	0	MDSPKHQSDPSEDED	0	0	0	0.285714	0	0.0714286	0.142857	0	0.0714286	0	0	0.0714286	0.0714286	0	0.142857	0.142857	0	0	0	0	0.214286	0	0.142857	0.428571	0.214286	0.0714286	0.0714286	0.285714	0.785714	0.0714286	0.785714	0.214286	0.428571	0	0.571429	0.142857	0	0	0	0	0	0	0	0	0	0	0
P00519:S113	0	NGQGWVPSNYITPVN	0	0	0.214286	0	0	0.0714286	0	0.142857	0	0.0714286	0	0	0	0	0.142857	0	0.0714286	0.0714286	0.0714286	0.142857	0.0714286	0.0714286	0	0	0.428571	0.142857	0.214286	0.285714	0.357143	0.357143	0.428571	0.571429	0.0714286	0.428571	0.5	0.285714	0	0	0	0	0	0	0	0	0	0	0
P00519:T935	0	LGAKTKATSLVDAVN	0.214286	0	0.0714286	0.0714286	0	0	0	0.0714286	0	0	0.142857	0.142857	0	0	0	0.0714286	0.0714286	0	0	0.142857	0	0.142857	0.142857	0.0714286	0.214286	0	0.285714	0.357143	0.428571	0.285714	0.428571	0.571429	0.5	0.214286	0.285714	0.0714286	0	0	0	0	0	0	0	1	0	0	0
P51813:S226	0	NSKKIYGSQPNFNMQ	0	0	0.214286	0	0	0.142857	0	0.0714286	0	0.0714286	0	0.142857	0.0714286	0.0714286	0.0714286	0.0714286	0	0	0.0714286	0	0.142857	0.0714286	0.142857	0	0.5	0.142857	0.142857	0.214286	0.571429	0.285714	0.642857	0.357143	0.357143	0.214286	0.428571	0.142857	0	0	0	0	0	0	0	0	0	0	0
P29322:S224	0	AVTGADSSSLVEVRG	0.142857	0.0714286	0	0.0714286	0	0	0.0714286	0.142857	0	0	0.0714286	0	0	0	0	0.142857	0.0714286	0	0	0.214286	0.0714286	0.0714286	0.0714286	0.142857	0.214286	0	0.285714	0.428571	0.428571	0.285714	0.428571	0.571429	0.285714	0.285714	0.357143	0.142857	0	1	0	0	0	0	0	0	0	0	0
Q9BZL6:S387	0	PLMRVVQSVRHTTRK	0	0.214286	0	0	0	0.0714286	0	0	0.0714286	0	0.0714286	0.0714286	0.0714286	0	0.0714286	0	0.142857	0	0	0.214286	0.0714286	0.0714286	0.357143	0	0.214286	0.0714286	0.357143	0.0714286	0.571429	0.357143	0.571429	0.428571	0.357143	0.357143	0.0714286	0.0714286	0	0	0	0	0	0	0	0	0	0	0
P31751:S302	0	GLCKEGISDGATMKT	0.0714286	0	0	0.0714286	0.0714286	0	0.0714286	0.214286	0	0.0714286	0.0714286	0.142857	0.0714286	0	0	0	0.142857	0	0	0	0.0714286	0.142857	0.142857	0.142857	0.214286	0	0.214286	0.285714	0.428571	0.214286	0.5	0.5	0.5	0.214286	0.285714	0.214286	0	0	0	0	0	0	0	0	0	0	0
Q7KZI7:S449	0	ESGRKASSTAKVPAS	0.214286	0.0714286	0	0	0	0	0.0714286	0.0714286	0	0	0	0.142857	0	0	0.0714286	0.214286	0.0714286	0	0	0.0714286	0.0714286	0	0.214286	0.0714286	0.285714	0	0.0714286	0.571429	0.571429	0.0714286	0.571429	0.428571	0.428571	0.142857	0.357143	0.142857	0	0	0	0	0	0	0	1	0	0	0
Q16644:T246	0	FPPFYSNTGQAISPG	0.0714286	0	0.0714286	0	0	0.0714286	0	0.142857	0	0.0714286	0	0	0	0.142857	0.214286	0.142857	0	0	0.0714286	0	0.0714286	0.0714286	0	0	0.357143	0.214286	0.0714286	0.571429	0.285714	0.285714	0.357143	0.642857	0.142857	0.285714	0.571429	0.357143	0	0	0	0	0	0	1	0	0	0	0
Q9NZJ5:S694	0	PSPMDAPSVKIRRMD	0.0714286	0.142857	0	0.142857	0	0	0	0	0	0.0714286	0	0.0714286	0.142857	0	0.214286	0.0714286	0	0	0	0.0714286	0	0.0714286	0.214286	0.142857	0.0714286	0	0.285714	0.357143	0.428571	0.285714	0.428571	0.571429	0.285714	0.142857	0.428571	0.214286	0	0	0	0	0	0	0	0	0	0	0
Q12866:Y754	1	KIYSGDYYRQGRIAK	0.0714286	0.142857	0	0.0714286	0	0.0714286	0	0.142857	0	0.142857	0	0.142857	0	0	0	0.0714286	0	0	0.142857	0	0.0714286	0.142857	0.285714	0.0714286	0.285714	0.142857	0.142857	0.285714	0.5	0.285714	0.642857	0.357143	0.285714	0.285714	0.285714	0.142857	0	0	0	0	0	0	0	1	0	0	0
Q13315:S2592	0	KNVPKQSSQLDEDRT	0	0.0714286	0.0714286	0.142857	0	0.142857	0.0714286	0	0	0	0.0714286	0.142857	0	0	0.0714286	0.0714286	0.0714286	0	0	0.0714286	0.214286	0.0714286	0.214286	0.214286	0.357143	0	0.142857	0.142857	0.785714	0.142857	0.785714	0.214286	0.428571	0.142857	0.357143	0.0714286	0	0	0	0	0	0	0	0	0	0	0
Q9NYV4:S1226	0	KTQEPAGSLEENNSD	0.0714286	0	0.142857	0.0714286	0	0.0714286	0.214286	0.0714286	0	0	0.0714286	0.0714286	0	0	0.0714286	0.0714286	0.0714286	0	0	0	0.285714	0.0714286	0.0714286	0.285714	0.357143	0	0.0714286	0.285714	0.714286	0.0714286	0.714286	0.285714	0.5	0.0714286	0.428571	0.142857	0	0	0	0	1	0	0	0	0	0	0
Q13882:Y447	0	RLSSFTSYENPT--	0	0.0909091	0.0909091	0	0	0	0.0909091	0	0	0	0.0909091	0	0	0.0909091	0.0909091	0.272727	0.181818	0	0	0	0.0909091	0.0909091	0.0909091	0.0909091	0.545455	0.0909091	0.0909091	0.363636	0.727273	0.181818	0.727273	0.272727	0.181818	0.272727	0.454545	0.0909091	0	0	0	0	0	0	0	0	0	0	0
Q8TD08:S415	0	KNVPRQNSAPLLQTA	0.142857	0.0714286	0.142857	0	0	0.142857	0	0	0	0	0.142857	0.0714286	0	0	0.142857	0	0.0714286	0	0	0.0714286	0.142857	0.142857	0.142857	0	0.357143	0	0.214286	0.285714	0.5	0.214286	0.5	0.5	0.5	0.142857	0.285714	0.142857	0	0	0	0	0	0	0	0	0	0	0
P50750:S353	1	GSQITQQSTNQSRNP	0	0.0714286	0.142857	0	0	0.285714	0	0.0714286	0	0.0714286	0	0	0	0	0.0714286	0.142857	0.142857	0	0	0	0.285714	0.0714286	0.0714286	0	0.714286	0	0.0714286	0.285714	0.785714	0.0714286	0.785714	0.214286	0.285714	0.214286	0.428571	0.142857	0	0	0	0	0	0	0	0	0	0	0
Q00535:T17	0	IGEGTYGTVFKAKNR	0.0714286	0.0714286	0.0714286	0	0	0	0.0714286	0.214286	0	0.0714286	0	0.142857	0	0.0714286	0	0	0.0714286	0	0.0714286	0.0714286	0.0714286	0.0714286	0.214286	0.0714286	0.214286	0.142857	0.142857	0.285714	0.428571	0.285714	0.5	0.5	0.285714	0.357143	0.285714	0.214286	0	0	0	0	0	0	0	1	0	0	0
Q9Y243:Y434	0	TSETDTRYFDEEFTA	0.0714286	0.0714286	0	0.142857	0	0	0.214286	0	0	0	0	0	0	0.142857	0	0.0714286	0.285714	0	0	0	0.214286	0	0.0714286	0.357143	0.357143	0.142857	0	0.142857	0.785714	0.142857	0.785714	0.214286	0.285714	0.428571	0.214286	0	0	0	0	0	0	0	0	0	0	0	0
P08631:Y330	0	VVTKEPIYIITEFMA	0.0714286	0	0	0	0	0	0.142857	0	0	0.214286	0	0.0714286	0.0714286	0.0714286	0.0714286	0	0.142857	0	0	0.142857	0.142857	0.214286	0.0714286	0.142857	0.142857	0.0714286	0.428571	0.142857	0.357143	0.5	0.357143	0.642857	0.357143	0.571429	0.0714286	0.0714286	0	0	0	0	0	0	0	0	0	0	0
P42681:S307	0	AINEGSMSEEDFIEE	0.0714286	0	0.0714286	0.0714286	0	0	0.357143	0.0714286	0	0.142857	0	0	0.0714286	0.0714286	0	0.0714286	0	0	0	0	0.357143	0.142857	0	0.428571	0.142857	0.0714286	0.214286	0.214286	0.571429	0.285714	0.571429	0.428571	0.5	0.214286	0.285714	0.0714286	0	0	0	0	0	0	1	0	0	0	0
O14920:Y199	0	ELLEQQKYTVTVDYW	0	0	0	0.0714286	0	0.142857	0.142857	0	0	0	0.142857	0.0714286	0	0	0	0	0.142857	0.0714286	0.0714286	0.142857	0.285714	0.142857	0.0714286	0.214286	0.357143	0.142857	0.285714	0	0.571429	0.428571	0.642857	0.357143	0.5	0.428571	0.0714286	0	0	0	0	0	0	0	0	0	0	0	0
O60674:Y1008	0	LPQDKEYYKVKEPGE	0	0	0	0.0714286	0	0.0714286	0.214286	0.0714286	0	0	0.0714286	0.214286	0	0	0.142857	0	0	0	0.0714286	0.0714286	0.285714	0.0714286	0.214286	0.285714	0.142857	0.0714286	0.142857	0.214286	0.571429	0.214286	0.642857	0.357143	0.571429	0.142857	0.285714	0.214286	0	0	0	0	0	0	0	0	0	0	0
P49841:Y216	1	RGEPNVSYICSRYYR	0	0.214286	0.0714286	0	0.0714286	0	0.0714286	0.0714286	0	0.0714286	0	0	0	0	0.0714286	0.142857	0	0	0.142857	0.0714286	0.0714286	0.0714286	0.214286	0.0714286	0.428571	0.142857	0.142857	0.285714	0.5	0.285714	0.714286	0.285714	0.142857	0.285714	0.357143	0.142857	0	0	0	0	0	0	0	0	0	0	0
Q99683:S82	0	SATRGRGSSVGGGSR	0.0714286	0.214286	0	0	0	0	0	0.357143	0	0	0	0	0	0	0	0.214286	0.0714286	0	0	0.0714286	0	0	0.214286	0	0.285714	0	0.0714286	0.642857	0.5	0.0714286	0.5	0.5	0.0714286	0.142857	0.571429	0.357143	0	0	0	0	0	0	0	0	0	0	0
Q7KZI7:T667	0	ESKDRVETLRPHVVG	0	0.142857	0	0.0714286	0	0	0.142857	0.0714286	0.0714286	0	0.0714286	0.0714286	0	0	0.0714286	0.0714286	0	0	0	0.214286	0.142857	0.0714286	0.285714	0.214286	0.0714286	0.0714286	0.285714	0.214286	0.571429	0.285714	0.571429	0.428571	0.357143	0.214286	0.285714	0.142857	0	0	0	0	0	0	0	0	0	0	0
Q02750:S377	0	DFAGWLCSTIGLNQP	0.0714286	0	0.0714286	0.0714286	0.0714286	0.0714286	0	0.142857	0	0.0714286	0.142857	0	0	0.0714286	0.0714286	0	0.0714286	0.0714286	0	0	0.0714286	0.214286	0	0.0714286	0.285714	0.142857	0.214286	0.285714	0.285714	0.357143	0.357143	0.642857	0.357143	0.285714	0.357143	0.214286	0	0	0	0	1	0	0	0	0	0	0
P29597:S884	0	VLTVNPDSPASDPTV	0.0714286	0	0.0714286	0.142857	0	0	0	0	0	0	0.0714286	0	0	0	0.214286	0.0714286	0.142857	0	0	0.214286	0	0.0714286	0	0.142857	0.285714	0	0.285714	0.357143	0.428571	0.285714	0.428571	0.571429	0.142857	0.357143	0.5	0.214286	0	0	0	0	0	0	0	0	0	0	0
Q8TD08:S331	0	AHEGVQLSVPEYRSR	0.0714286	0.142857	0	0	0	0.0714286	0.142857	0.0714286	0.0714286	0	0.0714286	0	0	0	0.0714286	0.0714286	0	0	0.0714286	0.142857	0.214286	0.0714286	0.214286	0.142857	0.214286	0.142857	0.214286	0.285714	0.5	0.285714	0.571429	0.428571	0.428571	0.214286	0.214286	0.142857	0	0	0	0	0	1	0	0	0	0	0
Q13315:T2031	0	GKMLQPITRLRTYEH	0	0.142857	0	0	0	0.0714286	0.0714286	0.0714286	0.0714286	0.0714286	0.142857	0.0714286	0.0714286	0	0.0714286	0	0.0714286	0	0.0714286	0	0.142857	0.214286	0.285714	0.0714286	0.214286	0.142857	0.285714	0.142857	0.5	0.357143	0.571429	0.428571	0.5	0.214286	0.142857	0.142857	0	0	0	0	0	0	0	0	0	0	0
Q9P0L2:S36	0	IQPTKSSSRQNIPRC	0	0.142857	0.0714286	0	0.0714286	0.142857	0	0	0	0.142857	0	0.0714286	0	0	0.142857	0.142857	0.0714286	0	0	0	0.142857	0.142857	0.214286	0	0.5	0	0.142857	0.285714	0.642857	0.142857	0.714286	0.285714	0.285714	0.214286	0.357143	0.142857	0	0	0	0	0	0	0	0	0	0	0
Q9BZL6:S375	0	EGGKAQSSLGYIPLM	0.0714286	0	0	0	0	0.0714286	0.0714286	0.214286	0	0.0714286	0.142857	0.0714286	0.0714286	0	0.0714286	0.0714286	0	0	0.0714286	0	0.142857	0.214286	0.0714286	0.0714286	0.214286	0.0714286	0.285714	0.428571	0.285714	0.357143	0.357143	0.642857	0.5	0.142857	0.357143	0.285714	0	0	0	0	0	0	0	0	0	0	0
Q96GX5:S631	0	ENPAVQESNQKMLGP	0.0714286	0	0.142857	0	0	0.142857	0.142857	0.0714286	0	0	0.0714286	0.0714286	0.0714286	0	0.142857	0	0	0	0	0.0714286	0.285714	0.0714286	0.0714286	0.142857	0.285714	0	0.214286	0.285714	0.5	0.214286	0.5	0.5	0.571429	0.0714286	0.357143	0.214286	0	0	0	0	0	0	0	0	0	0	0
P45985:T56	0	ANPPFKSTARFTLNP	0.142857	0.0714286	0.142857	0	0	0	0	0	0	0	0.0714286	0.0714286	0	0.142857	0.214286	0.0714286	0.0714286	0	0	0	0	0.0714286	0.142857	0	0.285714	0.142857	0.0714286	0.428571	0.428571	0.214286	0.428571	0.571429	0.285714	0.214286	0.428571	0.214286	0	0	0	0	0	0	0	0	0	0	1
Q13153:S262	0	EKLRSIVSVGDPKKK	0	0.0714286	0	0.0714286	0	0	0.0714286	0.0714286	0	0.0714286	0.0714286	0.285714	0	0	0.0714286	0.0714286	0	0	0	0.142857	0.0714286	0.142857	0.357143	0.142857	0.0714286	0	0.285714	0.214286	0.571429	0.285714	0.571429	0.428571	0.428571	0.214286	0.285714	0.142857	0	0	0	0	0	0	0	0	0	0	0
P53355:S57	0	KSSRRGVSREDIERE	0	0.285714	0	0.0714286	0	0	0.214286	0.0714286	0	0.0714286	0	0.0714286	0	0	0	0.142857	0	0	0	0.0714286	0.214286	0.0714286	0.357143	0.285714	0.142857	0	0.142857	0.214286	0.785714	0.142857	0.785714	0.214286	0.285714	0.142857	0.285714	0.0714286	0	0	0	0	0	0	0	0	0	0	0
Q96GD4:T16	0	PWPYGRQTAPSGLST	0.0714286	0.0714286	0	0	0	0.0714286	0	0.142857	0	0	0.0714286	0	0	0	0.214286	0.142857	0.0714286	0.0714286	0.0714286	0	0.0714286	0.0714286	0.0714286	0	0.357143	0.142857	0.0714286	0.571429	0.357143	0.214286	0.428571	0.571429	0.214286	0.214286	0.5	0.357143	0	0	0	0	0	0	0	0	0	0	0
Q9UPZ9:T14	0	IRQLGDGTYGSVLLG	0	0.0714286	0	0.0714286	0	0.0714286	0	0.285714	0	0.0714286	0.214286	0	0	0	0	0.0714286	0	0	0.0714286	0.0714286	0.0714286	0.285714	0.0714286	0.0714286	0.214286	0.0714286	0.357143	0.357143	0.285714	0.428571	0.357143	0.642857	0.285714	0.214286	0.428571	0.285714	0	0	0	0	0	0	0	0	0	0	0
Q7KZI7:S483	0	LSTSTNRSRNSPLLE	0	0.142857	0.142857	0	0	0	0.0714286	0	0	0	0.214286	0	0	0	0.0714286	0.214286	0.142857	0	0	0	0.0714286	0.214286	0.142857	0.0714286	0.5	0	0.214286	0.285714	0.714286	0.214286	0.714286	0.285714	0.285714	0.142857	0.428571	0.0714286	0	0	0	0	0	0	0	0	0	0	0
P31152:S415	0	FLEQSHSSMERAFEA	0.142857	0.0714286	0	0	0	0.0714286	0.214286	0	0.0714286	0	0.0714286	0	0.0714286	0.142857	0	0.142857	0	0	0	0	0.285714	0.0714286	0.142857	0.214286	0.214286	0.214286	0.142857	0.285714	0.571429	0.285714	0.571429	0.428571	0.642857	0.142857	0.142857	0	0	0	0	1	0	0	0	0	0	0	0
O75582:S376	1	EKLFQGYSFVAPSIL	0.0714286	0	0	0	0	0.0714286	0.0714286	0.0714286	0	0.0714286	0.142857	0.0714286	0	0.142857	0.0714286	0.0714286	0	0	0.0714286	0.0714286	0.142857	0.214286	0.0714286	0.0714286	0.214286	0.214286	0.285714	0.285714	0.285714	0.5	0.357143	0.642857	0.428571	0.357143	0.214286	0.142857	0	0	0	0	0	0	0	0	0	0	0
O00418:S396	0	TFDSLPSSPSSATPH	0.0714286	0	0	0.0714286	0	0	0	0	0.0714286	0	0.0714286	0	0	0.0714286	0.214286	0.285714	0.142857	0	0	0	0	0.0714286	0.0714286	0.0714286	0.428571	0.142857	0.0714286	0.571429	0.571429	0.142857	0.571429	0.428571	0.214286	0.214286	0.571429	0.214286	0	0	0	0	0	0	0	0	0	0	0
Q08881:S223	0	GHEGYVPSSYLVEKS	0	0	0	0	0	0	0.142857	0.142857	0.0714286	0	0.0714286	0.0714286	0	0	0.0714286	0.142857	0	0	0.142857	0.142857	0.142857	0.0714286	0.142857	0.142857	0.285714	0.214286	0.214286	0.357143	0.428571	0.357143	0.571429	0.428571	0.357143	0.285714	0.357143	0.214286	0	0	0	0	0	0	0	0	0	0	0
P00519:S417	0	SLAYNKFSIKSDVWA	0.142857	0	0.0714286	0.0714286	0	0	0	0	0	0.0714286	0.0714286	0.142857	0	0.0714286	0	0.142857	0	0.0714286	0.0714286	0.0714286	0	0.142857	0.142857	0.0714286	0.285714	0.214286	0.214286	0.285714	0.428571	0.428571	0.5	0.5	0.357143	0.357143	0.285714	0	0	0	0	0	0	0	0	0	0	0	0
P05771:T17	0	PSEGEESTVRFARKG	0.0714286	0.142857	0	0	0	0	0.214286	0.142857	0	0	0	0.0714286	0	0.0714286	0.0714286	0.142857	0	0	0	0.0714286	0.214286	0	0.214286	0.214286	0.142857	0.0714286	0.0714286	0.428571	0.571429	0.142857	0.571429	0.428571	0.357143	0.142857	0.357143	0.214286	0	0	0	0	0	0	0	0	0	0	0
Q8IW41:T182	1	IDQGDLMTPQFTPYY	0	0	0	0.142857	0	0.142857	0	0.0714286	0	0.0714286	0.0714286	0	0.0714286	0.0714286	0.142857	0	0.0714286	0	0.142857	0	0.142857	0.142857	0	0.142857	0.357143	0.214286	0.214286	0.214286	0.357143	0.428571	0.5	0.5	0.285714	0.357143	0.357143	0.214286	0	0	0	0	0	0	0	0	0	0	0
Q15418:T225	0	KAYSFCGTVEYMAPE	0.142857	0	0	0	0.0714286	0	0.142857	0.0714286	0	0	0	0.0714286	0.0714286	0.0714286	0.0714286	0.0714286	0	0	0.142857	0.0714286	0.142857	0	0.0714286	0.142857	0.285714	0.214286	0.142857	0.357143	0.285714	0.357143	0.5	0.5	0.5	0.285714	0.214286	0.142857	0	0	0	0	0	0	0	0	0	0	0
P08069:S623	0	DVLSASNSSSQLIVK	0.0714286	0	0.0714286	0.0714286	0	0.0714286	0	0	0	0.0714286	0.142857	0.0714286	0	0	0	0.285714	0	0	0	0.142857	0.0714286	0.214286	0.0714286	0.0714286	0.428571	0	0.357143	0.357143	0.571429	0.357143	0.571429	0.428571	0.357143	0.214286	0.428571	0	0	0	0	0	0	0	0	0	0	0	0
Q9Y243:Y323	0	EVLEDNDYGRAVDWW	0.0714286	0.0714286	0.0714286	0.214286	0	0	0.142857	0.0714286	0	0	0.0714286	0	0	0	0	0	0	0.142857	0	0.142857	0.142857	0.0714286	0.0714286	0.357143	0.0714286	0.142857	0.214286	0.142857	0.5	0.357143	0.5	0.5	0.285714	0.285714	0.357143	0.0714286	0	0	0	0	0	0	0	0	0	0	0
Q9Y6E0:S315	0	AEQSHDDSSSEDSDA	0.142857	0	0	0.285714	0	0.0714286	0.142857	0	0.0714286	0	0	0	0	0	0	0.285714	0	0	0	0	0.214286	0	0.0714286	0.428571	0.357143	0.0714286	0	0.428571	0.857143	0	0.857143	0.142857	0.428571	0	0.571429	0	0	0	1	0	0	0	0	0	0	0	0
Q9UHD2:S172	1	EDDEQFVSLYGTEEY	0	0	0	0.142857	0	0.0714286	0.285714	0.0714286	0	0	0.0714286	0	0	0.0714286	0	0	0.0714286	0	0.142857	0.0714286	0.357143	0.0714286	0	0.428571	0.285714	0.214286	0.142857	0.0714286	0.571429	0.357143	0.714286	0.285714	0.428571	0.357143	0.214286	0.0714286	0	0	0	0	0	0	0	0	0	0	0
Q16659:Y468	0	ESEVNHYYEPKLIID	0	0	0.0714286	0.0714286	0	0	0.214286	0	0.0714286	0.142857	0.0714286	0.0714286	0	0	0.0714286	0.0714286	0	0	0.0714286	0.0714286	0.214286	0.214286	0.142857	0.285714	0.214286	0.142857	0.285714	0.142857	0.571429	0.357143	0.642857	0.357143	0.428571	0.285714	0.285714	0.0714286	0	0	0	0	0	0	0	0	0	0	0
Q15418:S684	0	QKDKLPQSQLSHQDL	0	0	0	0.142857	0	0.285714	0	0	0.0714286	0	0.214286	0.142857	0	0	0.0714286	0.0714286	0	0	0	0	0.285714	0.214286	0.214286	0.142857	0.357143	0.0714286	0.214286	0.142857	0.714286	0.214286	0.714286	0.285714	0.714286	0	0.285714	0.0714286	0	0	0	0	0	0	0	0	0	0	0
Q9UHD2:Y650	0	EVSKYQEYTNELQET	0	0	0.0714286	0	0	0.142857	0.285714	0	0	0	0.0714286	0.0714286	0	0	0	0.0714286	0.142857	0	0.0714286	0.0714286	0.428571	0.0714286	0.0714286	0.285714	0.5	0.0714286	0.142857	0.0714286	0.785714	0.214286	0.857143	0.142857	0.571429	0.285714	0.142857	0	0	0	0	0	0	0	0	0	0	0	0
P11802:T277	0	QLLLEMLTFNPHKRI	0	0.0714286	0.0714286	0	0	0.0714286	0.0714286	0	0.0714286	0.0714286	0.285714	0.0714286	0.0714286	0.0714286	0.0714286	0	0	0	0	0	0.142857	0.357143	0.214286	0.0714286	0.142857	0.142857	0.428571	0.0714286	0.428571	0.5	0.428571	0.571429	0.642857	0.142857	0.142857	0.0714286	0	0	0	0	0	0	0	0	0	0	0
O14965:T292	0	RRTTLCGTLDYLPPE	0	0.142857	0	0.0714286	0.0714286	0	0.0714286	0.0714286	0	0	0.214286	0	0	0	0.142857	0	0.142857	0	0.0714286	0	0.0714286	0.214286	0.142857	0.142857	0.285714	0.0714286	0.214286	0.214286	0.428571	0.285714	0.571429	0.428571	0.357143	0.214286	0.285714	0.214286	0	0	0	0	0	0	0	0	0	0	0
P31751:S474	1	RTHFPQFSYSASIRE	0.0714286	0.142857	0	0	0	0.0714286	0.0714286	0	0.0714286	0.0714286	0	0	0	0.142857	0.0714286	0.142857	0.0714286	0	0.0714286	0	0.142857	0.0714286	0.214286	0.0714286	0.357143	0.285714	0.0714286	0.285714	0.571429	0.285714	0.642857	0.357143	0.285714	0.357143	0.214286	0.0714286	0	0	0	0	0	0	0	0	0	0	0
Q8TDC3:S676	0	SSEGPEPSPRRDGSG	0	0.142857	0	0.0714286	0	0	0.142857	0.214286	0	0	0	0	0	0	0.214286	0.214286	0	0	0	0	0.142857	0	0.142857	0.214286	0.214286	0	0	0.642857	0.571429	0	0.571429	0.428571	0.142857	0	0.714286	0.428571	0	0	0	0	0	0	0	0	0	0	0
P00519:Y257	0	GGQYGEVYEGVWKKY	0	0	0	0	0	0.0714286	0.142857	0.285714	0	0	0	0.142857	0	0	0	0	0	0.0714286	0.142857	0.142857	0.214286	0	0.142857	0.142857	0.214286	0.214286	0.142857	0.285714	0.357143	0.357143	0.5	0.5	0.357143	0.357143	0.285714	0.285714	0	0	0	0	0	0	0	0	0	0	0
Q7KZI7:Y165	0	QIVSAVQYCHQKFIV	0.0714286	0	0	0	0.0714286	0.214286	0	0	0.0714286	0.142857	0	0.0714286	0	0.0714286	0	0.0714286	0	0	0	0.214286	0.214286	0.142857	0.142857	0	0.357143	0.142857	0.357143	0.142857	0.428571	0.428571	0.5	0.5	0.5	0.428571	0.0714286	0	0	0	0	0	0	0	0	0	0	0	0
Q14680:T478	0	RNQCLKETPIKIPVN	0	0.0714286	0.142857	0	0.0714286	0.0714286	0.0714286	0	0	0.142857	0.0714286	0.142857	0	0	0.142857	0	0	0	0	0.0714286	0.142857	0.214286	0.214286	0.0714286	0.285714	0	0.285714	0.142857	0.5	0.285714	0.571429	0.428571	0.428571	0.214286	0.285714	0.142857	0	0	0	0	0	0	0	0	0	0	0
O43318:Y206	0	EVFEGSNYSEKCDVF	0	0	0.0714286	0.0714286	0.0714286	0	0.214286	0.0714286	0	0	0	0.0714286	0	0.142857	0	0.142857	0	0	0	0.142857	0.214286	0	0.0714286	0.285714	0.285714	0.142857	0.142857	0.214286	0.571429	0.285714	0.642857	0.357143	0.357143	0.285714	0.357143	0.0714286	0	0	0	0	0	0	0	0	0	0	0
Q9UPZ9:S528	0	SSGLSGKSSGTMSVI	0	0	0	0	0	0	0	0.214286	0	0.0714286	0.0714286	0.0714286	0.0714286	0	0	0.357143	0.0714286	0	0	0.0714286	0	0.142857	0.0714286	0	0.428571	0	0.285714	0.571429	0.5	0.285714	0.5	0.5	0.214286	0.214286	0.571429	0.214286	0	0	0	0	0	0	0	0	0	0	0
P49841:Y221	0	VSYICSRYYRAPELI	0.0714286	0.142857	0	0	0.0714286	0	0.0714286	0	0	0.142857	0.0714286	0	0	0	0.0714286	0.142857	0	0	0.142857	0.0714286	0.0714286	0.214286	0.142857	0.0714286	0.357143	0.142857	0.285714	0.285714	0.357143	0.428571	0.571429	0.428571	0.285714	0.357143	0.214286	0.0714286	0	0	0	0	0	0	0	0	0	0	0
Q9NZJ5:Y485	0	NGYYLPYYKRERNKR	0	0.214286	0.142857	0	0	0	0.0714286	0.0714286	0	0	0.0714286	0.142857	0	0	0.0714286	0	0	0	0.214286	0	0.0714286	0.0714286	0.357143	0.0714286	0.357143	0.214286	0.0714286	0.142857	0.571429	0.285714	0.785714	0.214286	0.285714	0.214286	0.285714	0.142857	0	0	0	0	0	0	0	0	0	0	0
P08069:S1310	0	VPLDPSASSSSLPLP	0.0714286	0	0	0.0714286	0	0	0	0	0	0	0.214286	0	0	0	0.285714	0.285714	0	0	0	0.0714286	0	0.214286	0	0.0714286	0.285714	0	0.285714	0.642857	0.357143	0.285714	0.357143	0.642857	0.285714	0.0714286	0.642857	0.285714	0	0	0	0	0	0	0	0	0	0	0
P53355:T1053	0	GKLLSVETPRALHHY	0.0714286	0.0714286	0	0	0	0	0.0714286	0.0714286	0.142857	0	0.214286	0.0714286	0	0	0.0714286	0.0714286	0	0	0.0714286	0.0714286	0.0714286	0.214286	0.285714	0.0714286	0.142857	0.214286	0.285714	0.285714	0.428571	0.357143	0.5	0.5	0.571429	0.142857	0.214286	0.142857	0	0	0	0	0	0	0	0	1	0	0
P00519:S915	0	GKAGGKPSQSPSQEA	0.142857	0	0	0	0	0.142857	0.0714286	0.214286	0	0	0	0.142857	0	0	0.142857	0.142857	0	0	0	0	0.214286	0	0.142857	0.0714286	0.285714	0	0	0.642857	0.5	0	0.5	0.5	0.5	0	0.5	0.357143	0	0	0	0	1	0	0	0	0	0	0
Q9UHD2:Y394	0	LNTIGLIYEKISLPK	0	0	0.0714286	0	0	0	0.0714286	0.0714286	0	0.214286	0.214286	0.142857	0	0	0.0714286	0.0714286	0.0714286	0	0	0	0.0714286	0.428571	0.142857	0.0714286	0.214286	0	0.428571	0.214286	0.428571	0.428571	0.428571	0.571429	0.428571	0.285714	0.285714	0.142857	0	0	0	0	0	0	0	0	0	0	0
P41240:S10	0	AIQAAWPSGTECIAK	0.285714	0	0	0	0.0714286	0.0714286	0.0714286	0.0714286	0	0.142857	0	0.0714286	0	0	0.0714286	0	0.0714286	0.0714286	0	0	0.142857	0.142857	0.0714286	0.0714286	0.214286	0.0714286	0.142857	0.428571	0.285714	0.214286	0.357143	0.642857	0.571429	0.285714	0.142857	0.142857	0	0	0	0	0	0	1	1	0	0	0
Q13555:S319	0	RNFSAAKSLLNKKSD	0.142857	0.0714286	0.142857	0.0714286	0	0	0	0	0	0	0.142857	0.214286	0	0.0714286	0	0.142857	0	0	0	0	0	0.142857	0.285714	0.0714286	0.285714	0.0714286	0.142857	0.285714	0.642857	0.214286	0.642857	0.357143	0.5	0.0714286	0.357143	0	0	0	0	0	0	0	0	1	0	0	0
Q96GX5:S665	0	FNSHINASNNSEPSR	0.0714286	0.0714286	0.285714	0	0	0	0.0714286	0	0.0714286	0.0714286	0	0	0	0.0714286	0.0714286	0.214286	0	0	0	0	0.0714286	0.0714286	0.142857	0.0714286	0.5	0.142857	0.0714286	0.357143	0.714286	0.142857	0.714286	0.285714	0.214286	0.142857	0.571429	0.0714286	0	0	0	0	0	0	0	0	0	0	0
P04049:T269	1	NVHMVSTTLPVDSRM	0	0.0714286	0.0714286	0.0714286	0	0	0	0	0.0714286	0	0.0714286	0	0.142857	0	0.0714286	0.142857	0.0714286	0	0	0.214286	0	0.0714286	0.142857	0.0714286	0.285714	0.0714286	0.428571	0.214286	0.5	0.428571	0.5	0.5	0.285714	0.285714	0.357143	0.0714286	0	0	0	0	0	0	0	0	0	0	0
Q96GX5:T222	0	ISSLGFNTPIAEKNQ	0.0714286	0	0.142857	0	0	0.0714286	0.0714286	0.0714286	0	0.142857	0.0714286	0.0714286	0	0.0714286	0.0714286	0.142857	0	0	0	0	0.142857	0.214286	0.0714286	0.0714286	0.357143	0.0714286	0.214286	0.357143	0.5	0.285714	0.5	0.5	0.357143	0.214286	0.428571	0.142857	0	0	1	0	0	0	0	0	0	0	0
P45985:S394	0	QMPATPSSPMYVD-	0.0833333	0	0	0.0833333	0	0.0833333	0	0	0	0	0	0	0.166667	0	0.25	0.0833333	0.0833333	0	0.0833333	0.0833333	0.0833333	0	0	0.0833333	0.333333	0.0833333	0.25	0.416667	0.333333	0.333333	0.416667	0.583333	0.333333	0.25	0.416667	0.25	0	0	0	0	0	0	0	0	0	0	0
Q96GD4:S331	0	HPWVRANSRRVLPPS	0.0714286	0.214286	0.0714286	0	0	0	0	0	0.0714286	0	0.0714286	0	0	0	0.214286	0.0714286	0	0.0714286	0	0.142857	0	0.0714286	0.285714	0	0.142857	0.142857	0.214286	0.357143	0.428571	0.285714	0.428571	0.571429	0.214286	0.214286	0.357143	0.214286	0	0	0	0	0	0	0	0	0	0	1
Q05655:S130	0	EDVDCKQSMRSEDEA	0.0714286	0.0714286	0	0.214286	0.0714286	0.0714286	0.214286	0	0	0	0	0.0714286	0.0714286	0	0	0.0714286	0	0	0	0.0714286	0.285714	0	0.142857	0.428571	0.214286	0	0.142857	0.142857	0.714286	0.142857	0.785714	0.214286	0.571429	0.0714286	0.285714	0	0	0	0	0	0	0	0	0	0	0	0
O14757:S331	0	GLSLWDTSPSYIDKL	0	0	0	0.142857	0	0	0	0.0714286	0	0.0714286	0.214286	0.0714286	0	0	0.0714286	0.142857	0.0714286	0.0714286	0.0714286	0	0	0.285714	0.0714286	0.142857	0.285714	0.142857	0.285714	0.285714	0.428571	0.428571	0.5	0.5	0.285714	0.285714	0.428571	0.142857	0	0	0	0	0	0	0	0	0	0	0
Q15349:T574	0	LLMTPCYTANFVAPE	0.142857	0	0.0714286	0	0.0714286	0	0.0714286	0	0	0	0.142857	0	0.0714286	0.0714286	0.142857	0	0.0714286	0	0.0714286	0.0714286	0.0714286	0.142857	0	0.0714286	0.285714	0.142857	0.285714	0.285714	0.214286	0.428571	0.357143	0.642857	0.5	0.285714	0.214286	0.142857	0	0	0	0	0	0	0	0	0	0	1
Q13315:T2599	0	SQLDEDRTEAANRII	0.142857	0.142857	0.0714286	0.142857	0	0.0714286	0.142857	0	0	0.142857	0.0714286	0	0	0	0	0.0714286	0	0	0	0	0.214286	0.214286	0.142857	0.285714	0.214286	0	0.214286	0.214286	0.642857	0.214286	0.642857	0.357143	0.428571	0.142857	0.285714	0	0	0	0	0	0	0	0	0	0	0	1
Q9P0L2:S444	0	TKRPQANSVESEQKE	0.0714286	0.0714286	0.0714286	0	0	0.142857	0.214286	0	0	0	0	0.142857	0	0	0.0714286	0.0714286	0.0714286	0	0	0.0714286	0.357143	0	0.214286	0.214286	0.357143	0	0.0714286	0.214286	0.785714	0.0714286	0.785714	0.214286	0.571429	0.142857	0.214286	0.0714286	0	0	0	0	0	0	0	0	0	0	1
P31152:S316	0	HPYMSPYSCPEDEPT	0	0	0	0.0714286	0.0714286	0	0.142857	0	0.0714286	0	0	0	0.0714286	0	0.285714	0.0714286	0.0714286	0	0.142857	0	0.142857	0	0.0714286	0.214286	0.357143	0.214286	0.0714286	0.357143	0.428571	0.214286	0.642857	0.357143	0.357143	0.214286	0.428571	0.285714	0	0	0	0	0	0	0	0	0	0	0
Q7KZI7:T469	0	ERKKTTPTPSTNSVL	0	0.0714286	0.0714286	0	0	0	0.0714286	0	0	0	0.0714286	0.142857	0	0	0.142857	0.142857	0.214286	0	0	0.0714286	0.0714286	0.0714286	0.214286	0.0714286	0.428571	0	0.142857	0.285714	0.714286	0.142857	0.714286	0.285714	0.285714	0.285714	0.357143	0.142857	0	0	0	0	0	0	0	0	0	0	0
P07948:Y32	0	RNTERTIYVRDPTSN	0	0.214286	0.142857	0.0714286	0	0	0.0714286	0	0	0.0714286	0	0	0	0	0.0714286	0.0714286	0.214286	0	0	0.0714286	0.0714286	0.0714286	0.214286	0.142857	0.428571	0	0.142857	0.142857	0.785714	0.142857	0.785714	0.214286	0.0714286	0.357143	0.357143	0.0714286	0	0	0	0	0	0	0	0	0	0	0
Q9NYV4:T770	0	EKEGFPITAIREIKI	0.0714286	0.0714286	0	0	0	0	0.214286	0.0714286	0	0.285714	0	0.142857	0	0.0714286	0.0714286	0	0	0	0	0	0.214286	0.285714	0.214286	0.214286	0	0.0714286	0.285714	0.214286	0.428571	0.357143	0.428571	0.571429	0.428571	0.357143	0.142857	0.142857	0	0	0	0	0	0	1	0	0	0	0
Q99683:Y718	0	IPERDSRYSQPLHEE	0	0.142857	0	0.0714286	0	0.0714286	0.214286	0	0.0714286	0.0714286	0.0714286	0	0	0	0.142857	0.142857	0	0	0	0	0.285714	0.142857	0.214286	0.285714	0.214286	0.0714286	0.142857	0.285714	0.714286	0.142857	0.714286	0.285714	0.428571	0.0714286	0.357143	0.142857	0	0	0	0	0	0	0	0	0	0	0
Q7KZI7:S578	0	SAHNISSSGGAPDRT	0.142857	0.0714286	0.0714286	0.0714286	0	0	0	0.142857	0.0714286	0.0714286	0	0	0	0	0.0714286	0.214286	0.0714286	0	0	0	0	0.0714286	0.142857	0.0714286	0.357143	0.0714286	0.0714286	0.571429	0.571429	0.0714286	0.571429	0.428571	0.214286	0.142857	0.571429	0.214286	0	0	0	0	0	1	0	0	0	0	0
O95835:S244	0	PPPPQVRSVTPPPPP	0	0.0714286	0	0	0	0.0714286	0	0	0	0	0	0	0	0	0.642857	0	0.0714286	0	0	0.142857	0.0714286	0	0.0714286	0	0.142857	0	0.142857	0.642857	0.214286	0.142857	0.214286	0.785714	0.0714286	0.214286	0.642857	0.642857	0	0	0	0	0	0	0	0	0	0	0
Q05655:Y334	0	MQDNSGTYGKIWEGS	0	0	0.0714286	0.0714286	0	0.0714286	0.0714286	0.214286	0	0.0714286	0	0.0714286	0.0714286	0	0	0.142857	0.0714286	0.0714286	0	0	0.142857	0.0714286	0.0714286	0.142857	0.357143	0.0714286	0.142857	0.357143	0.571429	0.214286	0.571429	0.428571	0.285714	0.214286	0.5	0.214286	0	0	0	0	0	0	0	0	0	0	0
O15530:T37	0	RTQTESSTPPGIPGG	0	0.0714286	0	0	0	0.0714286	0.0714286	0.214286	0	0.0714286	0	0	0	0	0.214286	0.142857	0.142857	0	0	0	0.142857	0.0714286	0.0714286	0.0714286	0.357143	0	0.0714286	0.571429	0.5	0.0714286	0.5	0.5	0.142857	0.214286	0.571429	0.428571	0	0	0	0	0	0	0	0	0	0	0
P49840:T340	0	IKVLGTPTREQIREM	0	0.142857	0	0	0	0.0714286	0.142857	0.0714286	0	0.142857	0.0714286	0.0714286	0.0714286	0	0.0714286	0	0.0714286	0	0	0.0714286	0.214286	0.214286	0.214286	0.142857	0.142857	0	0.357143	0.142857	0.5	0.357143	0.5	0.5	0.428571	0.285714	0.142857	0.142857	0	0	0	0	0	0	0	0	0	0	0
O00418:T353	0	AKTILRGTEEKCGSP	0.0714286	0.0714286	0	0	0.0714286	0	0.142857	0.142857	0	0.0714286	0.0714286	0.142857	0	0	0.0714286	0.0714286	0.0714286	0	0	0	0.142857	0.142857	0.214286	0.142857	0.214286	0	0.142857	0.357143	0.5	0.142857	0.571429	0.428571	0.5	0.142857	0.285714	0.214286	0	0	0	0	0	0	0	1	0	0	0
P80192:S552	0	SRSSPPASPTIIPRL	0.0714286	0.142857	0	0	0	0	0	0	0	0.142857	0.0714286	0	0	0	0.285714	0.214286	0.0714286	0	0	0	0	0.214286	0.142857	0	0.285714	0	0.214286	0.571429	0.428571	0.214286	0.428571	0.571429	0.142857	0.214286	0.5	0.285714	0	0	0	0	0	0	0	0	0	0	0
Q9NYV4:S25	0	SGTLQPSSGGGSSNS	0	0	0.0714286	0	0	0.0714286	0	0.285714	0	0	0.0714286	0	0	0	0.0714286	0.357143	0.0714286	0	0	0	0.0714286	0.0714286	0	0	0.571429	0	0.0714286	0.714286	0.571429	0.0714286	0.571429	0.428571	0.142857	0.0714286	0.785714	0.357143	0	0	0	0	0	0	0	0	0	0	0
P29322:Y715	0	LAMIVTEYMENGSLD	0.0714286	0	0.0714286	0.0714286	0	0	0.142857	0.0714286	0	0.0714286	0.142857	0	0.142857	0	0	0.0714286	0.0714286	0	0	0.0714286	0.142857	0.214286	0	0.214286	0.214286	0	0.428571	0.214286	0.428571	0.428571	0.428571	0.571429	0.5	0.214286	0.285714	0.0714286	0	0	0	0	0	0	0	0	0	1	0
P28482:Y263	0	INLKARNYLLSLPHK	0.0714286	0.0714286	0.142857	0	0	0	0	0	0.0714286	0.0714286	0.285714	0.142857	0	0	0.0714286	0.0714286	0	0	0	0	0	0.357143	0.285714	0	0.214286	0.0714286	0.357143	0.214286	0.5	0.357143	0.5	0.5	0.571429	0.0714286	0.285714	0.0714286	0	0	0	0	0	0	0	0	0	0	0
P04049:S294	0	SASPSALSSSPNNLS	0.142857	0	0.142857	0	0	0	0	0	0	0	0.142857	0	0	0	0.142857	0.428571	0	0	0	0	0	0.142857	0	0	0.571429	0	0.142857	0.714286	0.571429	0.142857	0.571429	0.428571	0.285714	0	0.714286	0.142857	0	0	0	0	0	0	0	0	1	0	0
Q96BR1:S129	0	PKHQSDPSEDEDERS	0	0.0714286	0	0.214286	0	0.0714286	0.214286	0	0.0714286	0	0	0.0714286	0	0	0.142857	0.142857	0	0	0	0	0.285714	0	0.214286	0.428571	0.214286	0.0714286	0	0.285714	0.857143	0	0.857143	0.142857	0.428571	0	0.5	0.142857	0	0	0	0	0	0	0	0	0	0	0
Q13153:T136	0	EFYNSKKTSNSQKYM	0	0	0.142857	0	0	0.0714286	0.0714286	0	0	0	0	0.214286	0.0714286	0.0714286	0	0.214286	0	0	0.142857	0	0.142857	0	0.214286	0.0714286	0.571429	0.214286	0.0714286	0.214286	0.714286	0.285714	0.857143	0.142857	0.428571	0.214286	0.357143	0	0	0	0	0	0	0	0	0	0	0	0
P06239:T268	0	MGYYNGHTKVAVKSL	0.0714286	0	0.0714286	0	0	0	0	0.142857	0.0714286	0	0.0714286	0.142857	0.0714286	0	0	0.0714286	0	0	0.142857	0.142857	0	0.0714286	0.214286	0	0.285714	0.214286	0.285714	0.285714	0.357143	0.428571	0.5	0.5	0.428571	0.285714	0.285714	0.142857	0	0	0	0	0	0	0	0	0	0	0
Q13557:T336	0	ESTESSNTTIEDEDV	0	0	0.0714286	0.142857	0	0	0.285714	0	0	0.0714286	0	0	0	0	0	0.214286	0.142857	0	0	0.0714286	0.285714	0.0714286	0	0.428571	0.428571	0	0.142857	0.214286	0.857143	0.142857	0.857143	0.142857	0.285714	0.285714	0.428571	0	0	0	0	0	0	0	0	0	0	0	0
P53350:S326	0	LTIPPRFSIAPSSLD	0.0714286	0.0714286	0	0.0714286	0	0	0	0	0	0.142857	0.142857	0	0	0.0714286	0.214286	0.142857	0.0714286	0	0	0	0	0.285714	0.0714286	0.0714286	0.214286	0.0714286	0.285714	0.428571	0.357143	0.357143	0.357143	0.642857	0.214286	0.285714	0.428571	0.214286	0	0	0	0	0	0	0	0	0	0	0
Q05655:T333	0	DMQDNSGTYGKIWEG	0	0	0.0714286	0.142857	0	0.0714286	0.0714286	0.214286	0	0.0714286	0	0.0714286	0.0714286	0	0	0.0714286	0	0.0714286	0.0714286	0	0.142857	0.0714286	0.0714286	0.214286	0.285714	0.142857	0.142857	0.285714	0.5	0.285714	0.571429	0.428571	0.285714	0.214286	0.5	0.214286	0	0	0	0	0	0	0	0	0	0	0
Q15349:Y463	0	EIEILLRYGQHPNII	0	0.0714286	0.0714286	0	0	0.0714286	0.142857	0.0714286	0.0714286	0.285714	0.142857	0	0	0	0.0714286	0	0	0	0	0	0.214286	0.428571	0.142857	0.142857	0.142857	0.0714286	0.428571	0.142857	0.428571	0.428571	0.428571	0.571429	0.428571	0.285714	0.214286	0.142857	0	0	0	0	0	0	0	0	0	0	0
Q13554:T311	0	ILTTMLATRNFSVGR	0.0714286	0.142857	0.0714286	0	0	0	0	0.0714286	0	0.0714286	0.142857	0	0.0714286	0.0714286	0	0.0714286	0.142857	0	0	0.0714286	0	0.214286	0.142857	0	0.285714	0.0714286	0.357143	0.214286	0.428571	0.428571	0.428571	0.571429	0.285714	0.357143	0.214286	0.0714286	0	0	0	0	0	0	0	0	0	0	0
Q9NZJ5:Y619	1	NKVDDCNYAIKRIRL	0.0714286	0.142857	0.142857	0.142857	0.0714286	0	0	0	0	0.142857	0.0714286	0.142857	0	0	0	0	0	0	0	0.0714286	0	0.214286	0.285714	0.142857	0.214286	0	0.285714	0.0714286	0.571429	0.285714	0.642857	0.357143	0.357143	0.214286	0.285714	0	0	0	0	0	0	0	1	0	0	0	0
P51813:S325	0	AFMVRNSSQVGMYTV	0.0714286	0.0714286	0.0714286	0	0	0.0714286	0	0.0714286	0	0	0	0	0.142857	0.0714286	0	0.0714286	0.0714286	0	0.0714286	0.214286	0.0714286	0	0.0714286	0	0.357143	0.142857	0.357143	0.214286	0.357143	0.5	0.428571	0.571429	0.285714	0.428571	0.214286	0.0714286	0	0	0	1	0	0	0	0	0	0	0
Q8TD08:T352	0	ECGGSSGTSREKGPE	0	0.0714286	0	0	0.0714286	0	0.214286	0.285714	0	0	0	0.0714286	0	0	0.0714286	0.214286	0	0	0	0	0.214286	0	0.142857	0.214286	0.285714	0	0	0.571429	0.571429	0	0.642857	0.357143	0.357143	0	0.571429	0.357143	0	0	0	0	0	0	0	0	0	0	0
O75582:Y60	0	KVLGTGAYGKVFLVR	0.0714286	0.0714286	0	0	0	0	0	0.214286	0	0	0.142857	0.142857	0	0.0714286	0	0	0.0714286	0	0	0.214286	0	0.142857	0.214286	0	0.0714286	0.0714286	0.357143	0.285714	0.285714	0.428571	0.285714	0.714286	0.357143	0.357143	0.214286	0.214286	0	0	0	0	0	0	0	0	0	0	0
P00519:Y320	0	IITEFMTYGNLLDYL	0	0	0.0714286	0.0714286	0	0	0.0714286	0.0714286	0	0.142857	0.214286	0	0.0714286	0.0714286	0	0	0.142857	0	0.0714286	0	0.0714286	0.357143	0	0.142857	0.285714	0.142857	0.428571	0.0714286	0.357143	0.571429	0.428571	0.571429	0.357143	0.428571	0.214286	0.0714286	0	0	0	0	0	0	0	0	0	0	0
O00141:S74	0	ELMNANPSPPPSPSQ	0.0714286	0	0.142857	0	0	0.0714286	0.0714286	0	0	0	0.0714286	0	0.0714286	0	0.357143	0.142857	0	0	0	0	0.142857	0.0714286	0	0.0714286	0.357143	0	0.142857	0.571429	0.428571	0.142857	0.428571	0.571429	0.357143	0	0.642857	0.357143	0	0	0	0	0	0	0	0	0	0	1
P51813:S425	0	TLLKELGSGQFGVVQ	0	0	0	0	0	0.142857	0.0714286	0.214286	0	0	0.214286	0.0714286	0	0.0714286	0	0	0.0714286	0	0	0.142857	0.214286	0.214286	0.0714286	0.0714286	0.214286	0.0714286	0.357143	0.214286	0.357143	0.428571	0.357143	0.642857	0.5	0.285714	0.214286	0.214286	0	0	0	0	0	0	0	0	0	0	0
Q9P0L2:S681	0	TDTSRSTSGEPKERD	0	0.142857	0	0.142857	0	0	0.142857	0.0714286	0	0	0	0.0714286	0	0	0.0714286	0.142857	0.214286	0	0	0	0.142857	0	0.214286	0.285714	0.357143	0	0	0.285714	0.857143	0	0.857143	0.142857	0.214286	0.214286	0.428571	0.142857	0	0	0	0	0	0	0	0	0	0	0
O96017:Y156	0	EVGPKNSYIAYIEDH	0.0714286	0	0.0714286	0.0714286	0	0	0.142857	0.0714286	0.0714286	0.142857	0	0.0714286	0	0	0.0714286	0.0714286	0	0	0.0714286	0.0714286	0.142857	0.142857	0.142857	0.214286	0.214286	0.142857	0.214286	0.285714	0.5	0.285714	0.571429	0.428571	0.357143	0.285714	0.357143	0.142857	0	0	0	0	0	0	0	0	0	0	0
O75582:S436	0	DKPLGEGSFSICRKC	0	0.0714286	0	0.0714286	0.142857	0	0.0714286	0.142857	0	0.0714286	0.0714286	0.142857	0	0.0714286	0.0714286	0.0714286	0	0	0	0	0.0714286	0.142857	0.214286	0.142857	0.214286	0.0714286	0.142857	0.285714	0.428571	0.214286	0.571429	0.428571	0.428571	0.142857	0.357143	0.214286	0	0	0	0	0	0	0	0	0	0	0
Q05655:Y64	0	STFDAHIYEGRVIQI	0.0714286	0.0714286	0	0.0714286	0	0.0714286	0.0714286	0.0714286	0.0714286	0.214286	0	0	0	0.0714286	0	0.0714286	0.0714286	0	0	0.0714286	0.142857	0.214286	0.142857	0.142857	0.214286	0.142857	0.285714	0.214286	0.5	0.357143	0.5	0.5	0.285714	0.428571	0.214286	0.0714286	0	0	0	0	0	1	0	0	0	0	0
O14733:S411	0	PRTSGVLSQPHLPFF	0	0.0714286	0	0	0	0.0714286	0	0.0714286	0.0714286	0	0.142857	0	0	0.142857	0.214286	0.0714286	0.0714286	0	0	0.0714286	0.0714286	0.142857	0.142857	0	0.214286	0.214286	0.214286	0.357143	0.357143	0.357143	0.357143	0.642857	0.285714	0.285714	0.357143	0.285714	0	0	0	0	0	0	0	0	0	0	0
Q9NZJ5:S688	0	DWPLSSPSPMDAPSV	0.0714286	0	0	0.142857	0	0	0	0	0	0	0.0714286	0	0.0714286	0	0.285714	0.214286	0	0.0714286	0	0.0714286	0	0.0714286	0	0.142857	0.214286	0.0714286	0.214286	0.571429	0.357143	0.285714	0.357143	0.642857	0.214286	0.142857	0.642857	0.285714	0	0	0	0	0	0	0	0	0	0	0
P31751:S476	0	HFPQFSYSASIRE-	0.0833333	0.0833333	0	0	0	0.0833333	0.0833333	0	0.0833333	0.0833333	0	0	0	0.166667	0.0833333	0.166667	0	0	0.0833333	0	0.166667	0.0833333	0.166667	0.0833333	0.333333	0.333333	0.0833333	0.333333	0.5	0.333333	0.583333	0.416667	0.333333	0.333333	0.25	0.0833333	0	0	0	0	0	0	0	0	0	0	0
P08069:Y980	0	YASVNPEYFSAADVY	0.214286	0	0.0714286	0.0714286	0	0	0.0714286	0	0	0	0	0	0	0.0714286	0.0714286	0.142857	0	0	0.142857	0.142857	0.0714286	0	0	0.142857	0.357143	0.214286	0.142857	0.428571	0.357143	0.357143	0.5	0.5	0.285714	0.357143	0.357143	0.0714286	0	1	0	0	0	0	0	0	0	0	0
Q9BQI3:S274	0	CGVKNDESSSSSIIF	0	0	0.0714286	0.0714286	0.0714286	0	0.0714286	0.0714286	0	0.142857	0	0.0714286	0	0.0714286	0	0.285714	0	0	0	0.0714286	0.0714286	0.142857	0.0714286	0.142857	0.428571	0.0714286	0.214286	0.357143	0.571429	0.285714	0.642857	0.357143	0.214286	0.285714	0.5	0.0714286	0	0	0	0	0	0	0	0	0	0	0
O15146:T294	0	KHGEKFSTAKAAATI	0.285714	0	0	0	0	0	0.0714286	0.0714286	0.0714286	0.0714286	0	0.214286	0	0.0714286	0	0.0714286	0.0714286	0	0	0	0.0714286	0.0714286	0.285714	0.0714286	0.142857	0.142857	0.0714286	0.428571	0.5	0.142857	0.5	0.5	0.642857	0.214286	0.142857	0.0714286	0	0	0	0	0	0	0	1	0	0	0
O96017:S40	0	SQSQGISSSSTSTMP	0	0	0	0	0	0.142857	0	0.0714286	0	0.0714286	0	0	0.0714286	0	0.0714286	0.428571	0.142857	0	0	0	0.142857	0.0714286	0	0	0.714286	0	0.142857	0.571429	0.714286	0.142857	0.714286	0.285714	0.214286	0.214286	0.571429	0.142857	0	0	0	0	0	0	0	0	0	0	0
P11362:Y653	1	RDIHHIDYYKKTTNG	0	0.0714286	0.0714286	0.142857	0	0	0	0.0714286	0.142857	0.142857	0	0.142857	0	0	0	0	0.142857	0	0.0714286	0	0	0.142857	0.357143	0.142857	0.285714	0.214286	0.142857	0.0714286	0.714286	0.214286	0.785714	0.214286	0.285714	0.357143	0.285714	0.0714286	0	0	0	0	0	0	0	0	0	0	0
Q9NR20:T445	0	SRKADEITKETTEKT	0.0714286	0.0714286	0	0.0714286	0	0	0.214286	0	0	0.0714286	0	0.214286	0	0	0	0.0714286	0.214286	0	0	0	0.214286	0.0714286	0.285714	0.285714	0.285714	0	0.0714286	0.142857	0.857143	0.0714286	0.857143	0.142857	0.5	0.285714	0.142857	0	0	1	0	0	0	0	0	0	0	0	0
Q9P0L2:Y172	0	QIVSAVQYCHQKYIV	0.0714286	0	0	0	0.0714286	0.214286	0	0	0.0714286	0.142857	0	0.0714286	0	0	0	0.0714286	0	0	0.0714286	0.214286	0.214286	0.142857	0.142857	0	0.428571	0.142857	0.357143	0.142857	0.428571	0.428571	0.571429	0.428571	0.5	0.428571	0.0714286	0	0	0	0	0	0	0	0	0	0	0	0
P05771:S206	0	KLIPDPKSESKQKTK	0	0	0	0.0714286	0	0.0714286	0.0714286	0	0	0.0714286	0.0714286	0.357143	0	0	0.142857	0.0714286	0.0714286	0	0	0	0.142857	0.142857	0.357143	0.142857	0.214286	0	0.142857	0.214286	0.714286	0.142857	0.714286	0.285714	0.571429	0.142857	0.285714	0.142857	0	0	0	0	0	0	0	0	0	0	0
Q96GX5:S375	0	ALSPIHNSSALPTTG	0.142857	0	0.0714286	0	0	0	0	0.0714286	0.0714286	0.0714286	0.142857	0	0	0	0.142857	0.142857	0.142857	0	0	0	0	0.214286	0.0714286	0	0.357143	0.0714286	0.214286	0.5	0.428571	0.214286	0.428571	0.571429	0.357143	0.214286	0.428571	0.214286	0	0	0	0	0	0	0	0	1	0	0
O14757:S333	0	SLWDTSPSYIDKLVQ	0	0	0	0.142857	0	0.0714286	0	0	0	0.0714286	0.142857	0.0714286	0	0	0.0714286	0.142857	0.0714286	0.0714286	0.0714286	0.0714286	0.0714286	0.214286	0.0714286	0.142857	0.357143	0.142857	0.285714	0.214286	0.5	0.428571	0.571429	0.428571	0.285714	0.357143	0.357143	0.0714286	0	0	0	0	0	0	0	0	0	0	0
P31751:T313	0	TMKTFCGTPEYLAPE	0.0714286	0	0	0	0.0714286	0	0.142857	0.0714286	0	0	0.0714286	0.0714286	0.0714286	0.0714286	0.142857	0	0.142857	0	0.0714286	0	0.142857	0.0714286	0.0714286	0.142857	0.285714	0.142857	0.142857	0.285714	0.357143	0.285714	0.5	0.5	0.5	0.285714	0.214286	0.214286	0	0	0	0	0	0	0	0	0	0	0
Q9NYY3:Y297	0	RCIREARYTMPSSLL	0.0714286	0.214286	0	0	0.0714286	0	0.0714286	0	0	0.0714286	0.142857	0	0.0714286	0	0.0714286	0.142857	0.0714286	0	0	0	0.0714286	0.214286	0.214286	0.0714286	0.285714	0	0.285714	0.285714	0.5	0.285714	0.571429	0.428571	0.428571	0.142857	0.214286	0.0714286	0	0	0	0	0	0	0	0	0	0	0
Q96GX5:S330	0	WEKDCQESDEALGPT	0.0714286	0	0	0.142857	0.0714286	0.0714286	0.214286	0.0714286	0	0	0.0714286	0.0714286	0	0	0.0714286	0	0.0714286	0.0714286	0	0	0.285714	0.0714286	0.0714286	0.357143	0.214286	0.0714286	0.0714286	0.214286	0.571429	0.142857	0.642857	0.357143	0.571429	0.142857	0.285714	0.142857	0	0	0	0	0	0	0	0	1	0	0
O00418:S392	0	MSDVTFDSLPSSPSS	0	0	0	0.142857	0	0	0	0	0	0	0.0714286	0	0.0714286	0.0714286	0.142857	0.357143	0.0714286	0	0	0.0714286	0	0.0714286	0	0.142857	0.428571	0.0714286	0.214286	0.5	0.571429	0.285714	0.571429	0.428571	0.142857	0.214286	0.642857	0.142857	0	0	0	0	0	0	0	0	0	0	0
Q05655:Y525	0	EILQGLKYTFSVDWW	0	0	0	0.0714286	0	0.0714286	0.0714286	0.0714286	0	0.0714286	0.142857	0.0714286	0	0.0714286	0	0.0714286	0.0714286	0.142857	0	0.0714286	0.142857	0.214286	0.0714286	0.142857	0.214286	0.214286	0.285714	0.142857	0.428571	0.5	0.428571	0.571429	0.357143	0.428571	0.214286	0.0714286	0	0	0	0	0	0	0	0	0	0	0
P06493:Y160	0	FGIPIRVYTHEVVTL	0	0.0714286	0	0	0	0	0.0714286	0.0714286	0.0714286	0.142857	0.0714286	0	0	0.0714286	0.0714286	0	0.142857	0	0	0.214286	0.0714286	0.214286	0.142857	0.0714286	0.142857	0.142857	0.428571	0.142857	0.357143	0.5	0.357143	0.642857	0.214286	0.571429	0.142857	0.142857	0	0	0	0	0	0	0	0	0	0	0
Q13153:S155	0	KSAEDYNSSNALNVK	0.142857	0	0.214286	0.0714286	0	0	0.0714286	0	0	0	0.0714286	0.142857	0	0	0	0.142857	0	0	0.0714286	0.0714286	0.0714286	0.0714286	0.142857	0.142857	0.428571	0.0714286	0.142857	0.285714	0.642857	0.214286	0.714286	0.285714	0.428571	0.142857	0.428571	0	0	0	1	0	0	0	0	0	1	0	0
P00519:S620	0	TPPKRSSSFREMDGQ	0	0.142857	0	0.0714286	0	0.0714286	0.0714286	0.0714286	0	0	0	0.0714286	0.0714286	0.0714286	0.142857	0.142857	0.0714286	0	0	0	0.142857	0	0.214286	0.142857	0.285714	0.0714286	0.0714286	0.357143	0.642857	0.142857	0.642857	0.357143	0.285714	0.142857	0.428571	0.214286	0	0	0	0	0	0	0	0	0	0	0
P45985:T78	0	PHIERLRTHSIESSG	0	0.142857	0	0	0	0	0.142857	0.0714286	0.142857	0.142857	0.0714286	0	0	0	0.0714286	0.214286	0	0	0	0	0.142857	0.214286	0.285714	0.142857	0.214286	0.142857	0.214286	0.357143	0.642857	0.214286	0.642857	0.357143	0.357143	0.142857	0.357143	0.142857	0	0	0	0	0	0	0	0	0	0	0
P80192:S519	0	LKDGNRISLPSDFQH	0	0.0714286	0.0714286	0.142857	0	0.0714286	0	0.0714286	0.0714286	0.0714286	0.142857	0.0714286	0	0.0714286	0.0714286	0.0714286	0	0	0	0	0.0714286	0.214286	0.214286	0.142857	0.214286	0.142857	0.214286	0.214286	0.571429	0.285714	0.571429	0.428571	0.357143	0.142857	0.428571	0.142857	0	0	0	0	0	0	0	0	0	0	0
O15530:S398	0	SSSSHSLSASDTGLP	0.0714286	0	0	0.0714286	0	0	0	0.0714286	0.0714286	0	0.142857	0	0	0	0.0714286	0.428571	0.0714286	0	0	0	0	0.142857	0.0714286	0.0714286	0.5	0.0714286	0.142857	0.642857	0.642857	0.142857	0.642857	0.357143	0.285714	0.0714286	0.642857	0.142857	0	0	0	0	0	0	0	0	0	0	0
Q15118:T338	0	LFNYMYSTAPRPRVE	0.0714286	0.142857	0.0714286	0	0	0	0.0714286	0	0	0	0.0714286	0	0.0714286	0.0714286	0.142857	0.0714286	0	0	0.142857	0.0714286	0.0714286	0.0714286	0.142857	0.0714286	0.285714	0.214286	0.214286	0.285714	0.357143	0.428571	0.5	0.5	0.285714	0.285714	0.285714	0.142857	0	0	0	0	0	0	0	0	0	0	0
O14965:S266	0	PENLLLGSAGELKIA	0.142857	0	0.0714286	0	0	0	0.142857	0.142857	0	0.0714286	0.285714	0.0714286	0	0	0.0714286	0	0	0	0	0	0.142857	0.357143	0.0714286	0.142857	0.0714286	0	0.357143	0.357143	0.285714	0.357143	0.285714	0.714286	0.642857	0.0714286	0.285714	0.214286	0	0	0	0	1	0	0	0	0	0	0
Q9NYV4:S440	0	SSVEAKDSGLESKKL	0.0714286	0	0	0.0714286	0	0	0.142857	0.0714286	0	0	0.142857	0.214286	0	0	0	0.214286	0	0	0	0.0714286	0.142857	0.142857	0.214286	0.214286	0.214286	0	0.214286	0.357143	0.642857	0.214286	0.642857	0.357143	0.571429	0.0714286	0.357143	0.0714286	0	0	0	0	0	0	0	1	0	0	0
O14920:S6	0	--MSWSPSLTTQTCG	0	0	0	0	0.0833333	0.0833333	0	0.0833333	0	0	0.0833333	0	0.0833333	0	0.0833333	0.166667	0.25	0.0833333	0	0	0.0833333	0.0833333	0	0	0.583333	0.0833333	0.166667	0.333333	0.5	0.25	0.583333	0.416667	0.333333	0.333333	0.333333	0.166667	0	0	0	0	0	0	0	0	0	0	0
P04049:Y458	0	QTAQGMDYLHAKNII	0.142857	0	0.0714286	0.0714286	0	0.142857	0	0.0714286	0.0714286	0.142857	0.0714286	0.0714286	0.0714286	0	0	0	0.0714286	0	0	0	0.142857	0.214286	0.142857	0.0714286	0.285714	0.0714286	0.285714	0.214286	0.5	0.285714	0.5	0.5	0.571429	0.214286	0.214286	0.0714286	0	0	0	0	0	0	0	1	0	0	0
P51812:S78	0	LKVLGQGSFGKVFLV	0	0	0	0	0	0.0714286	0	0.214286	0	0	0.214286	0.142857	0	0.142857	0	0	0	0	0	0.214286	0.0714286	0.214286	0.142857	0	0.0714286	0.142857	0.428571	0.214286	0.214286	0.571429	0.214286	0.785714	0.428571	0.357143	0.214286	0.214286	0	0	0	0	0	0	0	0	0	0	0
Q99683:Y570	0	ILEPTKIYQPSYLSI	0	0	0	0	0	0.0714286	0.0714286	0	0	0.214286	0.142857	0.0714286	0	0	0.142857	0.142857	0.0714286	0	0.0714286	0	0.142857	0.357143	0.0714286	0.0714286	0.357143	0.0714286	0.357143	0.285714	0.428571	0.428571	0.5	0.5	0.357143	0.357143	0.285714	0.142857	0	0	0	0	0	0	0	0	0	0	0
Q13153:Y474	0	ENPLRALYLIATNGT	0.142857	0.0714286	0.142857	0	0	0	0.0714286	0.0714286	0	0.0714286	0.214286	0	0	0	0.0714286	0	0.142857	0	0	0	0.0714286	0.285714	0.0714286	0.0714286	0.285714	0	0.285714	0.285714	0.428571	0.285714	0.428571	0.571429	0.428571	0.214286	0.285714	0.142857	0	0	0	0	0	0	0	0	1	0	0
O00418:S416	0	HLHWPVFSDLDNMAS	0.0714286	0	0.0714286	0.142857	0	0	0	0	0.142857	0	0.142857	0	0.0714286	0.0714286	0.0714286	0.0714286	0	0.0714286	0	0.0714286	0	0.142857	0.142857	0.142857	0.142857	0.285714	0.285714	0.214286	0.428571	0.428571	0.428571	0.571429	0.428571	0.214286	0.357143	0.0714286	0	0	0	0	0	0	0	0	0	0	0
O43781:S372	0	KLYTYIQSRFYRAPE	0.0714286	0.142857	0	0	0	0.0714286	0.0714286	0	0	0.0714286	0.0714286	0.0714286	0	0.0714286	0.0714286	0	0.0714286	0	0.214286	0	0.142857	0.142857	0.214286	0.0714286	0.357143	0.285714	0.142857	0.142857	0.428571	0.428571	0.642857	0.357143	0.357143	0.428571	0.0714286	0.0714286	0	0	0	0	0	0	0	0	0	0	0
Q13557:S319	0	RNFSAAKSLLKKPDG	0.142857	0.0714286	0.0714286	0.0714286	0	0	0	0.0714286	0	0	0.142857	0.214286	0	0.0714286	0.0714286	0.0714286	0	0	0	0	0	0.142857	0.285714	0.0714286	0.142857	0.0714286	0.142857	0.357143	0.5	0.214286	0.5	0.5	0.5	0.0714286	0.357143	0.142857	0	0	0	0	0	0	0	1	0	0	0
P07948:Y306	0	HDKLVRLYAVVTREE	0.0714286	0.142857	0	0.0714286	0	0	0.142857	0	0.0714286	0	0.142857	0.0714286	0	0	0	0	0.0714286	0	0	0.214286	0.142857	0.142857	0.285714	0.214286	0.0714286	0.0714286	0.357143	0.0714286	0.571429	0.357143	0.571429	0.428571	0.5	0.285714	0.0714286	0	0	0	0	0	0	0	0	0	0	0	0
Q13554:S315	0	MLATRNFSVGRQTTA	0.142857	0.142857	0.0714286	0	0	0.0714286	0	0.0714286	0	0	0.0714286	0	0.0714286	0.0714286	0	0	0.214286	0	0	0.0714286	0.0714286	0.0714286	0.142857	0	0.357143	0.0714286	0.214286	0.214286	0.5	0.285714	0.5	0.5	0.357143	0.357143	0.142857	0.0714286	0	0	0	0	0	0	0	0	0	0	0
O43318:T471	0	MITTSGPTSEKPTRS	0	0.0714286	0	0	0	0	0.0714286	0.0714286	0	0.0714286	0	0.0714286	0.0714286	0	0.142857	0.214286	0.214286	0	0	0	0.0714286	0.0714286	0.142857	0.0714286	0.428571	0	0.142857	0.428571	0.642857	0.142857	0.642857	0.357143	0.214286	0.285714	0.428571	0.214286	0	0	0	0	0	0	0	0	0	0	0
Q9Y572:S339	0	RTIENQHSRNDVMVS	0	0.142857	0.142857	0.0714286	0	0.0714286	0.0714286	0	0.0714286	0.0714286	0	0	0.0714286	0	0	0.0714286	0.0714286	0	0	0.142857	0.142857	0.0714286	0.214286	0.142857	0.357143	0.0714286	0.285714	0.0714286	0.714286	0.285714	0.714286	0.285714	0.285714	0.285714	0.285714	0	0	0	0	0	0	0	0	0	0	0	0
P80192:S652	0	GYKQWSSSAPNLVKG	0.0714286	0	0.0714286	0	0	0.0714286	0	0.142857	0	0	0.0714286	0.142857	0	0	0.0714286	0.142857	0	0.0714286	0.0714286	0.0714286	0.0714286	0.0714286	0.142857	0	0.357143	0.142857	0.142857	0.428571	0.428571	0.285714	0.5	0.5	0.357143	0.214286	0.428571	0.214286	0	0	0	0	0	0	0	0	0	0	0
P04049:S612	0	SIELLQHSLPKINRS	0	0.0714286	0.0714286	0	0	0.0714286	0.0714286	0	0.0714286	0.142857	0.214286	0.0714286	0	0	0.0714286	0.142857	0	0	0	0	0.142857	0.357143	0.214286	0.0714286	0.285714	0.0714286	0.357143	0.214286	0.571429	0.357143	0.571429	0.428571	0.5	0.142857	0.285714	0.0714286	0	0	0	0	0	0	0	0	0	0	0
O00418:S380	0	LRPLSENSGDENMSD	0	0.0714286	0.142857	0.142857	0	0	0.142857	0.0714286	0	0	0.142857	0	0.0714286	0	0.0714286	0.142857	0	0	0	0	0.142857	0.142857	0.0714286	0.285714	0.285714	0	0.214286	0.285714	0.642857	0.214286	0.642857	0.357143	0.357143	0	0.571429	0.142857	0	0	0	0	0	0	0	0	0	0	0
P29597:Y851	0	LTSQCLTYEPTQRPS	0	0.0714286	0	0	0.0714286	0.142857	0.0714286	0	0	0	0.142857	0	0	0	0.142857	0.142857	0.214286	0	0	0	0.214286	0.142857	0.0714286	0.0714286	0.571429	0	0.142857	0.285714	0.642857	0.142857	0.714286	0.285714	0.428571	0.214286	0.285714	0.142857	0	0	0	0	0	0	0	0	0	0	0
Q16584:S524	0	FEVGPGDSPTFPRFR	0	0.142857	0	0.0714286	0	0	0.0714286	0.142857	0	0	0	0	0	0.214286	0.214286	0	0.0714286	0	0	0.0714286	0.0714286	0	0.142857	0.142857	0.0714286	0.214286	0.0714286	0.357143	0.357143	0.285714	0.357143	0.642857	0.0714286	0.357143	0.428571	0.357143	0	0	0	0	0	0	0	0	0	0	0
P49841:S66	0	TKVIGNGSFGVVYQA	0.0714286	0	0.0714286	0	0	0.0714286	0	0.214286	0	0.0714286	0	0.0714286	0	0.0714286	0	0	0.0714286	0	0.0714286	0.214286	0.0714286	0.0714286	0.0714286	0	0.285714	0.142857	0.285714	0.285714	0.285714	0.428571	0.357143	0.642857	0.214286	0.5	0.285714	0.214286	0	0	0	0	0	0	0	0	0	0	0
O75676:S347	0	PVYSPPGSPPPGDPR	0	0.0714286	0	0.0714286	0	0	0	0.142857	0	0	0	0	0	0	0.5	0.0714286	0	0	0.0714286	0.0714286	0	0	0.0714286	0.0714286	0.142857	0.0714286	0.0714286	0.714286	0.214286	0.142857	0.285714	0.714286	0	0.142857	0.785714	0.642857	0	0	0	0	0	0	0	0	0	0	0
Q9NZJ5:S854	0	SSSEATLSISPPRPT	0.0714286	0.0714286	0	0	0	0	0.0714286	0	0	0.0714286	0.0714286	0	0	0	0.214286	0.285714	0.142857	0	0	0	0.0714286	0.142857	0.0714286	0.0714286	0.428571	0	0.142857	0.571429	0.571429	0.142857	0.571429	0.428571	0.214286	0.214286	0.5	0.214286	0	0	0	0	0	0	0	0	0	0	0
Q96GX5:S452	0	RNFELVDSSPCKKII	0	0.0714286	0.0714286	0.0714286	0.0714286	0	0.0714286	0	0	0.142857	0.0714286	0.142857	0	0.0714286	0.0714286	0.0714286	0	0	0	0.0714286	0.0714286	0.214286	0.214286	0.142857	0.214286	0.0714286	0.285714	0.142857	0.5	0.357143	0.571429	0.428571	0.357143	0.285714	0.285714	0.0714286	0	0	0	0	0	0	0	0	0	0	0
P06239:T198	0	FYISPRITFPGLHEL	0	0.0714286	0	0	0	0	0.0714286	0.0714286	0.0714286	0.142857	0.142857	0	0	0.142857	0.142857	0.0714286	0	0	0.0714286	0	0.0714286	0.285714	0.142857	0.0714286	0.142857	0.285714	0.285714	0.285714	0.285714	0.5	0.357143	0.642857	0.285714	0.357143	0.285714	0.214286	0	0	0	0	0	0	0	0	0	0	0
P78362:T547	0	HFTEDIQTRQYRSIE	0	0.142857	0	0.0714286	0	0.142857	0.142857	0	0.0714286	0.142857	0	0	0	0.0714286	0	0.0714286	0.0714286	0	0.0714286	0	0.285714	0.142857	0.214286	0.214286	0.357143	0.214286	0.142857	0.0714286	0.714286	0.285714	0.785714	0.214286	0.357143	0.357143	0.142857	0	0	0	0	0	0	0	0	0	0	0	0
O60674:S358	0	NLEIELSSLREALSF	0.0714286	0.0714286	0.0714286	0	0	0	0.214286	0	0	0.0714286	0.285714	0	0	0.0714286	0	0.142857	0	0	0	0	0.214286	0.357143	0.0714286	0.214286	0.214286	0.0714286	0.357143	0.214286	0.5	0.428571	0.5	0.5	0.571429	0.142857	0.214286	0	0	0	0	0	0	0	0	0	1	0	0
Q13153:Y131	0	VLDVLEFYNSKKTSN	0	0	0.142857	0.0714286	0	0	0.0714286	0	0	0	0.142857	0.142857	0	0.0714286	0	0.142857	0.0714286	0	0	0.142857	0.0714286	0.142857	0.142857	0.142857	0.357143	0.0714286	0.285714	0.142857	0.642857	0.357143	0.642857	0.357143	0.357143	0.285714	0.357143	0	0	0	0	0	0	0	0	0	0	0	0
Q13315:T1985	0	EEGSQSTTISSLSEK	0	0	0	0	0	0.0714286	0.214286	0.0714286	0	0.0714286	0.0714286	0.0714286	0	0	0	0.357143	0.0714286	0	0	0	0.285714	0.142857	0.0714286	0.214286	0.5	0	0.142857	0.428571	0.785714	0.142857	0.785714	0.214286	0.428571	0.142857	0.428571	0.0714286	0	0	0	0	0	0	0	0	0	0	0
Q9NYV4:T158	0	SKRSNEETDDYGKAQ	0.0714286	0.0714286	0.0714286	0.142857	0	0.0714286	0.142857	0.0714286	0	0	0	0.142857	0	0	0	0.142857	0	0	0.0714286	0	0.214286	0	0.214286	0.285714	0.357143	0.0714286	0	0.285714	0.785714	0.0714286	0.857143	0.142857	0.428571	0.0714286	0.428571	0.0714286	0	0	0	0	0	0	0	0	0	0	0
O14757:S291	0	SESPSGFSKHIQSNL	0	0	0.0714286	0	0	0.0714286	0.0714286	0.0714286	0.0714286	0.0714286	0.0714286	0.0714286	0	0.0714286	0.0714286	0.285714	0	0	0	0	0.142857	0.142857	0.142857	0.0714286	0.428571	0.142857	0.142857	0.428571	0.642857	0.214286	0.642857	0.357143	0.357143	0.142857	0.5	0.142857	0	0	0	0	0	0	0	0	0	0	0
Q7KZI7:S212	0	KLDTFCGSPPYAAPE	0.142857	0	0	0.0714286	0.0714286	0	0.0714286	0.0714286	0	0	0.0714286	0.0714286	0	0.0714286	0.214286	0	0.0714286	0	0.0714286	0	0.0714286	0.0714286	0.0714286	0.142857	0.214286	0.142857	0.0714286	0.428571	0.285714	0.214286	0.428571	0.571429	0.428571	0.214286	0.357143	0.285714	0	0	0	0	0	0	0	0	0	0	0
Q13554:T254	0	NLINQMLTINPAKRI	0.0714286	0.0714286	0.214286	0	0	0.0714286	0	0	0	0.214286	0.142857	0.0714286	0.0714286	0	0.0714286	0	0	0	0	0	0.0714286	0.357143	0.142857	0	0.285714	0	0.428571	0.142857	0.428571	0.428571	0.428571	0.571429	0.428571	0.214286	0.285714	0.0714286	0	0	0	0	0	0	0	1	0	0	0
P80192:S548	0	SLINSRSSPPASPTI	0.0714286	0.0714286	0.0714286	0	0	0	0	0	0	0.142857	0.0714286	0	0	0	0.214286	0.285714	0.0714286	0	0	0	0	0.214286	0.0714286	0	0.428571	0	0.214286	0.571429	0.5	0.214286	0.5	0.5	0.142857	0.214286	0.571429	0.214286	0	0	0	0	0	0	0	0	0	0	0
P05771:T364	0	MLSERKGTDELYAVK	0.0714286	0.0714286	0	0.0714286	0	0	0.142857	0.0714286	0	0	0.142857	0.142857	0.0714286	0	0	0.0714286	0	0	0.0714286	0.0714286	0.142857	0.142857	0.214286	0.214286	0.142857	0.0714286	0.285714	0.214286	0.5	0.357143	0.571429	0.428571	0.571429	0.142857	0.214286	0.0714286	0	0	0	0	0	0	0	0	0	0	0
Q16584:S548	0	GQAWGRQSPRRLEDS	0.0714286	0.214286	0	0.0714286	0	0.142857	0.0714286	0.142857	0	0	0.0714286	0	0	0	0.0714286	0.0714286	0	0.0714286	0	0	0.214286	0.0714286	0.214286	0.142857	0.214286	0.0714286	0.0714286	0.357143	0.571429	0.142857	0.571429	0.428571	0.357143	0.0714286	0.357143	0.214286	0	0	0	0	0	0	0	0	0	0	0
O75676:S721	0	REGFFLKSVENAPLA	0.142857	0.0714286	0.0714286	0	0	0	0.142857	0.0714286	0	0	0.142857	0.0714286	0	0.142857	0.0714286	0	0	0	0	0.0714286	0.142857	0.142857	0.142857	0.142857	0.0714286	0.142857	0.214286	0.285714	0.357143	0.357143	0.357143	0.642857	0.5	0.214286	0.214286	0.142857	0	0	0	0	0	0	0	0	0	0	0
P53350:T214	0	RKKTLCGTPNYIAPE	0.0714286	0.0714286	0.0714286	0	0.0714286	0	0.0714286	0.0714286	0	0.0714286	0.0714286	0.142857	0	0	0.142857	0	0.0714286	0	0.0714286	0	0.0714286	0.142857	0.214286	0.0714286	0.285714	0.0714286	0.142857	0.285714	0.428571	0.214286	0.571429	0.428571	0.428571	0.214286	0.285714	0.214286	0	0	0	0	0	0	0	0	0	0	0
Q16659:S189	1	YSHKGHLSEGLVTKW	0	0	0	0	0	0	0.0714286	0.142857	0.142857	0	0.142857	0.142857	0	0	0	0.0714286	0.0714286	0.0714286	0.0714286	0.0714286	0.0714286	0.142857	0.285714	0.0714286	0.214286	0.285714	0.214286	0.214286	0.5	0.357143	0.571429	0.428571	0.5	0.285714	0.214286	0.142857	0	0	0	0	0	0	0	0	0	0	0
P31751:Y177	0	REKATGRYYAMKILR	0.142857	0.214286	0	0	0	0	0.0714286	0.0714286	0	0.0714286	0.0714286	0.142857	0.0714286	0	0	0	0.0714286	0	0.0714286	0	0.0714286	0.142857	0.357143	0.0714286	0.142857	0.0714286	0.214286	0.214286	0.5	0.285714	0.571429	0.428571	0.5	0.214286	0.0714286	0.0714286	0	0	0	0	0	0	0	0	0	1	0
Q08881:S115	0	EETRNNNSLVPKYHP	0	0.0714286	0.214286	0	0	0	0.142857	0	0.0714286	0	0.0714286	0.0714286	0	0	0.142857	0	0.0714286	0	0.0714286	0.0714286	0.142857	0.0714286	0.214286	0.142857	0.357143	0.142857	0.142857	0.142857	0.642857	0.214286	0.714286	0.285714	0.357143	0.214286	0.357143	0.142857	0	0	0	0	0	0	0	0	0	0	0
O00418:Y600	0	NKTKGFDYLLKAAEA	0.214286	0	0.0714286	0.0714286	0	0	0.0714286	0.0714286	0	0	0.142857	0.214286	0	0.0714286	0	0	0.0714286	0	0	0	0.0714286	0.142857	0.214286	0.142857	0.142857	0.0714286	0.142857	0.285714	0.5	0.214286	0.5	0.5	0.642857	0.142857	0.214286	0.0714286	0	0	1	0	0	0	0	0	0	0	0
O00418:S70	0	LTKSERYSSSGSPAN	0.0714286	0.0714286	0.0714286	0	0	0	0.0714286	0.0714286	0	0	0.0714286	0.0714286	0	0	0.0714286	0.285714	0.0714286	0	0.0714286	0	0.0714286	0.0714286	0.142857	0.0714286	0.5	0.0714286	0.0714286	0.5	0.642857	0.142857	0.714286	0.285714	0.285714	0.142857	0.5	0.142857	0	0	0	0	0	0	0	0	0	0	1
P49840:S41	0	GGPGGSASGPGGTGG	0.0714286	0	0	0	0	0	0	0.642857	0	0	0	0	0	0	0.142857	0.0714286	0.0714286	0	0	0	0	0	0	0	0.142857	0	0	0.928571	0.142857	0	0.142857	0.857143	0.0714286	0.0714286	0.857143	0.785714	0	0	0	0	0	0	0	0	0	0	0
Q9BZL6:S395	0	VRHTTRKSSTTLREG	0	0.214286	0	0	0	0	0.0714286	0.0714286	0.0714286	0	0.0714286	0.0714286	0	0	0	0.0714286	0.285714	0	0	0.0714286	0.0714286	0.0714286	0.357143	0.0714286	0.357143	0.0714286	0.142857	0.142857	0.785714	0.142857	0.785714	0.214286	0.285714	0.357143	0.142857	0.0714286	0	0	0	0	0	0	0	0	0	0	0
Q14680:S335	0	KPVRLRLSSFSCGQA	0.0714286	0.142857	0	0	0.0714286	0.0714286	0	0.0714286	0	0	0.142857	0.0714286	0	0.0714286	0.0714286	0.142857	0	0	0	0.0714286	0.0714286	0.142857	0.214286	0	0.285714	0.0714286	0.214286	0.357143	0.428571	0.285714	0.5	0.5	0.428571	0.142857	0.285714	0.142857	0	0	0	0	0	0	0	0	0	0	0
Q9H2X6:S46	0	WDMTGYGSHSKVYSQ	0	0	0	0.0714286	0	0.0714286	0	0.142857	0.0714286	0	0	0.0714286	0.0714286	0	0	0.142857	0.0714286	0.0714286	0.142857	0.0714286	0.0714286	0	0.142857	0.0714286	0.428571	0.285714	0.142857	0.285714	0.5	0.357143	0.642857	0.357143	0.285714	0.357143	0.357143	0.142857	0	0	0	0	0	0	0	0	0	0	0
O75582:S766	0	SSESSHSSSSHSHGK	0	0	0	0	0	0	0.0714286	0.0714286	0.214286	0	0	0.0714286	0	0	0	0.571429	0	0	0	0	0.0714286	0	0.285714	0.0714286	0.571429	0.214286	0	0.642857	0.928571	0	0.928571	0.0714286	0.357143	0	0.642857	0.0714286	0	0	0	0	0	0	0	0	0	0	0
Q96GX5:T718	0	PNQIKSGTPYRTPKS	0	0.0714286	0.0714286	0	0	0.0714286	0	0.0714286	0	0.0714286	0	0.142857	0	0	0.214286	0.142857	0.0714286	0	0.0714286	0	0.0714286	0.0714286	0.214286	0	0.428571	0.0714286	0.0714286	0.428571	0.571429	0.142857	0.642857	0.357143	0.214286	0.214286	0.5	0.285714	0	0	0	0	0	0	0	0	0	0	0
Q9NYV4:S24	0	ASGTLQPSSGGGSSN	0.0714286	0	0.0714286	0	0	0.0714286	0	0.285714	0	0	0.0714286	0	0	0	0.0714286	0.285714	0.0714286	0	0	0	0.0714286	0.0714286	0	0	0.5	0	0.0714286	0.714286	0.5	0.0714286	0.5	0.5	0.214286	0.0714286	0.714286	0.357143	0	0	0	0	0	0	0	0	0	0	0
P78362:S10	0	VNSEKSSSSERPEPQ	0	0.0714286	0.0714286	0	0	0.0714286	0.214286	0	0	0	0	0.0714286	0	0	0.142857	0.285714	0	0	0	0.0714286	0.285714	0	0.142857	0.214286	0.428571	0	0.0714286	0.428571	0.785714	0.0714286	0.785714	0.214286	0.357143	0.0714286	0.5	0.142857	0	0	0	0	0	0	0	0	0	0	0
P53355:S324	0	RLSRSFLSRSNMSVA	0.0714286	0.214286	0.0714286	0	0	0	0	0	0	0	0.142857	0	0.0714286	0.0714286	0	0.285714	0	0	0	0.0714286	0	0.142857	0.214286	0	0.357143	0.0714286	0.285714	0.357143	0.571429	0.357143	0.571429	0.428571	0.285714	0.142857	0.357143	0	0	0	0	0	0	0	0	0	0	0	0
Q9UEW8:T352	0	YLIEKLLTRTPDIAQ	0.0714286	0.0714286	0	0.0714286	0	0.0714286	0.0714286	0	0	0.142857	0.214286	0.0714286	0	0	0.0714286	0	0.0714286	0	0.0714286	0	0.142857	0.357143	0.142857	0.142857	0.214286	0.0714286	0.357143	0.142857	0.428571	0.428571	0.5	0.5	0.5	0.285714	0.142857	0.0714286	0	0	0	0	0	0	0	0	0	0	0
O60674:Y934	0	LIMEYLPYGSLRDYL	0	0.0714286	0	0.0714286	0	0	0.0714286	0.0714286	0	0.0714286	0.285714	0	0.0714286	0	0.0714286	0.0714286	0	0	0.142857	0	0.0714286	0.357143	0.0714286	0.142857	0.214286	0.142857	0.428571	0.214286	0.285714	0.571429	0.428571	0.571429	0.428571	0.214286	0.285714	0.142857	0	0	0	0	0	0	0	0	0	0	0
Q8TD08:Y177	1	EDQAVTEYVATRWYR	0.142857	0.142857	0	0.0714286	0	0.0714286	0.142857	0	0	0	0	0	0	0	0	0	0.142857	0.0714286	0.0714286	0.142857	0.214286	0	0.142857	0.214286	0.285714	0.142857	0.142857	0.142857	0.571429	0.285714	0.642857	0.357143	0.357143	0.428571	0.0714286	0	0	0	0	0	0	0	0	0	0	0	0
Q9P0L2:S168	0	AKFRQIVSAVQYCHQ	0.142857	0.0714286	0	0	0.0714286	0.214286	0	0	0.0714286	0.0714286	0	0.0714286	0	0.0714286	0	0	0	0	0.0714286	0.142857	0.214286	0.0714286	0.214286	0	0.357143	0.214286	0.214286	0.142857	0.428571	0.357143	0.571429	0.428571	0.571429	0.357143	0	0	0	0	0	0	0	0	0	1	0	0	0
P05771:T314	0	RAKISQGTKVPEEKT	0.0714286	0.0714286	0	0	0	0.0714286	0.142857	0.0714286	0	0.0714286	0	0.214286	0	0	0.0714286	0.0714286	0.0714286	0	0	0.0714286	0.214286	0.0714286	0.285714	0.142857	0.214286	0	0.142857	0.285714	0.642857	0.142857	0.642857	0.357143	0.5	0.214286	0.214286	0.142857	0	0	0	0	0	0	0	1	0	0	0
P49840:S20	0	GSGRARTSSFAEPGG	0.142857	0.142857	0	0	0	0	0.0714286	0.285714	0	0	0	0	0	0.0714286	0.0714286	0.142857	0.0714286	0	0	0	0.0714286	0	0.142857	0.0714286	0.214286	0.0714286	0	0.642857	0.428571	0.0714286	0.428571	0.571429	0.214286	0.142857	0.5	0.357143	0	0	1	0	0	0	0	0	0	0	0
P51617:S376	0	GSSPSQSSMVARTQT	0.0714286	0.0714286	0	0	0	0.142857	0	0.0714286	0	0	0	0	0.0714286	0	0.0714286	0.285714	0.142857	0	0	0.0714286	0.142857	0	0.0714286	0	0.571429	0	0.142857	0.5	0.642857	0.142857	0.642857	0.357143	0.285714	0.214286	0.428571	0.142857	0	0	0	0	0	0	0	0	0	0	0
O15530:S160	0	EKLYFGLSYAKNGEL	0.0714286	0	0.0714286	0	0	0	0.142857	0.142857	0	0	0.214286	0.142857	0	0.0714286	0	0	0	0	0.142857	0	0.142857	0.214286	0.142857	0.142857	0.214286	0.214286	0.214286	0.214286	0.357143	0.428571	0.5	0.5	0.571429	0.214286	0.214286	0.142857	0	0	0	0	0	0	0	1	0	0	0
P53667:T253	0	TSRLLQLTLEHDPHD	0	0.0714286	0	0.142857	0	0.0714286	0.0714286	0	0.142857	0	0.285714	0	0	0	0.0714286	0.0714286	0.0714286	0	0	0	0.142857	0.285714	0.214286	0.214286	0.214286	0.142857	0.285714	0.142857	0.642857	0.285714	0.642857	0.357143	0.571429	0.0714286	0.285714	0.0714286	0	0	0	0	0	0	0	0	0	0	0
Q96GX5:S178	0	KLTDFGLSKVTLNRD	0	0.0714286	0.0714286	0.142857	0	0	0	0.0714286	0	0	0.214286	0.142857	0	0.0714286	0	0	0.142857	0	0	0.0714286	0	0.214286	0.214286	0.142857	0.214286	0.0714286	0.285714	0.0714286	0.571429	0.357143	0.571429	0.428571	0.357143	0.285714	0.285714	0.0714286	0	0	0	0	0	0	0	0	0	0	0
Q96GX5:S551	0	SKRDYLSSSFLCSDD	0	0.0714286	0	0.214286	0.0714286	0	0	0	0	0	0.142857	0.0714286	0	0.0714286	0	0.285714	0	0	0.0714286	0	0	0.142857	0.142857	0.214286	0.428571	0.142857	0.142857	0.285714	0.642857	0.285714	0.785714	0.214286	0.285714	0.142857	0.5	0	0	0	0	0	0	0	0	0	0	0	0
Q8IW41:S472	0	EQTTSHESQ-----	0	0	0	0	0	0.25	0.25	0	0.125	0	0	0	0	0	0	0.125	0.25	0	0	0	0.5	0	0.125	0.25	0.625	0.125	0	0.125	1	0	1	0	0.625	0.25	0.125	0	0	0	0	0	0	0	0	0	0	0	0
Q13557:S404	0	FYFENALSKSNKPIH	0.0714286	0	0.142857	0	0	0	0.0714286	0	0.0714286	0.0714286	0.0714286	0.142857	0	0.142857	0.0714286	0.0714286	0	0	0.0714286	0	0.0714286	0.142857	0.214286	0.0714286	0.285714	0.285714	0.142857	0.214286	0.5	0.357143	0.571429	0.428571	0.428571	0.285714	0.285714	0.0714286	0	0	0	0	0	0	0	0	1	0	0
Q8IWQ3:S393	0	LSVTDGGSPVPARRA	0.142857	0.142857	0	0.0714286	0	0	0	0.142857	0	0	0.0714286	0	0	0	0.142857	0.0714286	0.0714286	0	0	0.142857	0	0.0714286	0.142857	0.0714286	0.142857	0	0.214286	0.5	0.357143	0.214286	0.357143	0.642857	0.214286	0.214286	0.428571	0.285714	0	0	0	0	0	0	0	0	0	0	0
P07948:T30	0	PVRNTERTIYVRDPT	0	0.214286	0.0714286	0.0714286	0	0	0.0714286	0	0	0.0714286	0	0	0	0	0.142857	0	0.142857	0	0.0714286	0.142857	0.0714286	0.0714286	0.214286	0.142857	0.285714	0.0714286	0.214286	0.142857	0.571429	0.285714	0.642857	0.357143	0.0714286	0.428571	0.285714	0.142857	0	0	0	0	0	0	0	0	0	0	0
O14733:S86	0	STLFTPRSMESIEID	0	0.0714286	0	0.0714286	0	0	0.142857	0	0	0.142857	0.0714286	0	0.0714286	0.0714286	0.0714286	0.142857	0.142857	0	0	0	0.142857	0.214286	0.0714286	0.214286	0.285714	0.0714286	0.285714	0.214286	0.571429	0.357143	0.571429	0.428571	0.285714	0.357143	0.285714	0.0714286	0	0	0	0	0	0	0	0	0	0	0
Q9BZL6:S225	0	TAEELSRSTTELLPR	0.0714286	0.142857	0	0	0	0	0.214286	0	0	0	0.214286	0	0	0	0.0714286	0.0714286	0.214286	0	0	0	0.214286	0.214286	0.142857	0.214286	0.285714	0	0.214286	0.214286	0.642857	0.214286	0.642857	0.357143	0.5	0.214286	0.142857	0.0714286	0	0	1	0	0	0	0	0	0	0	0
Q99558:S261	0	PTHPFPYSRLPHPFP	0	0.0714286	0	0	0	0	0	0	0.142857	0	0.0714286	0	0	0.142857	0.428571	0	0.0714286	0	0.0714286	0	0	0.0714286	0.214286	0	0.142857	0.357143	0.0714286	0.428571	0.285714	0.285714	0.357143	0.642857	0.214286	0.285714	0.428571	0.428571	0	0	0	0	0	0	0	0	0	0	0
Q15118:Y243	1	ARRLCDLYYINSPEL	0.0714286	0.142857	0.0714286	0.0714286	0.0714286	0	0.0714286	0	0	0.0714286	0.214286	0	0	0	0.0714286	0.0714286	0	0	0.0714286	0	0.0714286	0.285714	0.142857	0.142857	0.285714	0.0714286	0.285714	0.214286	0.428571	0.357143	0.571429	0.428571	0.428571	0.142857	0.285714	0.0714286	0	0	0	0	0	0	0	0	0	0	0
Q9BZL6:S239	0	RRPPSSSSSSSASSY	0.0714286	0.142857	0	0	0	0	0	0	0	0	0	0	0	0	0.142857	0.571429	0	0	0.0714286	0	0	0	0.142857	0	0.642857	0.0714286	0	0.785714	0.714286	0.0714286	0.785714	0.214286	0.0714286	0.0714286	0.714286	0.142857	0	0	0	0	0	0	0	0	0	0	0
P06239:T395	0	LIEDNEYTAREGAKF	0.142857	0.0714286	0.0714286	0.0714286	0	0	0.214286	0.0714286	0	0.0714286	0.0714286	0.0714286	0	0.0714286	0	0	0	0	0.0714286	0	0.214286	0.142857	0.142857	0.285714	0.142857	0.142857	0.142857	0.214286	0.5	0.285714	0.571429	0.428571	0.5	0.214286	0.214286	0.0714286	0	0	0	0	0	0	0	1	0	0	0
P49841:S219	0	PNVSYICSRYYRAPE	0.0714286	0.142857	0.0714286	0	0.0714286	0	0.0714286	0	0	0.0714286	0	0	0	0	0.142857	0.0714286	0	0	0.214286	0.0714286	0.0714286	0.0714286	0.142857	0.0714286	0.428571	0.214286	0.142857	0.285714	0.357143	0.357143	0.642857	0.357143	0.214286	0.357143	0.285714	0.142857	0	0	0	0	0	0	0	0	0	0	0
O75582:S199	0	VLTDFGLSKEFVADE	0.0714286	0	0	0.142857	0	0	0.142857	0.0714286	0	0	0.142857	0.0714286	0	0.142857	0	0	0.0714286	0	0	0.142857	0.142857	0.142857	0.0714286	0.285714	0.0714286	0.142857	0.285714	0.142857	0.428571	0.428571	0.428571	0.571429	0.428571	0.357143	0.214286	0.0714286	0	1	0	0	0	0	0	0	0	0	0
O00418:Y37	0	DSDDEEGYFICPITD	0	0	0	0.285714	0.0714286	0	0.142857	0.0714286	0	0.142857	0	0	0	0.0714286	0.0714286	0.0714286	0.0714286	0	0	0	0.142857	0.142857	0	0.428571	0.214286	0.0714286	0.142857	0.214286	0.571429	0.214286	0.642857	0.357143	0.214286	0.285714	0.5	0.142857	0	0	0	0	0	0	0	0	0	0	0
P49841:Y56	0	DRPQEVSYTDTKVIG	0	0.0714286	0	0.142857	0	0.0714286	0.0714286	0.0714286	0	0.0714286	0	0.0714286	0	0	0.0714286	0.0714286	0.142857	0	0	0.142857	0.142857	0.0714286	0.142857	0.214286	0.285714	0	0.214286	0.214286	0.642857	0.214286	0.642857	0.357143	0.214286	0.357143	0.357143	0.142857	0	0	0	0	0	0	0	0	0	0	0
P04049:S295	0	ASPSALSSSPNNLSP	0.142857	0	0.142857	0	0	0	0	0	0	0	0.142857	0	0	0	0.214286	0.357143	0	0	0	0	0	0.142857	0	0	0.5	0	0.142857	0.714286	0.5	0.142857	0.5	0.5	0.285714	0	0.714286	0.214286	0	0	0	0	0	0	0	0	1	0	0
P53355:T15	0	NVDDYYDTGEELGSG	0	0	0.0714286	0.214286	0	0	0.142857	0.214286	0	0	0.0714286	0	0	0	0	0.0714286	0	0	0.142857	0.0714286	0.142857	0.0714286	0	0.357143	0.285714	0.142857	0.142857	0.285714	0.5	0.285714	0.642857	0.357143	0.214286	0.214286	0.571429	0.214286	0	0	0	0	0	0	0	0	0	0	0
O15146:Y577	0	YPRNNIEYVRDIGEG	0	0.142857	0.142857	0.0714286	0	0	0.142857	0.142857	0	0.142857	0	0	0	0	0.0714286	0	0	0	0.0714286	0.0714286	0.142857	0.142857	0.142857	0.214286	0.214286	0.0714286	0.214286	0.214286	0.5	0.285714	0.571429	0.428571	0.142857	0.285714	0.428571	0.214286	0	0	0	0	0	0	0	0	0	0	0
O75676:S772	0	ANGPLPPS------	0.142857	0	0.142857	0	0	0	0	0.142857	0	0	0.142857	0	0	0	0.428571	0	0	0	0	0	0	0.142857	0	0	0.142857	0	0.142857	0.714286	0.142857	0.142857	0.142857	0.857143	0.285714	0	0.714286	0.571429	0	0	0	0	0	0	0	0	0	0	1
P07947:Y537	0	FTATEPQYQPGENL	0.0769231	0	0.0769231	0	0	0.153846	0.153846	0.0769231	0	0	0.0769231	0	0	0.0769231	0.153846	0	0.153846	0	0	0	0.307692	0.0769231	0	0.153846	0.384615	0.0769231	0.0769231	0.307692	0.538462	0.153846	0.538462	0.461538	0.461538	0.230769	0.307692	0.230769	0	0	0	0	0	0	0	0	0	0	0
O96017:S55	0	NSSQSSHSSSGTLSS	0	0	0.0714286	0	0	0.0714286	0	0.0714286	0.0714286	0	0.0714286	0	0	0	0	0.571429	0.0714286	0	0	0	0.0714286	0.0714286	0.0714286	0	0.785714	0.0714286	0.0714286	0.642857	0.857143	0.0714286	0.857143	0.142857	0.214286	0.0714286	0.714286	0.0714286	0	0	0	0	0	0	0	0	0	0	0
P31749:S477	0	PQFSYSASGTA---	0.2	0	0	0	0	0.1	0	0.1	0	0	0	0	0	0.1	0.1	0.2	0.1	0	0.1	0	0.1	0	0	0	0.5	0.2	0	0.6	0.4	0.2	0.5	0.5	0.3	0.3	0.4	0.2	0	0	0	0	0	0	0	0	0	0	0
Q16659:S363	0	RYHDCQFSEHDWPVH	0	0.0714286	0	0.142857	0.0714286	0.0714286	0.0714286	0	0.214286	0	0	0	0	0.0714286	0.0714286	0	0	0.0714286	0.0714286	0.0714286	0.142857	0	0.285714	0.214286	0.214286	0.428571	0.0714286	0.0714286	0.571429	0.285714	0.714286	0.285714	0.428571	0.285714	0.214286	0.0714286	0	0	0	0	0	0	0	0	0	0	0
Q9HBH9:T72	0	KKKRGRATDSFSGRF	0.0714286	0.214286	0	0.0714286	0	0	0	0.142857	0	0	0	0.214286	0	0.142857	0	0.142857	0	0	0	0	0	0	0.428571	0.0714286	0.142857	0.142857	0	0.357143	0.642857	0.142857	0.642857	0.357143	0.285714	0.142857	0.357143	0.142857	0	0	0	0	0	0	0	0	0	0	0
O00418:S345	0	QNTKLLQSAKTILRG	0.0714286	0.0714286	0.0714286	0	0	0.142857	0	0.0714286	0	0.0714286	0.214286	0.142857	0	0	0	0	0.142857	0	0	0	0.142857	0.285714	0.214286	0	0.357143	0	0.285714	0.142857	0.571429	0.285714	0.571429	0.428571	0.571429	0.214286	0.142857	0.0714286	0	0	0	0	0	0	0	1	0	0	0
Q8TDC3:S563	0	IRNSFLGSPRFHRRK	0	0.285714	0.0714286	0	0	0	0	0.0714286	0.0714286	0.0714286	0.0714286	0.0714286	0	0.142857	0.0714286	0.0714286	0	0	0	0	0	0.142857	0.428571	0	0.142857	0.214286	0.142857	0.214286	0.571429	0.285714	0.571429	0.428571	0.214286	0.214286	0.285714	0.142857	0	0	0	0	0	0	0	0	0	0	0
P29322:T907	0	ESLRATATVSRCPPP	0.142857	0.142857	0	0	0.0714286	0	0.0714286	0	0	0	0.0714286	0	0	0	0.214286	0.142857	0.0714286	0	0	0.0714286	0.0714286	0.0714286	0.142857	0.0714286	0.285714	0	0.142857	0.5	0.428571	0.142857	0.5	0.5	0.357143	0.142857	0.357143	0.214286	0	0	0	0	0	0	0	0	0	0	0
P50750:S317	0	LNHDFFWSDPMPSDL	0	0	0.0714286	0.214286	0	0	0	0	0.0714286	0	0.142857	0	0.0714286	0.142857	0.142857	0.0714286	0	0.0714286	0	0	0	0.142857	0.0714286	0.214286	0.142857	0.285714	0.214286	0.214286	0.428571	0.428571	0.428571	0.571429	0.285714	0.214286	0.5	0.142857	0	0	0	0	0	0	0	0	0	0	0
P08069:S1311	0	PLDPSASSSSLPLPD	0.0714286	0	0	0.142857	0	0	0	0	0	0	0.214286	0	0	0	0.285714	0.285714	0	0	0	0	0	0.214286	0	0.142857	0.285714	0	0.214286	0.642857	0.428571	0.214286	0.428571	0.571429	0.285714	0	0.714286	0.285714	0	0	0	0	0	0	0	0	0	0	0
Q99558:S410	0	QLRLGRGSFGEVHRM	0	0.214286	0	0	0	0.0714286	0.0714286	0.214286	0.0714286	0	0.142857	0	0.0714286	0.0714286	0	0	0	0	0	0.0714286	0.142857	0.142857	0.285714	0.0714286	0.0714286	0.142857	0.285714	0.214286	0.428571	0.357143	0.428571	0.571429	0.428571	0.142857	0.214286	0.214286	0	0	0	0	0	0	0	0	0	0	0
Q14680:Y4	0	----MKDYDELLKYY	0	0	0	0.2	0	0	0.1	0	0	0	0.2	0.2	0.1	0	0	0	0	0	0.2	0	0.1	0.2	0.2	0.3	0.2	0.2	0.3	0	0.5	0.5	0.7	0.3	0.6	0.2	0.2	0	0	0	0	0	0	0	0	0	0	0	0
P07947:Y194	0	SETTKGAYSLSIRDW	0.0714286	0.0714286	0	0.0714286	0	0	0.0714286	0.0714286	0	0.0714286	0.0714286	0.0714286	0	0	0	0.214286	0.142857	0.0714286	0	0	0.0714286	0.142857	0.142857	0.142857	0.357143	0.0714286	0.142857	0.357143	0.642857	0.214286	0.642857	0.357143	0.285714	0.285714	0.357143	0.0714286	0	0	0	0	0	0	0	0	0	0	0
Q9NYV4:T514	0	ALKEEIVTPKETETS	0.0714286	0	0	0	0	0	0.285714	0	0	0.0714286	0.0714286	0.142857	0	0	0.0714286	0.0714286	0.142857	0	0	0.0714286	0.285714	0.142857	0.142857	0.285714	0.214286	0	0.214286	0.214286	0.642857	0.214286	0.642857	0.357143	0.571429	0.285714	0.142857	0.0714286	0	0	0	0	0	0	0	0	1	0	0
O75676:S183	0	VLTDFGLSKEFLTEE	0	0	0	0.0714286	0	0	0.214286	0.0714286	0	0	0.214286	0.0714286	0	0.142857	0	0	0.142857	0	0	0.0714286	0.214286	0.214286	0.0714286	0.285714	0.142857	0.142857	0.285714	0.0714286	0.5	0.428571	0.5	0.5	0.5	0.357143	0.142857	0.0714286	0	0	0	0	0	0	0	0	0	0	0
Q14680:T348	0	QASATPFTDIKSNNW	0.142857	0	0.142857	0.0714286	0	0.0714286	0	0	0	0.0714286	0	0.0714286	0	0.0714286	0.0714286	0.142857	0.0714286	0.0714286	0	0	0.0714286	0.0714286	0.0714286	0.0714286	0.428571	0.142857	0.0714286	0.357143	0.571429	0.214286	0.571429	0.428571	0.285714	0.285714	0.428571	0.0714286	0	0	0	0	0	0	0	0	0	0	0
Q9P0L2:S554	0	ARPRHQKSMSTSGHP	0.0714286	0.142857	0	0	0	0.0714286	0	0.0714286	0.142857	0	0	0.0714286	0.0714286	0	0.142857	0.142857	0.0714286	0	0	0	0.0714286	0	0.357143	0	0.285714	0.142857	0.0714286	0.428571	0.642857	0.0714286	0.642857	0.357143	0.428571	0.0714286	0.357143	0.214286	0	0	0	0	0	0	0	0	0	0	0
Q9NYV4:S394	0	VRLPLNSSLGAELSR	0.0714286	0.142857	0.0714286	0	0	0	0.0714286	0.0714286	0	0	0.285714	0	0	0	0.0714286	0.142857	0	0	0	0.0714286	0.0714286	0.285714	0.142857	0.0714286	0.214286	0	0.357143	0.357143	0.428571	0.357143	0.428571	0.571429	0.428571	0.0714286	0.357143	0.142857	0	0	1	0	0	0	0	0	0	0	0
Q13153:S137	0	FYNSKKTSNSQKYMS	0	0	0.142857	0	0	0.0714286	0	0	0	0	0	0.214286	0.0714286	0.0714286	0	0.214286	0.0714286	0	0.142857	0	0.0714286	0	0.214286	0	0.642857	0.214286	0.0714286	0.214286	0.714286	0.285714	0.857143	0.142857	0.357143	0.285714	0.357143	0	0	0	0	0	0	0	0	0	0	0	0
Q05655:S342	0	GKIWEGSSKCNINNF	0	0	0.214286	0	0.0714286	0	0.0714286	0.142857	0	0.142857	0	0.142857	0	0.0714286	0	0.0714286	0	0.0714286	0	0	0.0714286	0.142857	0.142857	0.0714286	0.357143	0.142857	0.142857	0.214286	0.5	0.285714	0.571429	0.428571	0.285714	0.285714	0.428571	0.142857	0	0	0	0	0	0	0	0	0	0	0
P06239:Y264	0	GEVWMGYYNGHTKVA	0.0714286	0	0.0714286	0	0	0	0.0714286	0.214286	0.0714286	0	0	0.0714286	0.0714286	0	0	0	0.0714286	0.0714286	0.0714286	0.142857	0.0714286	0	0.142857	0.0714286	0.214286	0.214286	0.214286	0.285714	0.357143	0.357143	0.428571	0.571429	0.357143	0.357143	0.285714	0.214286	0	0	0	0	0	0	0	0	0	0	0
P51812:Y144	0	FQTEGKLYLILDFLR	0	0.0714286	0	0.0714286	0	0.0714286	0.0714286	0.0714286	0	0.0714286	0.285714	0.0714286	0	0.142857	0	0	0.0714286	0	0	0	0.142857	0.357143	0.142857	0.142857	0.142857	0.142857	0.357143	0.0714286	0.428571	0.5	0.428571	0.571429	0.5	0.285714	0.142857	0.0714286	0	0	0	0	0	0	0	0	0	0	0
P53350:T210	1	YDGERKKTLCGTPNY	0	0.0714286	0.0714286	0.0714286	0.0714286	0	0.0714286	0.142857	0	0	0.0714286	0.142857	0	0	0.0714286	0	0.0714286	0	0.142857	0	0.0714286	0.0714286	0.214286	0.142857	0.357143	0.142857	0.0714286	0.214286	0.5	0.214286	0.714286	0.285714	0.357143	0.214286	0.357143	0.214286	0	0	0	0	0	0	0	0	0	0	0
Q05655:T451	0	RFELYRATFYAAEIM	0.214286	0.142857	0	0	0	0	0.142857	0	0	0.0714286	0.0714286	0	0.0714286	0.142857	0	0	0	0	0.142857	0	0.142857	0.142857	0.142857	0.142857	0.142857	0.285714	0.214286	0.214286	0.285714	0.5	0.428571	0.571429	0.5	0.357143	0	0	0	0	1	0	0	0	0	0	0	0	0
Q15418:T577	0	LLMTPCYTANFVAPE	0.142857	0	0.0714286	0	0.0714286	0	0.0714286	0	0	0	0.142857	0	0.0714286	0.0714286	0.142857	0	0.0714286	0	0.0714286	0.0714286	0.0714286	0.142857	0	0.0714286	0.285714	0.142857	0.285714	0.285714	0.214286	0.428571	0.357143	0.642857	0.5	0.285714	0.214286	0.142857	0	0	0	0	0	0	0	0	0	0	1
Q9BZL6:S212	0	HSVRLGTSESLPCTA	0.0714286	0.0714286	0	0	0.0714286	0	0.0714286	0.0714286	0.0714286	0	0.142857	0	0	0	0.0714286	0.142857	0.142857	0	0	0.0714286	0.0714286	0.142857	0.142857	0.0714286	0.357143	0.0714286	0.214286	0.357143	0.5	0.214286	0.571429	0.428571	0.428571	0.214286	0.285714	0.142857	0	0	0	0	0	0	0	0	0	0	0
Q9UEW8:S371	0	VRRVPGSSGHLHKTE	0	0.142857	0	0	0	0	0.0714286	0.142857	0.142857	0	0.0714286	0.0714286	0	0	0.0714286	0.0714286	0.0714286	0	0	0.142857	0.0714286	0.0714286	0.357143	0.0714286	0.142857	0.142857	0.214286	0.285714	0.571429	0.214286	0.571429	0.428571	0.357143	0.214286	0.285714	0.214286	0	0	0	0	0	0	0	0	0	0	0
Q8TDX7:T190	0	GRFFSSKTTAAHSLV	0.142857	0.0714286	0	0	0	0	0	0.0714286	0.0714286	0	0.0714286	0.0714286	0	0.142857	0	0.214286	0.0714286	0	0	0.0714286	0	0.0714286	0.214286	0	0.285714	0.214286	0.142857	0.428571	0.5	0.285714	0.5	0.5	0.357143	0.285714	0.285714	0.0714286	0	0	0	0	0	1	0	0	0	0	0
P50613:S164	0	GLAKSFGSPNRAYTH	0.142857	0.0714286	0.0714286	0	0	0	0	0.142857	0.0714286	0	0.0714286	0.0714286	0	0.0714286	0.0714286	0.0714286	0.0714286	0	0.0714286	0	0	0.0714286	0.214286	0	0.285714	0.214286	0.0714286	0.428571	0.428571	0.214286	0.5	0.5	0.357143	0.214286	0.357143	0.214286	0	0	0	0	0	0	0	1	0	0	0
Q9BUB5:S437	0	GLCSMKLSPPCKSRL	0	0.0714286	0	0	0.142857	0	0	0.0714286	0	0	0.214286	0.142857	0.0714286	0	0.142857	0.142857	0	0	0	0	0	0.214286	0.214286	0	0.285714	0	0.285714	0.357143	0.357143	0.285714	0.5	0.5	0.571429	0	0.357143	0.214286	0	0	0	0	0	0	0	0	0	0	0
Q9NYV4:S241	0	DDSPSGASYGQDYDL	0.0714286	0	0	0.285714	0	0.0714286	0	0.142857	0	0	0.0714286	0	0	0	0.0714286	0.142857	0	0	0.142857	0	0.0714286	0.0714286	0	0.285714	0.357143	0.142857	0.0714286	0.428571	0.5	0.214286	0.642857	0.357143	0.214286	0.142857	0.642857	0.214286	0	0	0	0	0	0	0	0	0	0	0
Q13315:T1997	0	SEKSKEETGISLQDL	0	0	0	0.0714286	0	0.0714286	0.214286	0.0714286	0	0.0714286	0.142857	0.142857	0	0	0	0.214286	0	0	0	0	0.285714	0.214286	0.142857	0.285714	0.285714	0	0.214286	0.285714	0.714286	0.214286	0.714286	0.285714	0.571429	0.0714286	0.357143	0.0714286	0	0	0	0	0	0	0	0	0	0	0
O14920:S733	0	TVREQDQSFTALDWS	0.0714286	0.0714286	0	0.142857	0	0.142857	0.0714286	0	0	0	0.0714286	0	0	0.0714286	0	0.0714286	0.142857	0.0714286	0	0.0714286	0.214286	0.0714286	0.0714286	0.214286	0.357143	0.142857	0.142857	0.142857	0.642857	0.285714	0.642857	0.357143	0.357143	0.357143	0.214286	0	0	0	0	0	0	0	0	0	1	0	0
P00519:S943	0	SLVDAVNSDAAKPSQ	0.214286	0	0.0714286	0.142857	0	0.0714286	0	0	0	0	0.0714286	0.0714286	0	0	0.0714286	0.142857	0	0	0	0.142857	0.0714286	0.0714286	0.0714286	0.142857	0.285714	0	0.214286	0.428571	0.5	0.214286	0.5	0.5	0.428571	0.142857	0.428571	0.0714286	0	0	0	0	0	0	0	1	0	0	0
P04049:S624	0	NRSASEPSLHRAAHT	0.214286	0.142857	0.0714286	0	0	0	0.0714286	0	0.142857	0	0.0714286	0	0	0	0.0714286	0.142857	0.0714286	0	0	0	0.0714286	0.0714286	0.285714	0.0714286	0.285714	0.142857	0.0714286	0.428571	0.642857	0.0714286	0.642857	0.357143	0.5	0.0714286	0.285714	0.0714286	0	0	0	0	0	1	0	0	0	0	0
O95835:Y23	0	KTFPASNYTVSSRQM	0.0714286	0.0714286	0.0714286	0	0	0.0714286	0	0	0	0	0	0.0714286	0.0714286	0.0714286	0.0714286	0.214286	0.142857	0	0	0.0714286	0.0714286	0	0.142857	0	0.5	0.0714286	0.142857	0.357143	0.642857	0.214286	0.642857	0.357143	0.285714	0.285714	0.357143	0.0714286	0	0	0	0	0	0	0	0	0	0	0
Q9H2X6:T221	0	VKCWKRGTNEIVAIK	0.0714286	0.0714286	0.0714286	0	0.0714286	0	0.0714286	0.0714286	0	0.142857	0	0.214286	0	0	0	0	0	0.0714286	0	0.142857	0.0714286	0.142857	0.285714	0.0714286	0.142857	0.0714286	0.285714	0.142857	0.428571	0.357143	0.5	0.5	0.428571	0.357143	0.142857	0.0714286	0	0	0	0	0	0	1	0	0	0	0
Q05513:Y428	0	EILRGEEYGFSVDWW	0	0.0714286	0	0.0714286	0	0	0.214286	0.142857	0	0.0714286	0.0714286	0	0	0.0714286	0	0.0714286	0	0.142857	0	0.0714286	0.214286	0.142857	0.0714286	0.285714	0.0714286	0.214286	0.214286	0.214286	0.428571	0.428571	0.428571	0.571429	0.285714	0.357143	0.285714	0.142857	0	0	0	0	0	0	0	0	0	0	0
P49840:S97	0	GVKLGRDSGKVTTVV	0	0.0714286	0	0.0714286	0	0	0	0.214286	0	0	0.0714286	0.142857	0	0	0	0	0.142857	0	0	0.285714	0	0.0714286	0.214286	0.0714286	0.142857	0	0.357143	0.214286	0.428571	0.357143	0.428571	0.571429	0.214286	0.428571	0.285714	0.214286	0	0	0	0	0	0	0	0	0	0	0
Q7KZI7:S40	0	NMIRGRNSATSADEQ	0.142857	0.142857	0.142857	0.0714286	0	0.0714286	0.0714286	0.0714286	0	0.0714286	0	0	0.0714286	0	0	0.0714286	0.0714286	0	0	0	0.142857	0.0714286	0.142857	0.142857	0.357143	0	0.142857	0.285714	0.642857	0.142857	0.642857	0.357143	0.357143	0.142857	0.357143	0.0714286	0	1	0	0	0	0	0	0	0	0	0
Q9NZJ5:S1096	0	RQRSRSLSSSGTKHS	0	0.214286	0	0	0	0.0714286	0	0.0714286	0.0714286	0	0.0714286	0.0714286	0	0	0	0.357143	0.0714286	0	0	0	0.0714286	0.0714286	0.357143	0	0.5	0.0714286	0.0714286	0.428571	0.857143	0.0714286	0.857143	0.142857	0.285714	0.0714286	0.428571	0.0714286	0	0	0	0	0	0	0	0	0	0	0
Q9NZJ5:Y474	0	GALSILQYPYDNGYY	0.0714286	0	0.0714286	0.0714286	0	0.0714286	0	0.142857	0	0.0714286	0.142857	0	0	0	0.0714286	0.0714286	0	0	0.214286	0	0.0714286	0.214286	0	0.0714286	0.428571	0.214286	0.214286	0.357143	0.285714	0.428571	0.5	0.5	0.285714	0.285714	0.428571	0.214286	0	0	0	0	0	0	0	0	1	0	0
P04049:S29	0	FDGSSCISPTIVQQF	0	0	0	0.0714286	0.0714286	0.142857	0	0.0714286	0	0.142857	0	0	0	0.142857	0.0714286	0.142857	0.0714286	0	0	0.0714286	0.142857	0.142857	0	0.0714286	0.428571	0.142857	0.214286	0.285714	0.428571	0.357143	0.5	0.5	0.214286	0.428571	0.357143	0.142857	0	0	0	0	0	0	0	0	0	0	0
Q16644:S251	1	SNTGQAISPGMKRRI	0.0714286	0.142857	0.0714286	0	0	0.0714286	0	0.142857	0	0.142857	0	0.0714286	0.0714286	0	0.0714286	0.0714286	0.0714286	0	0	0	0.0714286	0.142857	0.214286	0	0.285714	0	0.214286	0.357143	0.5	0.214286	0.5	0.5	0.285714	0.214286	0.357143	0.214286	0	0	0	0	0	0	1	0	0	0	0
P08069:S1009	0	SRELGQGSFGMVYEG	0	0.0714286	0	0	0	0.0714286	0.142857	0.285714	0	0	0.0714286	0	0.0714286	0.0714286	0	0.0714286	0	0	0.0714286	0.0714286	0.214286	0.0714286	0.0714286	0.142857	0.214286	0.142857	0.214286	0.357143	0.357143	0.357143	0.428571	0.571429	0.357143	0.214286	0.357143	0.285714	0	0	0	0	0	0	0	0	0	0	0
O14920:S258	0	GTVKFSSSLPYPNNL	0	0	0.142857	0	0	0	0	0.0714286	0	0	0.142857	0.0714286	0	0.0714286	0.142857	0.142857	0.0714286	0	0.0714286	0.0714286	0	0.142857	0.0714286	0	0.428571	0.142857	0.214286	0.357143	0.428571	0.357143	0.5	0.5	0.214286	0.285714	0.5	0.214286	0	0	0	0	0	0	0	0	0	0	0
O43293:S407	0	KGALLGTSGLKRRFS	0.0714286	0.142857	0	0	0	0	0	0.214286	0	0	0.214286	0.142857	0	0.0714286	0	0.0714286	0.0714286	0	0	0	0	0.214286	0.285714	0	0.142857	0.0714286	0.214286	0.357143	0.428571	0.285714	0.428571	0.571429	0.428571	0.142857	0.285714	0.214286	0	0	0	0	0	0	0	0	1	0	0
P28482:S142	0	RGLKYIHSANVLHRD	0.0714286	0.142857	0.0714286	0.0714286	0	0	0	0.0714286	0.142857	0.0714286	0.142857	0.0714286	0	0	0	0	0	0	0.0714286	0.0714286	0	0.214286	0.357143	0.0714286	0.142857	0.214286	0.285714	0.142857	0.5	0.357143	0.571429	0.428571	0.428571	0.214286	0.214286	0.0714286	0	0	0	0	0	0	0	0	0	0	1
Q9UBE8:T298	1	LDESRHMTQEVVTQY	0	0.0714286	0	0.0714286	0	0.142857	0.142857	0	0.0714286	0	0.0714286	0	0.0714286	0	0	0.0714286	0.0714286	0	0.0714286	0.142857	0.285714	0.0714286	0.142857	0.214286	0.357143	0.142857	0.285714	0.0714286	0.642857	0.357143	0.714286	0.285714	0.5	0.285714	0.142857	0	0	0	0	0	0	0	0	0	0	0	0
P35558:S233	0	REIISFGSGYGGNSL	0	0.0714286	0.0714286	0	0	0	0.0714286	0.285714	0	0.142857	0.0714286	0	0	0.0714286	0	0.142857	0	0	0.0714286	0	0.0714286	0.214286	0.0714286	0.0714286	0.285714	0.142857	0.214286	0.428571	0.357143	0.357143	0.428571	0.571429	0.142857	0.285714	0.5	0.285714	0	0	0	0	0	0	0	0	0	0	0
P00519:T117	0	WVPSNYITPVNSLEK	0	0	0.142857	0	0	0	0.0714286	0	0	0.0714286	0.0714286	0.0714286	0	0	0.142857	0.142857	0	0.0714286	0.0714286	0.142857	0.0714286	0.142857	0.0714286	0.0714286	0.357143	0.142857	0.285714	0.285714	0.428571	0.428571	0.5	0.5	0.214286	0.357143	0.428571	0.142857	0	0	0	0	0	0	0	0	0	0	0
P24941:Y15	0	EKIGEGTYGVVYKAR	0.0714286	0.0714286	0	0	0	0	0.142857	0.214286	0	0.0714286	0	0.142857	0	0	0	0	0.0714286	0	0.0714286	0.142857	0.142857	0.0714286	0.214286	0.142857	0.142857	0.0714286	0.214286	0.285714	0.428571	0.285714	0.5	0.5	0.357143	0.357143	0.214286	0.214286	0	0	0	0	0	0	0	0	0	0	0
Q99683:T825	0	LKISDFGTSKRLAGI	0.0714286	0.0714286	0	0.0714286	0	0	0	0.142857	0	0.142857	0.142857	0.142857	0	0.0714286	0	0.142857	0	0	0	0	0	0.285714	0.214286	0.0714286	0.142857	0.0714286	0.285714	0.357143	0.428571	0.357143	0.428571	0.571429	0.357143	0.214286	0.357143	0.142857	0	0	0	0	1	0	0	0	0	0	0
O95835:T490	0	ATTVTAITPAPIQQP	0.214286	0	0	0	0	0.142857	0	0	0	0.142857	0	0	0	0	0.214286	0	0.214286	0	0	0.0714286	0.142857	0.142857	0	0	0.357143	0	0.214286	0.428571	0.357143	0.214286	0.357143	0.642857	0.357143	0.428571	0.214286	0.214286	0	0	0	0	0	0	1	0	0	0	0
Q00535:Y239	0	KLPDYKPYPMYPATT	0.0714286	0	0	0.0714286	0	0	0	0	0	0	0.0714286	0.142857	0.0714286	0	0.285714	0	0.142857	0	0.142857	0	0	0.0714286	0.142857	0.0714286	0.285714	0.142857	0.142857	0.357143	0.357143	0.285714	0.5	0.5	0.357143	0.285714	0.357143	0.285714	0	0	0	0	0	0	0	0	0	0	0
Q12866:Y753	1	KKIYSGDYYRQGRIA	0.0714286	0.142857	0	0.0714286	0	0.0714286	0	0.142857	0	0.142857	0	0.142857	0	0	0	0.0714286	0	0	0.142857	0	0.0714286	0.142857	0.285714	0.0714286	0.285714	0.142857	0.142857	0.285714	0.5	0.285714	0.642857	0.357143	0.285714	0.285714	0.285714	0.142857	0	0	0	0	0	0	0	0	0	0	0
O75582:S240	0	DKAVDWWSLGVLMYE	0.0714286	0	0	0.142857	0	0	0.0714286	0.0714286	0	0	0.142857	0.0714286	0.0714286	0	0	0	0	0.142857	0.0714286	0.142857	0.0714286	0.142857	0.0714286	0.214286	0.0714286	0.214286	0.357143	0.142857	0.285714	0.571429	0.357143	0.642857	0.428571	0.357143	0.214286	0.0714286	0	0	0	0	0	0	0	0	0	0	0
Q9BZL6:S183	0	YHKRCAFSIPNNCSG	0.0714286	0.0714286	0.142857	0	0.142857	0	0	0.0714286	0.0714286	0.0714286	0	0.0714286	0	0.0714286	0.0714286	0.0714286	0	0	0.0714286	0	0	0.0714286	0.214286	0	0.428571	0.214286	0.0714286	0.285714	0.428571	0.214286	0.642857	0.357143	0.357143	0.214286	0.357143	0.142857	0	0	0	1	0	0	0	0	0	0	0
O14965:S10	0	RSKENCISGPVKATA	0.142857	0.0714286	0.0714286	0	0.0714286	0	0.0714286	0.0714286	0	0.0714286	0	0.142857	0	0	0.0714286	0.0714286	0.0714286	0	0	0.0714286	0.0714286	0.0714286	0.214286	0.0714286	0.285714	0	0.142857	0.357143	0.5	0.142857	0.571429	0.428571	0.428571	0.214286	0.285714	0.142857	0	0	0	0	0	0	0	0	0	0	0
Q8IW41:T214	0	GIIPTSPTPYTYNKS	0	0	0.0714286	0	0	0	0	0.0714286	0	0.142857	0	0.0714286	0	0	0.214286	0.142857	0.142857	0	0.142857	0	0	0.142857	0.0714286	0	0.5	0.142857	0.142857	0.428571	0.428571	0.285714	0.571429	0.428571	0.0714286	0.428571	0.5	0.285714	0	0	0	0	0	0	0	0	0	0	0
P50750:Y19	0	FCDEVSKYEKLAKIG	0.0714286	0	0	0.0714286	0.0714286	0	0.142857	0.0714286	0	0.0714286	0.0714286	0.214286	0	0.0714286	0	0.0714286	0	0	0	0.0714286	0.142857	0.142857	0.214286	0.214286	0.142857	0.0714286	0.214286	0.214286	0.5	0.285714	0.571429	0.428571	0.571429	0.214286	0.214286	0.0714286	0	0	0	0	0	0	0	1	0	0	0
Q9NYV4:S325	0	SYSGRSPSPYGRRRS	0	0.285714	0	0	0	0	0	0.142857	0	0	0	0	0	0	0.142857	0.285714	0	0	0.142857	0	0	0	0.285714	0	0.428571	0.142857	0	0.571429	0.571429	0.142857	0.714286	0.285714	0	0.142857	0.571429	0.285714	0	0	0	0	0	0	0	0	0	0	0
P24941:Y19	0	EGTYGVVYKARNKLT	0.0714286	0.0714286	0.0714286	0	0	0	0.0714286	0.142857	0	0	0.0714286	0.142857	0	0	0	0	0.142857	0	0.0714286	0.142857	0.0714286	0.0714286	0.214286	0.0714286	0.285714	0.0714286	0.214286	0.214286	0.5	0.285714	0.571429	0.428571	0.357143	0.357143	0.214286	0.142857	0	0	0	0	0	0	0	0	0	0	0
Q16584:S654	0	RGTALLASLGLGRDL	0.142857	0.142857	0	0.0714286	0	0	0	0.214286	0	0	0.357143	0	0	0	0	0	0.0714286	0	0	0	0	0.357143	0.142857	0.0714286	0.0714286	0	0.357143	0.357143	0.285714	0.357143	0.285714	0.714286	0.5	0.0714286	0.285714	0.214286	0	0	0	0	0	0	0	0	1	0	0
Q8TDX7:T172	0	ANVFITATGVVKLGD	0.142857	0	0.0714286	0.0714286	0	0	0	0.142857	0	0.0714286	0.0714286	0.0714286	0	0.0714286	0	0	0.0714286	0	0	0.214286	0	0.142857	0.0714286	0.0714286	0.142857	0.0714286	0.357143	0.285714	0.285714	0.428571	0.285714	0.714286	0.285714	0.428571	0.285714	0.142857	0	0	0	0	0	0	0	0	0	0	1
Q9H2X6:T880	0	QTIVIPDTPSPTVSV	0	0	0	0.0714286	0	0.0714286	0	0	0	0.142857	0	0	0	0	0.214286	0.142857	0.142857	0	0	0.214286	0.0714286	0.142857	0	0.0714286	0.357143	0	0.357143	0.357143	0.428571	0.357143	0.428571	0.571429	0.0714286	0.5	0.428571	0.214286	0	0	0	0	0	0	0	0	0	0	0
P11362:Y154	0	NRMPVAPYWTSPEKM	0.0714286	0.0714286	0.0714286	0	0	0	0.0714286	0	0	0	0	0.0714286	0.142857	0	0.214286	0.0714286	0.0714286	0.0714286	0	0.0714286	0.0714286	0	0.142857	0.0714286	0.214286	0.0714286	0.214286	0.357143	0.428571	0.285714	0.428571	0.571429	0.357143	0.214286	0.357143	0.214286	0	0	0	0	0	0	0	0	0	0	0
P51813:Y440	0	LGKWKGQYDVAVKMI	0.0714286	0	0	0.0714286	0	0.0714286	0	0.142857	0	0.0714286	0.0714286	0.214286	0.0714286	0	0	0	0	0.0714286	0	0.142857	0.0714286	0.142857	0.214286	0.0714286	0.0714286	0.0714286	0.357143	0.214286	0.357143	0.428571	0.357143	0.642857	0.5	0.285714	0.214286	0.142857	0	0	0	0	0	0	0	0	0	0	0
Q9NYV4:S249	0	YGQDYDLSPSRSHTS	0	0.0714286	0	0.142857	0	0.0714286	0	0.0714286	0.0714286	0	0.0714286	0	0	0	0.0714286	0.214286	0.0714286	0	0.142857	0	0.0714286	0.0714286	0.142857	0.142857	0.5	0.214286	0.0714286	0.357143	0.642857	0.214286	0.785714	0.214286	0.214286	0.214286	0.5	0.142857	0	0	0	0	0	0	0	0	0	0	0
Q13555:Y14	0	CTRFTDDYQLFEELG	0	0.0714286	0	0.142857	0.0714286	0.0714286	0.142857	0.0714286	0	0	0.142857	0	0	0.142857	0	0	0.142857	0	0	0	0.214286	0.142857	0.0714286	0.285714	0.285714	0.142857	0.142857	0.0714286	0.571429	0.285714	0.642857	0.357143	0.428571	0.285714	0.214286	0.0714286	0	0	0	0	0	0	0	0	0	0	0
P08922:S2346	0	HSGYGDGSD-----	0	0	0	0.25	0	0	0	0.375	0.125	0	0	0	0	0	0	0.125	0	0	0.125	0	0	0	0.125	0.25	0.25	0.25	0	0.5	0.5	0.125	0.625	0.375	0.125	0.125	0.75	0.375	0	0	0	0	0	0	0	0	0	0	0
P28482:S202	0	APEIMLNSKGYTKSI	0.0714286	0	0.0714286	0	0	0	0.0714286	0.0714286	0	0.142857	0.0714286	0.142857	0.0714286	0	0.0714286	0.0714286	0.0714286	0	0.0714286	0	0.0714286	0.214286	0.142857	0.0714286	0.285714	0.0714286	0.285714	0.285714	0.428571	0.357143	0.5	0.5	0.428571	0.285714	0.285714	0.142857	0	0	0	0	0	0	0	0	0	0	0
P51812:T278	0	KDRKETMTMILKAKL	0.0714286	0.0714286	0	0.0714286	0	0	0.0714286	0	0	0.0714286	0.142857	0.285714	0.142857	0	0	0	0.0714286	0	0	0	0.0714286	0.214286	0.357143	0.142857	0.0714286	0	0.357143	0.0714286	0.571429	0.357143	0.571429	0.428571	0.714286	0.142857	0.0714286	0	0	0	0	0	0	0	0	1	0	0	0
Q9UPZ9:S23	0	GSVLLGRSIESGELI	0	0.0714286	0	0	0	0	0.142857	0.214286	0	0.142857	0.214286	0	0	0	0	0.142857	0	0	0	0.0714286	0.142857	0.357143	0.0714286	0.142857	0.142857	0	0.428571	0.357143	0.357143	0.428571	0.357143	0.642857	0.357143	0.214286	0.357143	0.214286	0	0	0	0	0	0	0	0	0	0	0
Q9HBY8:T193	0	EPEDTTSTFCGTPEY	0	0	0	0.0714286	0.0714286	0	0.214286	0.0714286	0	0	0	0	0	0.0714286	0.142857	0.0714286	0.214286	0	0.0714286	0	0.214286	0	0	0.285714	0.428571	0.142857	0	0.285714	0.571429	0.142857	0.714286	0.285714	0.285714	0.357143	0.357143	0.214286	0	0	0	0	0	0	0	0	0	0	0
P07948:S11	0	IKSKGKDSLSDDGVD	0	0	0	0.285714	0	0	0	0.142857	0	0.0714286	0.0714286	0.214286	0	0	0	0.142857	0	0	0	0.0714286	0	0.142857	0.214286	0.285714	0.142857	0	0.214286	0.285714	0.642857	0.214286	0.642857	0.357143	0.285714	0.142857	0.571429	0.142857	0	0	0	0	0	0	0	0	0	0	0
P00519:Y232	0	VYGVSPNYDKWEMER	0	0.0714286	0.0714286	0.0714286	0	0	0.142857	0.0714286	0	0	0	0.0714286	0.0714286	0	0.0714286	0.0714286	0	0.0714286	0.0714286	0.142857	0.142857	0	0.142857	0.214286	0.214286	0.142857	0.214286	0.214286	0.5	0.357143	0.571429	0.428571	0.285714	0.285714	0.357143	0.142857	0	0	0	0	0	0	0	0	0	0	0
P04049:S252	0	PSSEGSLSQRQRSTS	0	0.142857	0	0	0	0.142857	0.0714286	0.0714286	0	0	0.0714286	0	0	0	0.0714286	0.357143	0.0714286	0	0	0	0.214286	0.0714286	0.142857	0.0714286	0.571429	0	0.0714286	0.5	0.785714	0.0714286	0.785714	0.214286	0.285714	0.0714286	0.5	0.142857	0	0	0	0	0	0	0	0	0	0	0
Q13153:S529	0	KIAKPLSSLTPLIAA	0.214286	0	0	0	0	0	0	0	0	0.142857	0.214286	0.142857	0	0	0.142857	0.0714286	0.0714286	0	0	0	0	0.357143	0.142857	0	0.142857	0	0.357143	0.428571	0.285714	0.357143	0.285714	0.714286	0.571429	0.214286	0.214286	0.142857	0	0	0	0	0	0	0	1	0	0	0
O43293:S50	0	FIKKRRLSSSRRGVS	0	0.285714	0	0	0	0	0	0.0714286	0	0.0714286	0.0714286	0.142857	0	0.0714286	0	0.214286	0	0	0	0.0714286	0	0.142857	0.428571	0	0.214286	0.0714286	0.214286	0.285714	0.642857	0.285714	0.642857	0.357143	0.214286	0.214286	0.285714	0.0714286	0	0	0	0	0	0	0	0	0	0	0
O14920:T399	0	NSKITYETQISPRPQ	0	0.0714286	0.0714286	0	0	0.142857	0.0714286	0	0	0.142857	0	0.0714286	0	0	0.142857	0.142857	0.0714286	0	0.0714286	0	0.214286	0.142857	0.142857	0.0714286	0.5	0.0714286	0.142857	0.285714	0.642857	0.214286	0.714286	0.285714	0.285714	0.285714	0.357143	0.142857	0	0	0	0	0	0	0	0	0	0	0
O95835:S864	0	HDSKYYQSGDHPRQD	0	0.0714286	0	0.214286	0	0.142857	0	0.0714286	0.142857	0	0	0.0714286	0	0	0.0714286	0.0714286	0	0	0.142857	0	0.142857	0	0.285714	0.214286	0.357143	0.285714	0	0.214286	0.714286	0.142857	0.857143	0.142857	0.357143	0.142857	0.428571	0.142857	0	0	0	0	0	0	0	0	0	0	0
Q08881:T585	0	YKPRLASTHVYQIMN	0.0714286	0.0714286	0.0714286	0	0	0.0714286	0	0	0.0714286	0.0714286	0.0714286	0.0714286	0.0714286	0	0.0714286	0.0714286	0	0	0.142857	0.0714286	0.0714286	0.142857	0.214286	0	0.357143	0.214286	0.285714	0.214286	0.428571	0.428571	0.571429	0.428571	0.428571	0.285714	0.214286	0.0714286	0	0	0	0	0	0	0	0	0	0	0
Q13153:S133	0	DVLEFYNSKKTSNSQ	0	0	0.142857	0.0714286	0	0.0714286	0.0714286	0	0	0	0.0714286	0.142857	0	0.0714286	0	0.142857	0.0714286	0	0.0714286	0.0714286	0.142857	0.0714286	0.142857	0.142857	0.5	0.142857	0.142857	0.142857	0.714286	0.285714	0.785714	0.214286	0.357143	0.285714	0.357143	0	0	0	0	0	0	0	0	0	0	0	0
Q6SA08:S264	0	FPANHTISQECKNLI	0.0714286	0	0.142857	0	0.0714286	0.0714286	0.0714286	0	0.0714286	0.142857	0.0714286	0.0714286	0	0.0714286	0.0714286	0	0.0714286	0	0	0	0.142857	0.214286	0.142857	0.0714286	0.357143	0.142857	0.214286	0.142857	0.5	0.285714	0.571429	0.428571	0.5	0.285714	0.214286	0.0714286	0	0	0	0	0	0	0	0	0	0	1
Q9UHD2:Y647	0	IEEEVSKYQEYTNEL	0	0	0.0714286	0	0	0.0714286	0.357143	0	0	0.0714286	0.0714286	0.0714286	0	0	0	0.0714286	0.0714286	0	0.0714286	0.0714286	0.428571	0.142857	0.0714286	0.357143	0.357143	0.0714286	0.214286	0.0714286	0.714286	0.285714	0.785714	0.214286	0.571429	0.285714	0.142857	0	0	0	0	0	0	0	0	0	0	0	0
Q9NZJ5:S567	0	QTENKYDSVSGEAND	0.0714286	0	0.142857	0.142857	0	0.0714286	0.142857	0.0714286	0	0	0	0.0714286	0	0	0	0.0714286	0.0714286	0	0.0714286	0.0714286	0.214286	0	0.0714286	0.285714	0.428571	0.0714286	0.0714286	0.214286	0.714286	0.142857	0.785714	0.214286	0.357143	0.214286	0.428571	0.0714286	0	0	0	0	0	0	0	0	0	0	1
P04049:T303	0	SPNNLSPTGWSQPKT	0	0	0.142857	0	0	0.0714286	0	0.0714286	0	0	0.0714286	0.0714286	0	0	0.214286	0.214286	0.0714286	0.0714286	0	0	0.0714286	0.0714286	0.0714286	0	0.5	0.0714286	0.0714286	0.5	0.571429	0.142857	0.571429	0.428571	0.214286	0.142857	0.642857	0.285714	0	0	0	0	0	0	0	0	0	0	0
Q15349:S27	0	RKSRSKSSSLSRLEE	0	0.214286	0	0	0	0	0.142857	0	0	0	0.142857	0.142857	0	0	0	0.357143	0	0	0	0	0.142857	0.142857	0.357143	0.142857	0.357143	0	0.142857	0.357143	0.857143	0.142857	0.857143	0.142857	0.428571	0	0.357143	0	0	0	0	0	0	0	0	0	0	0	0
P07948:Y439	0	LLYEIVTYGKIPYPG	0	0	0	0	0	0	0.0714286	0.142857	0	0.142857	0.142857	0.0714286	0	0	0.142857	0	0.0714286	0	0.142857	0.0714286	0.0714286	0.285714	0.0714286	0.0714286	0.214286	0.142857	0.357143	0.285714	0.214286	0.5	0.357143	0.642857	0.285714	0.428571	0.285714	0.285714	0	0	0	0	0	0	0	0	0	0	0
P51812:Y644	0	KFSLSGGYWNSVSDT	0	0	0.0714286	0.0714286	0	0	0	0.142857	0	0	0.0714286	0.0714286	0	0.0714286	0	0.285714	0.0714286	0.0714286	0	0.0714286	0	0.0714286	0.0714286	0.0714286	0.428571	0.142857	0.142857	0.428571	0.571429	0.285714	0.571429	0.428571	0.142857	0.285714	0.571429	0.142857	0	0	0	0	0	0	0	0	0	0	0
P28482:S284	0	RLFPNADSKALDLLD	0.142857	0.0714286	0.0714286	0.214286	0	0	0	0	0	0	0.285714	0.0714286	0	0.0714286	0.0714286	0	0	0	0	0	0	0.285714	0.142857	0.214286	0.0714286	0.0714286	0.285714	0.214286	0.428571	0.357143	0.428571	0.571429	0.5	0.0714286	0.357143	0.0714286	0	1	0	0	0	0	0	0	1	0	0
P31751:Y178	0	EKATGRYYAMKILRK	0.142857	0.142857	0	0	0	0	0.0714286	0.0714286	0	0.0714286	0.0714286	0.214286	0.0714286	0	0	0	0.0714286	0	0.0714286	0	0.0714286	0.142857	0.357143	0.0714286	0.142857	0.0714286	0.214286	0.214286	0.5	0.285714	0.571429	0.428571	0.571429	0.214286	0.0714286	0.0714286	0	0	0	0	0	0	0	0	0	1	0
P00519:T700	0	LTSSRLATGEEEGGG	0.0714286	0.0714286	0	0	0	0	0.214286	0.285714	0	0	0.142857	0	0	0	0	0.142857	0.0714286	0	0	0	0.214286	0.142857	0.0714286	0.214286	0.214286	0	0.142857	0.5	0.5	0.142857	0.5	0.5	0.428571	0.0714286	0.428571	0.285714	0	0	0	0	0	0	0	0	0	0	0
Q96GD4:T35	0	VLRKEPVTPSALVLM	0.0714286	0.0714286	0	0	0	0	0.0714286	0	0	0	0.214286	0.0714286	0.0714286	0	0.142857	0.0714286	0	0	0	0.214286	0.0714286	0.214286	0.142857	0.0714286	0.0714286	0	0.5	0.285714	0.285714	0.5	0.285714	0.714286	0.5	0.214286	0.214286	0.142857	0	0	0	0	0	0	0	0	1	0	0
Q7KZI7:T201	0	FGFSNEFTFGNKLDT	0	0	0.142857	0.0714286	0	0	0.0714286	0.142857	0	0	0.0714286	0.0714286	0	0.285714	0	0.0714286	0.0714286	0	0	0	0.0714286	0.0714286	0.0714286	0.142857	0.285714	0.285714	0.0714286	0.214286	0.5	0.357143	0.5	0.5	0.214286	0.357143	0.428571	0.142857	0	0	0	0	0	0	0	0	0	0	0
Q9NYV4:S838	0	FSEDHIKSFMKQLME	0	0	0	0.0714286	0	0.0714286	0.142857	0	0.0714286	0.0714286	0.0714286	0.142857	0.142857	0.142857	0	0.0714286	0	0	0	0	0.214286	0.142857	0.214286	0.214286	0.142857	0.214286	0.285714	0.0714286	0.571429	0.428571	0.571429	0.428571	0.642857	0.214286	0.142857	0	0	0	0	0	0	0	0	0	0	0	0
Q9NYV4:S320	0	YERSGSYSGRSPSPY	0	0.142857	0	0	0	0	0.0714286	0.142857	0	0	0	0	0	0	0.142857	0.285714	0	0	0.214286	0	0.0714286	0	0.142857	0.0714286	0.5	0.214286	0	0.571429	0.5	0.214286	0.714286	0.285714	0.0714286	0.214286	0.571429	0.285714	0	0	0	0	0	0	0	0	0	0	0
Q9NYY3:T100	0	FAKCYEMTDLTNNKV	0.0714286	0	0.142857	0.0714286	0.0714286	0	0.0714286	0	0	0	0.0714286	0.142857	0.0714286	0.0714286	0	0	0.0714286	0	0.0714286	0.0714286	0.0714286	0.0714286	0.142857	0.142857	0.357143	0.142857	0.214286	0.0714286	0.5	0.357143	0.642857	0.357143	0.5	0.285714	0.214286	0	0	0	0	0	0	0	0	1	0	0	0
P05771:T497	0	ENIWDGVTTKTFCGT	0	0	0.0714286	0.0714286	0.0714286	0	0.0714286	0.142857	0	0.0714286	0	0.0714286	0	0.0714286	0	0	0.214286	0.0714286	0	0.0714286	0.0714286	0.0714286	0.0714286	0.142857	0.357143	0.142857	0.142857	0.142857	0.5	0.285714	0.571429	0.428571	0.214286	0.5	0.285714	0.142857	0	0	0	0	0	0	0	0	0	0	0
Q14680:T345	0	SCGQASATPFTDIKS	0.142857	0	0	0.0714286	0.0714286	0.0714286	0	0.0714286	0	0.0714286	0	0.0714286	0	0.0714286	0.0714286	0.214286	0.0714286	0	0	0	0.0714286	0.0714286	0.0714286	0.0714286	0.428571	0.0714286	0.0714286	0.5	0.5	0.142857	0.571429	0.428571	0.357143	0.214286	0.428571	0.142857	0	0	0	0	0	0	0	0	0	0	0
Q13315:Y1753	0	GHSFWEIYKMTTDPM	0	0	0	0.0714286	0	0	0.0714286	0.0714286	0.0714286	0.0714286	0	0.0714286	0.142857	0.0714286	0.0714286	0.0714286	0.142857	0.0714286	0	0	0.0714286	0.0714286	0.142857	0.142857	0.214286	0.214286	0.214286	0.214286	0.5	0.357143	0.5	0.5	0.357143	0.357143	0.285714	0.142857	0	0	0	0	0	0	0	0	0	0	0
P06239:T501	0	LEDFFTATEGQYQPQ	0.0714286	0	0	0.0714286	0	0.214286	0.142857	0.0714286	0	0	0.0714286	0	0	0.142857	0.0714286	0	0.0714286	0	0.0714286	0	0.357143	0.0714286	0	0.214286	0.357143	0.214286	0.0714286	0.214286	0.5	0.285714	0.571429	0.428571	0.5	0.285714	0.214286	0.142857	0	0	0	0	0	0	0	0	0	0	0
Q9UQM7:S145	0	PENLLLASKLKGAAV	0.214286	0	0.0714286	0	0	0	0.0714286	0.0714286	0	0	0.285714	0.142857	0	0	0.0714286	0	0	0	0	0.0714286	0.0714286	0.285714	0.142857	0.0714286	0.0714286	0	0.357143	0.357143	0.285714	0.357143	0.285714	0.714286	0.714286	0.0714286	0.214286	0.142857	0	0	0	0	0	0	0	0	0	0	0
P08631:S111	0	QMVVLEESGEWWKAR	0.0714286	0.0714286	0	0	0	0.0714286	0.214286	0.0714286	0	0	0.0714286	0.0714286	0.0714286	0	0	0	0	0.142857	0	0.142857	0.285714	0.0714286	0.142857	0.214286	0.0714286	0.142857	0.285714	0.142857	0.428571	0.428571	0.428571	0.571429	0.571429	0.285714	0.0714286	0.0714286	0	0	0	0	0	0	0	0	0	0	0
Q00534:T177	1	YSFQMALTSVVVTLW	0.0714286	0	0	0	0	0.0714286	0	0	0	0	0.142857	0	0.0714286	0.0714286	0	0.142857	0.0714286	0.0714286	0.0714286	0.214286	0.0714286	0.142857	0	0	0.357143	0.214286	0.428571	0.214286	0.285714	0.642857	0.357143	0.642857	0.357143	0.5	0.142857	0	0	0	0	0	0	0	0	0	1	0	0
Q8NG66:S273	1	SMLNKNPSLRPSAIE	0.0714286	0.0714286	0.142857	0	0	0	0.0714286	0	0	0.0714286	0.142857	0.0714286	0.0714286	0	0.142857	0.142857	0	0	0	0	0.0714286	0.214286	0.142857	0.0714286	0.285714	0	0.285714	0.357143	0.5	0.285714	0.5	0.5	0.428571	0.0714286	0.428571	0.142857	0	0	0	0	0	0	1	0	0	0	0
P00519:T751	0	GRQFDSSTFGGHKSE	0	0.0714286	0	0.0714286	0	0.0714286	0.0714286	0.214286	0.0714286	0	0	0.0714286	0	0.142857	0	0.214286	0	0	0	0	0.142857	0	0.214286	0.142857	0.285714	0.214286	0	0.428571	0.642857	0.142857	0.642857	0.357143	0.285714	0.142857	0.5	0.214286	0	0	0	0	0	0	0	0	0	0	0
Q13315:Y1763	0	TTDPMLAYLQPFRTS	0.0714286	0.0714286	0	0.0714286	0	0.0714286	0	0	0	0	0.142857	0	0.0714286	0.0714286	0.142857	0.0714286	0.214286	0	0	0	0.0714286	0.142857	0.0714286	0.0714286	0.357143	0.0714286	0.214286	0.285714	0.5	0.285714	0.5	0.5	0.357143	0.285714	0.285714	0.142857	0	0	0	0	0	0	0	0	0	0	0
P07948:Y508	0	YTATEGQYQQQP--	0.0909091	0	0	0	0	0.363636	0.0909091	0.0909091	0	0	0	0	0	0	0.0909091	0	0.181818	0	0.0909091	0	0.454545	0	0	0.0909091	0.636364	0.0909091	0	0.272727	0.636364	0.0909091	0.727273	0.272727	0.545455	0.272727	0.181818	0.181818	0	0	0	0	0	0	0	0	0	0	0
Q96GX5:T261	0	SVDQKDTTPYSSKLL	0	0	0	0.142857	0	0.0714286	0	0	0	0	0.142857	0.142857	0	0	0.0714286	0.214286	0.0714286	0	0.0714286	0.0714286	0.0714286	0.142857	0.142857	0.142857	0.428571	0.0714286	0.214286	0.285714	0.642857	0.285714	0.714286	0.285714	0.357143	0.214286	0.428571	0.0714286	0	0	0	0	0	0	0	0	0	0	0
P05771:Y368	0	RKGTDELYAVKILKK	0.0714286	0.0714286	0	0.0714286	0	0	0.0714286	0.0714286	0	0.0714286	0.142857	0.285714	0	0	0	0	0.0714286	0	0	0.0714286	0.0714286	0.214286	0.357143	0.142857	0.0714286	0	0.285714	0.142857	0.571429	0.285714	0.571429	0.428571	0.571429	0.214286	0.142857	0.0714286	0	0	0	0	0	0	0	0	0	0	0
Q9NZJ5:Y484	0	DNGYYLPYYKRERNK	0	0.142857	0.142857	0.0714286	0	0	0.0714286	0.0714286	0	0	0.0714286	0.142857	0	0	0.0714286	0	0	0	0.214286	0	0.0714286	0.0714286	0.285714	0.142857	0.357143	0.214286	0.0714286	0.142857	0.571429	0.285714	0.785714	0.214286	0.285714	0.214286	0.357143	0.142857	0	0	0	0	0	0	0	0	0	0	0
Q9H2X6:S441	0	FFNRDTDSPYPLWRL	0	0.142857	0.0714286	0.142857	0	0	0	0	0	0	0.142857	0	0	0.142857	0.142857	0	0.0714286	0.0714286	0.0714286	0	0	0.142857	0.142857	0.142857	0.214286	0.285714	0.142857	0.142857	0.428571	0.428571	0.5	0.5	0.142857	0.357143	0.357143	0.142857	0	0	0	0	0	0	0	0	0	0	0
Q9Y6E0:Y433	0	LVQRLQRYSLSGGGT	0	0.142857	0	0	0	0.142857	0	0.214286	0	0	0.214286	0	0	0	0	0.142857	0.0714286	0	0	0.0714286	0.142857	0.214286	0.142857	0	0.357143	0	0.285714	0.357143	0.5	0.285714	0.5	0.5	0.357143	0.142857	0.357143	0.214286	0	0	0	0	0	0	0	0	0	0	0
O14757:S301	0	IQSNLDFSPVNSASS	0.0714286	0	0.142857	0.0714286	0	0.0714286	0	0	0	0.0714286	0.0714286	0	0	0.0714286	0.0714286	0.285714	0	0	0	0.0714286	0.0714286	0.142857	0	0.0714286	0.5	0.0714286	0.214286	0.428571	0.571429	0.285714	0.571429	0.428571	0.214286	0.214286	0.571429	0.0714286	0	0	0	0	0	0	0	0	0	0	0
Q08881:S565	0	PYENRSNSEVVEDIS	0	0.0714286	0.142857	0.0714286	0	0	0.214286	0	0	0.0714286	0	0	0	0	0.0714286	0.142857	0	0	0.0714286	0.142857	0.214286	0.0714286	0.0714286	0.285714	0.357143	0.0714286	0.214286	0.214286	0.642857	0.285714	0.714286	0.285714	0.214286	0.285714	0.428571	0.0714286	0	0	0	0	0	0	0	0	0	0	0
Q9UPZ9:Y583	0	IPDPSPGYSSLKAMR	0.0714286	0.0714286	0	0.0714286	0	0	0	0.0714286	0	0.0714286	0.0714286	0.0714286	0.0714286	0	0.214286	0.214286	0	0	0	0	0	0.142857	0.142857	0.0714286	0.214286	0	0.214286	0.571429	0.428571	0.214286	0.428571	0.571429	0.285714	0.0714286	0.571429	0.285714	0	0	0	0	0	0	0	0	0	1	0
Q9H2X6:Y443	0	NRDTDSPYPLWRLKT	0	0.142857	0.0714286	0.142857	0	0	0	0	0	0	0.142857	0.0714286	0	0	0.142857	0.0714286	0.142857	0.0714286	0	0	0	0.142857	0.214286	0.142857	0.285714	0.0714286	0.142857	0.214286	0.642857	0.214286	0.642857	0.357143	0.214286	0.214286	0.428571	0.142857	0	0	0	0	0	0	0	0	0	0	0
Q96GD4:S227	0	GWSVHAPSLRRKTMC	0.0714286	0.142857	0	0	0.0714286	0	0	0.0714286	0.0714286	0	0.0714286	0.0714286	0.0714286	0	0.0714286	0.0714286	0.0714286	0.0714286	0	0.0714286	0	0.0714286	0.285714	0	0.214286	0.142857	0.214286	0.285714	0.428571	0.285714	0.5	0.5	0.428571	0.214286	0.214286	0.142857	0	0	0	0	0	0	0	0	0	0	0
Q9NYV4:S230	0	PHRKWSDSSKQDDSP	0	0.0714286	0	0.214286	0	0.0714286	0	0	0.0714286	0	0	0.142857	0	0	0.142857	0.214286	0	0.0714286	0	0	0.0714286	0	0.285714	0.214286	0.285714	0.142857	0	0.357143	0.785714	0.0714286	0.785714	0.214286	0.285714	0.0714286	0.571429	0.142857	0	0	0	0	0	0	0	0	0	0	0
P51617:S373	0	RFAGSSPSQSSMVAR	0.142857	0.142857	0	0	0	0.0714286	0	0.0714286	0	0	0	0	0.0714286	0.0714286	0.0714286	0.285714	0	0	0	0.0714286	0.0714286	0	0.142857	0	0.357143	0.0714286	0.142857	0.571429	0.5	0.214286	0.5	0.5	0.285714	0.142857	0.428571	0.142857	0	0	0	0	1	0	0	0	0	0	0
P53355:Y1060	0	TPRALHHYRGRYTVE	0.0714286	0.214286	0	0	0	0	0.0714286	0.0714286	0.142857	0	0.0714286	0	0	0	0.0714286	0	0.142857	0	0.0714286	0.0714286	0.0714286	0.0714286	0.357143	0.0714286	0.214286	0.214286	0.142857	0.214286	0.571429	0.214286	0.642857	0.357143	0.357143	0.285714	0.142857	0.142857	0	0	0	0	0	0	0	0	1	0	0
Q16659:S556	0	KLNDLNSSVSQLELK	0	0	0.142857	0.0714286	0	0.0714286	0.0714286	0	0	0	0.285714	0.142857	0	0	0	0.142857	0	0	0	0.0714286	0.142857	0.285714	0.142857	0.142857	0.357143	0	0.357143	0.142857	0.642857	0.357143	0.642857	0.357143	0.571429	0.0714286	0.357143	0	0	0	0	0	0	0	0	0	0	0	0
O14965:Y148	0	KGKFGNVYLAREKQS	0.0714286	0.0714286	0.0714286	0	0	0.0714286	0.0714286	0.142857	0	0	0.0714286	0.214286	0	0.0714286	0	0.0714286	0	0	0	0.0714286	0.142857	0.0714286	0.285714	0.0714286	0.214286	0.0714286	0.142857	0.285714	0.571429	0.214286	0.571429	0.428571	0.5	0.142857	0.285714	0.142857	0	0	0	0	0	0	0	0	0	0	0
Q13554:T506	0	SVRRGSGTPEAEGPS	0.0714286	0.142857	0	0	0	0	0.142857	0.214286	0	0	0	0	0	0	0.142857	0.214286	0	0	0	0.0714286	0.142857	0	0.142857	0.142857	0.214286	0	0.0714286	0.642857	0.5	0.0714286	0.5	0.5	0.214286	0.0714286	0.571429	0.357143	0	0	1	0	0	0	0	0	0	0	0
Q16644:S373	0	RKKQAGSSSASQGCN	0.142857	0.0714286	0.0714286	0	0.0714286	0.142857	0	0.142857	0	0	0	0.142857	0	0	0	0.214286	0	0	0	0	0.142857	0	0.214286	0	0.5	0	0	0.5	0.642857	0	0.714286	0.285714	0.5	0	0.428571	0.142857	0	0	0	0	1	0	0	0	0	0	0
Q08881:S514	0	VLDDQYTSSTGTKFP	0	0	0	0.142857	0	0.0714286	0	0.0714286	0	0	0.0714286	0.0714286	0	0.0714286	0.0714286	0.0714286	0.214286	0	0.0714286	0.0714286	0.0714286	0.0714286	0.0714286	0.142857	0.428571	0.142857	0.142857	0.214286	0.571429	0.285714	0.642857	0.357143	0.214286	0.428571	0.357143	0.142857	0	0	0	0	0	0	0	0	0	0	0
O14733:T83	0	GLPSTLFTPRSMESI	0	0.0714286	0	0	0	0	0.0714286	0.0714286	0	0.0714286	0.142857	0	0.0714286	0.0714286	0.142857	0.214286	0.0714286	0	0	0	0.0714286	0.214286	0.0714286	0.0714286	0.285714	0.0714286	0.285714	0.428571	0.428571	0.357143	0.428571	0.571429	0.285714	0.214286	0.428571	0.214286	0	0	0	0	0	0	0	0	0	0	0
P00519:S75	0	ALYDFVASGDNTLSI	0.142857	0	0.0714286	0.142857	0	0	0	0.0714286	0	0.0714286	0.142857	0	0	0.0714286	0	0.0714286	0.0714286	0	0.0714286	0.0714286	0	0.214286	0	0.142857	0.285714	0.142857	0.285714	0.285714	0.357143	0.428571	0.428571	0.571429	0.285714	0.357143	0.357143	0.0714286	0	0	0	0	0	0	0	0	1	0	0
O60674:T174	0	KVPVTHETQEECLGM	0	0	0	0	0.0714286	0.0714286	0.214286	0.0714286	0.0714286	0	0.0714286	0.0714286	0.0714286	0	0.0714286	0	0.0714286	0	0	0.142857	0.285714	0.0714286	0.142857	0.214286	0.214286	0.0714286	0.285714	0.142857	0.5	0.285714	0.571429	0.428571	0.642857	0.214286	0.142857	0.142857	0	0	0	0	0	0	0	0	0	0	0
P78362:S483	0	PLTEQEESSPSHDRS	0	0.0714286	0	0.0714286	0	0.0714286	0.214286	0	0.0714286	0	0.0714286	0	0	0	0.142857	0.214286	0.0714286	0	0	0	0.285714	0.0714286	0.142857	0.285714	0.357143	0.0714286	0.0714286	0.357143	0.785714	0.0714286	0.785714	0.214286	0.428571	0.0714286	0.428571	0.142857	0	0	0	0	0	0	0	0	0	0	0
O14920:S181	1	DQGSLCTSFVGTLQY	0	0	0	0.0714286	0.0714286	0.142857	0	0.142857	0	0	0.142857	0	0	0.0714286	0	0.0714286	0.142857	0	0.0714286	0.0714286	0.142857	0.142857	0	0.0714286	0.5	0.142857	0.214286	0.214286	0.428571	0.357143	0.571429	0.428571	0.357143	0.357143	0.285714	0.142857	0	0	0	0	0	0	0	0	0	0	0
O96017:S44	0	GISSSSTSTMPNSSQ	0	0	0.0714286	0	0	0.0714286	0	0.0714286	0	0.0714286	0	0	0.0714286	0	0.0714286	0.428571	0.142857	0	0	0	0.0714286	0.0714286	0	0	0.714286	0	0.142857	0.571429	0.714286	0.142857	0.714286	0.285714	0.142857	0.214286	0.642857	0.142857	0	0	0	0	0	0	0	0	0	0	0
Q9UEW8:T231	1	TRNKVRKTFVGTPCW	0	0.142857	0.0714286	0	0.0714286	0	0	0.0714286	0	0	0	0.142857	0	0.0714286	0.0714286	0	0.142857	0.0714286	0	0.142857	0	0	0.285714	0	0.285714	0.142857	0.142857	0.142857	0.5	0.285714	0.571429	0.428571	0.214286	0.428571	0.214286	0.142857	0	0	0	0	0	0	0	0	0	0	0
P07948:T281	0	VKTLKPGTMSVQAFL	0.0714286	0	0	0	0	0.0714286	0	0.0714286	0	0	0.142857	0.142857	0.0714286	0.0714286	0.0714286	0.0714286	0.0714286	0	0	0.142857	0.0714286	0.142857	0.142857	0	0.214286	0.0714286	0.357143	0.285714	0.357143	0.428571	0.357143	0.642857	0.5	0.285714	0.214286	0.142857	0	0	0	1	0	0	0	0	0	0	0
Q8TDX7:Y97	0	NHPNVIKYYASFIED	0.0714286	0	0.142857	0.0714286	0	0	0.0714286	0	0.0714286	0.142857	0	0.0714286	0	0.0714286	0.0714286	0.0714286	0	0	0.0714286	0.0714286	0.0714286	0.142857	0.142857	0.142857	0.285714	0.214286	0.214286	0.214286	0.5	0.357143	0.571429	0.428571	0.285714	0.357143	0.357143	0.0714286	0	0	0	0	0	0	0	0	0	0	0
Q9BZL6:T199	0	RKRRLSSTSLASGHS	0.0714286	0.214286	0	0	0	0	0	0.0714286	0.0714286	0	0.142857	0.0714286	0	0	0	0.357143	0	0	0	0	0	0.142857	0.357143	0	0.357143	0.0714286	0.142857	0.5	0.714286	0.142857	0.714286	0.285714	0.357143	0	0.428571	0.0714286	0	0	0	0	0	0	0	0	0	0	0
P06239:S121	0	NFVAKANSLEPEPWF	0.142857	0	0.142857	0	0	0	0.142857	0	0	0	0.0714286	0.0714286	0	0.142857	0.142857	0	0	0.0714286	0	0.0714286	0.142857	0.0714286	0.0714286	0.142857	0.142857	0.214286	0.142857	0.285714	0.357143	0.357143	0.357143	0.642857	0.428571	0.285714	0.285714	0.142857	0	0	0	0	0	0	0	1	0	0	1
Q9NYV4:S355	0	PSRKSMKSRSRSPAY	0.0714286	0.214286	0	0	0	0	0	0	0	0	0	0.142857	0.0714286	0	0.142857	0.285714	0	0	0.0714286	0	0	0	0.357143	0	0.357143	0.0714286	0.0714286	0.5	0.642857	0.142857	0.714286	0.285714	0.285714	0.0714286	0.428571	0.142857	0	0	0	0	0	0	0	0	0	0	0
P51812:S375	0	DSPGIPPSANAHQLF	0.142857	0	0.0714286	0.0714286	0	0.0714286	0	0.0714286	0.0714286	0.0714286	0.0714286	0	0	0.0714286	0.214286	0.0714286	0	0	0	0	0.0714286	0.142857	0.0714286	0.0714286	0.214286	0.142857	0.142857	0.5	0.357143	0.214286	0.357143	0.642857	0.357143	0.142857	0.5	0.285714	0	0	0	0	0	1	0	0	0	0	1
O14733:S89	0	FTPRSMESIEIDQKL	0	0.0714286	0	0.0714286	0	0.0714286	0.142857	0	0	0.142857	0.0714286	0.0714286	0.0714286	0.0714286	0.0714286	0.0714286	0.0714286	0	0	0	0.214286	0.214286	0.142857	0.214286	0.214286	0.0714286	0.285714	0.142857	0.571429	0.357143	0.571429	0.428571	0.428571	0.285714	0.214286	0.0714286	0	0	0	0	0	0	0	0	0	0	0
Q05655:S506	0	IFGESRASTFCGTPD	0.0714286	0.0714286	0	0.0714286	0.0714286	0	0.0714286	0.142857	0	0.0714286	0	0	0	0.142857	0.0714286	0.0714286	0.142857	0	0	0	0.0714286	0.0714286	0.0714286	0.142857	0.285714	0.142857	0.0714286	0.357143	0.428571	0.214286	0.5	0.5	0.214286	0.357143	0.357143	0.214286	0	0	0	0	0	0	0	0	0	0	0
P49840:S63	0	MGGGVGASSSGGGPG	0.0714286	0	0	0	0	0	0	0.571429	0	0	0	0	0.0714286	0	0.0714286	0.142857	0	0	0	0.0714286	0	0	0	0	0.142857	0	0.142857	0.857143	0.142857	0.142857	0.142857	0.857143	0.142857	0.0714286	0.785714	0.642857	0	0	0	0	0	0	0	0	0	0	0
Q8TDC3:S559	0	RLNSIRNSFLGSPRF	0	0.214286	0.142857	0	0	0	0	0.0714286	0	0.0714286	0.142857	0	0	0.142857	0.0714286	0.142857	0	0	0	0	0	0.214286	0.214286	0	0.285714	0.142857	0.214286	0.285714	0.5	0.357143	0.5	0.5	0.142857	0.214286	0.428571	0.142857	0	0	0	0	0	0	0	0	0	0	0
O14757:S343	0	DKLVQGISFSQPTCP	0	0	0	0.0714286	0.0714286	0.142857	0	0.0714286	0	0.0714286	0.0714286	0.0714286	0	0.0714286	0.142857	0.0714286	0.0714286	0	0	0.0714286	0.142857	0.142857	0.0714286	0.0714286	0.357143	0.0714286	0.214286	0.285714	0.428571	0.285714	0.5	0.5	0.357143	0.285714	0.357143	0.214286	0	0	0	0	0	0	0	0	0	0	0
Q15349:T618	0	FANGPDDTPEEILAR	0.142857	0.0714286	0.0714286	0.142857	0	0	0.142857	0.0714286	0	0.0714286	0.0714286	0	0	0.0714286	0.142857	0	0	0	0	0	0.142857	0.142857	0.0714286	0.285714	0.0714286	0.0714286	0.142857	0.357143	0.428571	0.214286	0.428571	0.571429	0.357143	0.142857	0.428571	0.214286	0	0	0	0	0	0	0	0	0	0	1
P29322:S782	0	KVSDFGLSRVLEDDP	0	0.0714286	0	0.214286	0	0	0.0714286	0.0714286	0	0	0.142857	0.0714286	0	0.0714286	0.0714286	0.0714286	0	0	0	0.142857	0.0714286	0.142857	0.142857	0.285714	0.0714286	0.0714286	0.285714	0.214286	0.5	0.357143	0.5	0.5	0.285714	0.214286	0.428571	0.142857	0	0	0	0	0	0	0	0	0	0	0
O14920:S740	0	SFTALDWSWLQTEEE	0.0714286	0	0	0.0714286	0	0.0714286	0.214286	0	0	0	0.142857	0	0	0.0714286	0	0.0714286	0.142857	0.142857	0	0	0.285714	0.142857	0	0.285714	0.285714	0.214286	0.142857	0.142857	0.571429	0.357143	0.571429	0.428571	0.5	0.357143	0.142857	0	0	0	0	0	0	0	0	0	1	0	0
P31749:Y176	0	EKATGRYYAMKILKK	0.142857	0.0714286	0	0	0	0	0.0714286	0.0714286	0	0.0714286	0.0714286	0.285714	0.0714286	0	0	0	0.0714286	0	0.0714286	0	0.0714286	0.142857	0.357143	0.0714286	0.142857	0.0714286	0.214286	0.214286	0.5	0.285714	0.571429	0.428571	0.642857	0.214286	0.0714286	0.0714286	0	0	0	0	0	0	0	0	0	1	0
P29597:Y433	0	LTADSSHYLCHEVAP	0.142857	0	0	0.0714286	0.0714286	0	0.0714286	0	0.142857	0	0.142857	0	0	0	0.0714286	0.142857	0.0714286	0	0	0.0714286	0.0714286	0.142857	0.142857	0.142857	0.285714	0.142857	0.214286	0.357143	0.5	0.214286	0.571429	0.428571	0.571429	0.142857	0.285714	0.0714286	0	1	0	0	0	0	0	0	0	0	0
P49760:S64	0	SSYDDRSSDRRVYDR	0	0.285714	0	0.285714	0	0	0	0	0	0	0	0	0	0	0	0.214286	0	0	0.142857	0.0714286	0	0	0.285714	0.285714	0.357143	0.142857	0.0714286	0.214286	0.785714	0.214286	0.928571	0.0714286	0	0.214286	0.5	0	0	0	0	0	0	0	0	0	0	0	0
Q13153:T219	0	TPTRDVATSPISPTE	0.0714286	0.0714286	0	0.0714286	0	0	0.0714286	0	0	0.0714286	0	0	0	0	0.214286	0.142857	0.214286	0	0	0.0714286	0.0714286	0.0714286	0.0714286	0.142857	0.357143	0	0.142857	0.428571	0.571429	0.142857	0.571429	0.428571	0.142857	0.357143	0.428571	0.214286	0	0	0	0	0	0	0	0	0	0	0
Q9NYV4:S393	0	PVRLPLNSSLGAELS	0.0714286	0.0714286	0.0714286	0	0	0	0.0714286	0.0714286	0	0	0.285714	0	0	0	0.142857	0.142857	0	0	0	0.0714286	0.0714286	0.285714	0.0714286	0.0714286	0.214286	0	0.357143	0.428571	0.357143	0.357143	0.357143	0.642857	0.428571	0.0714286	0.428571	0.214286	0	0	1	0	0	0	0	0	0	0	0
Q15418:T701	0	VKGAMAATYSALNSS	0.285714	0	0.0714286	0	0	0	0	0.0714286	0	0	0.0714286	0.0714286	0.0714286	0	0	0.214286	0	0	0.0714286	0.0714286	0	0.0714286	0.0714286	0	0.357143	0.0714286	0.214286	0.571429	0.357143	0.285714	0.428571	0.571429	0.5	0.142857	0.357143	0.0714286	0	0	0	0	0	0	0	0	1	1	0
Q14680:T489	0	IPVNSTGTDKLMTGV	0	0	0.0714286	0.0714286	0	0	0	0.142857	0	0.0714286	0.0714286	0.0714286	0.0714286	0	0.0714286	0.0714286	0.142857	0	0	0.142857	0	0.142857	0.0714286	0.0714286	0.285714	0	0.357143	0.285714	0.428571	0.357143	0.428571	0.571429	0.214286	0.357143	0.428571	0.214286	0	0	0	0	0	0	0	0	0	0	0
O15530:Y288	0	PFRAGNEYLIFQKII	0.0714286	0.0714286	0.0714286	0	0	0.0714286	0.0714286	0.0714286	0	0.214286	0.0714286	0.0714286	0	0.142857	0.0714286	0	0	0	0	0	0.142857	0.285714	0.142857	0.0714286	0.142857	0.142857	0.285714	0.214286	0.357143	0.428571	0.357143	0.642857	0.357143	0.357143	0.214286	0.142857	0	0	0	0	1	0	0	0	0	0	0
Q9NYV4:S318	0	SSYERSGSYSGRSPS	0	0.142857	0	0	0	0	0.0714286	0.142857	0	0	0	0	0	0	0.0714286	0.428571	0	0	0.142857	0	0.0714286	0	0.142857	0.0714286	0.571429	0.142857	0	0.642857	0.642857	0.142857	0.785714	0.214286	0.0714286	0.142857	0.642857	0.214286	0	0	0	0	0	0	0	0	0	0	0
P51812:T478	0	GQHPNIITLKDVYDD	0	0	0.0714286	0.214286	0	0.0714286	0	0.0714286	0.0714286	0.142857	0.0714286	0.0714286	0	0	0.0714286	0	0	0	0.0714286	0.0714286	0.0714286	0.214286	0.142857	0.214286	0.214286	0.142857	0.285714	0.142857	0.5	0.357143	0.571429	0.428571	0.285714	0.285714	0.428571	0.142857	0	0	0	0	0	0	0	0	0	0	0
Q9HC98:S158	0	KYFVQLCSAVEHMHS	0.0714286	0	0	0	0.0714286	0.0714286	0.0714286	0	0.142857	0	0.0714286	0.0714286	0.0714286	0.0714286	0	0.0714286	0	0	0.0714286	0.142857	0.142857	0.0714286	0.214286	0.0714286	0.285714	0.285714	0.285714	0.142857	0.428571	0.428571	0.571429	0.428571	0.642857	0.285714	0.0714286	0	0	0	0	0	0	0	0	0	0	0	0
Q96GX5:T194	0	NMMDILTTPSMAKPR	0.0714286	0.0714286	0.0714286	0.0714286	0	0	0	0	0	0.0714286	0.0714286	0.0714286	0.214286	0	0.142857	0.0714286	0.0714286	0	0	0	0	0.142857	0.142857	0.0714286	0.214286	0	0.357143	0.285714	0.428571	0.357143	0.428571	0.571429	0.428571	0.142857	0.357143	0.142857	0	0	0	0	0	0	0	1	0	0	0
O75676:Y359	0	DPRIFQGYSFVAPSI	0.0714286	0.0714286	0	0.0714286	0	0.0714286	0	0.0714286	0	0.142857	0	0	0	0.142857	0.142857	0.142857	0	0	0	0.0714286	0.0714286	0.142857	0.0714286	0.0714286	0.214286	0.142857	0.214286	0.428571	0.357143	0.357143	0.357143	0.642857	0.142857	0.357143	0.428571	0.214286	0	0	0	0	0	0	0	0	0	0	0
P27707:S15	0	SCPSFSASSEGTRIK	0.0714286	0.0714286	0	0	0.0714286	0	0.0714286	0.0714286	0	0.0714286	0	0.0714286	0	0.0714286	0.0714286	0.285714	0.0714286	0	0	0	0.0714286	0.0714286	0.142857	0.0714286	0.428571	0.0714286	0.0714286	0.5	0.571429	0.142857	0.642857	0.357143	0.285714	0.214286	0.428571	0.142857	0	0	0	0	0	0	0	0	0	0	0
P50613:S106	0	EVIIKDNSLVLTPSH	0	0	0.0714286	0.0714286	0	0	0.0714286	0	0.0714286	0.142857	0.142857	0.0714286	0	0	0.0714286	0.0714286	0.0714286	0	0	0.142857	0.0714286	0.285714	0.142857	0.142857	0.214286	0.0714286	0.428571	0.142857	0.5	0.428571	0.5	0.5	0.357143	0.357143	0.285714	0.0714286	0	0	0	0	0	0	0	0	0	0	0
P00519:S855	0	AEPVTPTSKAGSGAP	0.214286	0	0	0	0	0	0.0714286	0.142857	0	0	0	0.0714286	0	0	0.214286	0.0714286	0.142857	0	0	0.0714286	0.0714286	0	0.0714286	0.0714286	0.214286	0	0.0714286	0.642857	0.357143	0.0714286	0.357143	0.642857	0.357143	0.214286	0.428571	0.357143	0	0	1	0	1	0	0	0	0	0	0
P51812:Y529	0	TITKTVEYLHAQGVV	0.0714286	0	0	0	0	0.0714286	0.0714286	0.0714286	0.0714286	0.0714286	0.0714286	0.0714286	0	0	0	0	0.214286	0	0	0.214286	0.142857	0.142857	0.142857	0.0714286	0.285714	0.0714286	0.357143	0.142857	0.5	0.357143	0.5	0.5	0.428571	0.5	0.0714286	0.0714286	0	0	0	0	0	0	0	0	0	0	0
P53355:S1115	0	KTDNLHRSWADEEDE	0.0714286	0.0714286	0.0714286	0.214286	0	0	0.214286	0	0.0714286	0	0.0714286	0.0714286	0	0	0	0	0.0714286	0.0714286	0	0	0.214286	0.0714286	0.214286	0.428571	0.142857	0.142857	0.0714286	0.0714286	0.785714	0.142857	0.785714	0.214286	0.5	0.142857	0.285714	0	0	1	0	0	0	0	0	0	0	0	0
P17612:T196	0	AKRVKGRTWTLCGTP	0.0714286	0.142857	0	0	0.0714286	0	0	0.142857	0	0	0.0714286	0.142857	0	0	0.0714286	0	0.142857	0.0714286	0	0.0714286	0	0.0714286	0.285714	0	0.214286	0.0714286	0.142857	0.285714	0.428571	0.214286	0.5	0.5	0.357143	0.285714	0.214286	0.214286	0	0	0	0	0	0	0	1	0	0	0
O14733:T142	0	WKMRFRKTGHVIAVK	0.0714286	0.142857	0	0	0	0	0	0.0714286	0.0714286	0.0714286	0	0.214286	0.0714286	0.0714286	0	0	0	0.0714286	0	0.142857	0	0.0714286	0.428571	0	0	0.214286	0.285714	0.142857	0.428571	0.428571	0.428571	0.571429	0.428571	0.357143	0.0714286	0.0714286	0	0	0	0	0	0	0	0	0	0	0
P00519:Y393	0	RLMTGDTYTAHAGAK	0.214286	0.0714286	0	0.0714286	0	0	0	0.142857	0.0714286	0	0.0714286	0.0714286	0.0714286	0	0	0	0.214286	0	0	0	0	0.0714286	0.214286	0.0714286	0.214286	0.0714286	0.142857	0.357143	0.5	0.142857	0.5	0.5	0.5	0.214286	0.214286	0.142857	0	0	0	0	1	1	0	1	0	0	0
P31751:S478	0	PQFSYSASIRE---	0.1	0.1	0	0	0	0.1	0.1	0	0	0.1	0	0	0	0.1	0.1	0.2	0	0	0.1	0	0.2	0.1	0.1	0.1	0.4	0.2	0.1	0.4	0.5	0.3	0.6	0.4	0.3	0.3	0.3	0.1	0	0	0	0	0	0	0	0	0	0	0
Q14680:T494	0	TGTDKLMTGVISPER	0	0.0714286	0	0.0714286	0	0	0.0714286	0.142857	0	0.0714286	0.0714286	0.0714286	0.0714286	0	0.0714286	0.0714286	0.142857	0	0	0.0714286	0.0714286	0.142857	0.142857	0.142857	0.214286	0	0.285714	0.285714	0.5	0.285714	0.5	0.5	0.285714	0.285714	0.357143	0.214286	0	0	0	0	0	0	0	0	0	0	0
P29322:S225	0	VTGADSSSLVEVRGQ	0.0714286	0.0714286	0	0.0714286	0	0.0714286	0.0714286	0.142857	0	0	0.0714286	0	0	0	0	0.142857	0.0714286	0	0	0.214286	0.142857	0.0714286	0.0714286	0.142857	0.285714	0	0.285714	0.357143	0.5	0.285714	0.5	0.5	0.285714	0.285714	0.357143	0.142857	0	1	0	0	0	0	0	0	0	0	0
O15530:Y373	0	SEDDEDCYGNYDNLL	0	0	0.142857	0.285714	0.0714286	0	0.142857	0.0714286	0	0	0.142857	0	0	0	0	0.0714286	0	0	0.0714286	0	0.142857	0.142857	0	0.428571	0.357143	0.0714286	0.142857	0.142857	0.642857	0.214286	0.785714	0.214286	0.357143	0.0714286	0.571429	0.0714286	0	0	0	0	0	0	0	0	0	0	0
Q8IW41:S348	0	RIQDLKVSLKPLHSV	0	0.0714286	0	0.0714286	0	0.0714286	0	0	0.0714286	0.0714286	0.214286	0.142857	0	0	0.0714286	0.0714286	0	0	0	0.142857	0.0714286	0.285714	0.285714	0.0714286	0.142857	0.0714286	0.428571	0.142857	0.5	0.428571	0.5	0.5	0.5	0.214286	0.214286	0.0714286	0	0	0	0	0	0	0	0	0	0	0
P04049:S642	0	NACTLTTSPRLPVF	0.0769231	0.0769231	0.0769231	0	0.0769231	0	0	0	0	0	0.153846	0	0	0.0769231	0.153846	0	0.230769	0	0	0.0769231	0	0.153846	0.0769231	0	0.384615	0.0769231	0.230769	0.230769	0.384615	0.307692	0.461538	0.538462	0.307692	0.384615	0.230769	0.153846	1	0	0	0	0	0	0	0	0	0	0
Q9Y572:T182	1	GSGEPGGTLGYLAPE	0.0714286	0	0	0	0	0	0.142857	0.357143	0	0	0.142857	0	0	0	0.142857	0.0714286	0	0	0.0714286	0	0.142857	0.142857	0	0.142857	0.142857	0.0714286	0.142857	0.642857	0.214286	0.214286	0.285714	0.714286	0.357143	0.0714286	0.571429	0.5	0	0	0	0	0	0	0	0	0	0	0
Q9NYY3:S313	0	PAKHLIASMLSKNPE	0.142857	0	0.0714286	0	0	0	0.0714286	0	0.0714286	0.0714286	0.142857	0.142857	0.0714286	0	0.142857	0.0714286	0	0	0	0	0.0714286	0.214286	0.214286	0.0714286	0.142857	0.0714286	0.285714	0.357143	0.428571	0.285714	0.428571	0.571429	0.642857	0.0714286	0.285714	0.142857	0	0	0	0	0	0	0	1	0	0	0
O75676:S360	0	PRIFQGYSFVAPSIL	0.0714286	0.0714286	0	0	0	0.0714286	0	0.0714286	0	0.142857	0.0714286	0	0	0.142857	0.142857	0.0714286	0	0	0.0714286	0.0714286	0.0714286	0.214286	0.0714286	0	0.214286	0.214286	0.285714	0.357143	0.214286	0.5	0.285714	0.714286	0.214286	0.428571	0.285714	0.214286	0	0	0	0	0	0	0	0	0	0	0
Q9NYV4:S287	0	KEPSAYQSSTRSPSP	0.0714286	0.0714286	0	0	0	0.0714286	0.0714286	0	0	0	0	0.0714286	0	0	0.214286	0.285714	0.0714286	0	0.0714286	0	0.142857	0	0.142857	0.0714286	0.5	0.0714286	0	0.571429	0.642857	0.0714286	0.714286	0.285714	0.285714	0.142857	0.5	0.214286	0	0	0	0	0	0	0	0	0	0	0
Q9P0L2:S612	0	PRGSSSRSTFHGEQL	0	0.142857	0	0	0	0.0714286	0.0714286	0.142857	0.0714286	0	0.0714286	0	0	0.0714286	0.0714286	0.214286	0.0714286	0	0	0	0.142857	0.0714286	0.214286	0.0714286	0.357143	0.142857	0.0714286	0.428571	0.642857	0.142857	0.642857	0.357143	0.285714	0.142857	0.428571	0.214286	0	0	0	0	0	0	0	0	0	0	0
Q05655:T43	0	LSTERGKTLVQKKPT	0	0.0714286	0	0	0	0.0714286	0.0714286	0.0714286	0	0	0.142857	0.214286	0	0	0.0714286	0.0714286	0.142857	0	0	0.0714286	0.142857	0.142857	0.285714	0.0714286	0.285714	0	0.214286	0.214286	0.642857	0.214286	0.642857	0.357143	0.5	0.214286	0.214286	0.142857	0	0	0	0	0	0	0	0	0	0	0
Q9NYV4:S78	0	VEYDDISSDSDTFSD	0	0	0	0.357143	0	0	0.0714286	0	0	0.0714286	0	0	0	0.0714286	0	0.214286	0.0714286	0	0.0714286	0.0714286	0.0714286	0.0714286	0	0.428571	0.357143	0.142857	0.142857	0.214286	0.714286	0.285714	0.785714	0.214286	0.0714286	0.357143	0.571429	0	0	0	0	0	0	0	0	0	0	0	0
P51812:Y688	0	HWDQLPQYQLNRQDA	0.0714286	0.0714286	0.0714286	0.142857	0	0.285714	0	0	0.0714286	0	0.142857	0	0	0	0.0714286	0	0	0.0714286	0	0	0.285714	0.142857	0.142857	0.142857	0.357143	0.142857	0.142857	0.142857	0.642857	0.214286	0.642857	0.357143	0.571429	0.0714286	0.285714	0.0714286	0	0	0	0	0	0	0	0	0	0	0
P53355:S725	0	RRRPRLSSTNSSRFP	0	0.357143	0.0714286	0	0	0	0	0	0	0	0.0714286	0	0	0.0714286	0.142857	0.214286	0.0714286	0	0	0	0	0.0714286	0.357143	0	0.357143	0.0714286	0.0714286	0.357143	0.714286	0.142857	0.714286	0.285714	0.0714286	0.142857	0.428571	0.142857	0	0	0	0	0	0	0	0	0	0	0
P41240:Y277	0	AKGSLVDYLRSRGRS	0.0714286	0.214286	0	0.0714286	0	0	0	0.142857	0	0	0.142857	0.0714286	0	0	0	0.214286	0	0	0	0.0714286	0	0.142857	0.285714	0.0714286	0.214286	0	0.214286	0.428571	0.571429	0.214286	0.571429	0.428571	0.285714	0.0714286	0.428571	0.142857	0	0	0	0	0	0	0	1	0	0	0
P00519:T649	0	SNGALAFTPLDTADP	0.214286	0	0.0714286	0.142857	0	0	0	0.0714286	0	0	0.142857	0	0	0.0714286	0.142857	0.0714286	0.0714286	0	0	0	0	0.142857	0	0.142857	0.214286	0.0714286	0.142857	0.5	0.357143	0.214286	0.357143	0.642857	0.357143	0.142857	0.5	0.214286	0	1	0	1	0	0	0	0	1	0	0
O75582:S360	0	TEMDPTYSPAALPQS	0.142857	0	0	0.0714286	0	0.0714286	0.0714286	0	0	0	0.0714286	0	0.0714286	0	0.214286	0.0714286	0.142857	0	0.0714286	0	0.142857	0.0714286	0	0.142857	0.357143	0.0714286	0.142857	0.428571	0.428571	0.214286	0.5	0.5	0.428571	0.214286	0.357143	0.214286	0	0	0	0	0	0	0	0	1	0	0
Q9BZL6:S876	1	QGLAERISVL----	0.111111	0.111111	0	0	0	0.111111	0.111111	0.111111	0	0.111111	0.222222	0	0	0	0	0	0	0	0	0.111111	0.222222	0.333333	0.111111	0.111111	0.111111	0	0.444444	0.222222	0.333333	0.444444	0.333333	0.666667	0.555556	0.222222	0.111111	0.111111	0	0	1	0	0	0	0	0	0	0	0
Q9P0L2:T504	0	GSMARRNTYVCERTT	0.0714286	0.214286	0.0714286	0	0.0714286	0	0.0714286	0.0714286	0	0	0	0	0.0714286	0	0	0.0714286	0.142857	0	0.0714286	0.0714286	0.0714286	0	0.214286	0.0714286	0.428571	0.0714286	0.142857	0.214286	0.571429	0.214286	0.714286	0.285714	0.285714	0.285714	0.214286	0.0714286	0	0	0	0	0	0	0	0	0	0	0
Q15418:Y138	0	FQTEGKLYLILDFLR	0	0.0714286	0	0.0714286	0	0.0714286	0.0714286	0.0714286	0	0.0714286	0.285714	0.0714286	0	0.142857	0	0	0.0714286	0	0	0	0.142857	0.357143	0.142857	0.142857	0.142857	0.142857	0.357143	0.0714286	0.428571	0.5	0.428571	0.571429	0.5	0.285714	0.142857	0.0714286	0	0	0	0	0	0	0	0	0	0	0
P53667:T229	0	RILEINGTPIRNVPL	0	0.142857	0.142857	0	0	0	0.0714286	0.0714286	0	0.214286	0.142857	0	0	0	0.142857	0	0	0	0	0.0714286	0.0714286	0.357143	0.142857	0.0714286	0.142857	0	0.428571	0.214286	0.357143	0.428571	0.357143	0.642857	0.214286	0.285714	0.357143	0.214286	0	0	0	0	0	0	0	0	0	0	0
O14920:S697	0	QPSTASNSLPEPAKK	0.142857	0	0.0714286	0	0	0.0714286	0.0714286	0	0	0	0.0714286	0.142857	0	0	0.214286	0.142857	0.0714286	0	0	0	0.142857	0.0714286	0.142857	0.0714286	0.357143	0	0.0714286	0.5	0.571429	0.0714286	0.571429	0.428571	0.5	0.0714286	0.428571	0.214286	0	0	0	0	0	0	0	1	0	0	0
P31749:T448	0	EFTAQMITITPPDQD	0.0714286	0	0	0.142857	0	0.142857	0.0714286	0	0	0.142857	0	0	0.0714286	0.0714286	0.142857	0	0.142857	0	0	0	0.214286	0.142857	0	0.214286	0.285714	0.0714286	0.214286	0.214286	0.5	0.285714	0.5	0.5	0.357143	0.357143	0.285714	0.142857	0	0	0	0	0	0	0	0	0	0	0
P51617:S556	0	SSTGRAHSGAAPWQP	0.214286	0.0714286	0	0	0	0.0714286	0	0.142857	0.0714286	0	0	0	0	0	0.142857	0.142857	0.0714286	0.0714286	0	0	0.0714286	0	0.142857	0	0.285714	0.142857	0	0.642857	0.428571	0.0714286	0.428571	0.571429	0.357143	0.142857	0.428571	0.285714	0	0	0	0	0	1	0	0	0	0	0
P53355:Y491	0	CAAWHGYYSVAKALC	0.285714	0	0	0	0.142857	0	0	0.0714286	0.0714286	0	0.0714286	0.0714286	0	0	0	0.0714286	0	0.0714286	0.0714286	0.0714286	0	0.0714286	0.142857	0	0.285714	0.214286	0.142857	0.428571	0.214286	0.285714	0.428571	0.571429	0.642857	0.214286	0.142857	0.0714286	0	0	0	0	0	0	0	1	1	0	0
P53667:S274	0	GPETSPLSSPAYTPS	0.0714286	0	0	0	0	0	0.0714286	0.0714286	0	0	0.0714286	0	0	0	0.285714	0.214286	0.142857	0	0.0714286	0	0.0714286	0.0714286	0	0.0714286	0.428571	0.0714286	0.0714286	0.642857	0.428571	0.142857	0.5	0.5	0.214286	0.214286	0.571429	0.357143	0	0	0	0	0	0	0	0	0	0	0
P07948:S269	0	WMGYYNNSTKVAVKT	0.0714286	0	0.142857	0	0	0	0	0.0714286	0	0	0	0.142857	0.0714286	0	0	0	0.142857	0.0714286	0.142857	0.142857	0	0	0.142857	0	0.428571	0.214286	0.214286	0.142857	0.428571	0.428571	0.571429	0.428571	0.285714	0.5	0.214286	0.0714286	0	0	0	0	0	0	0	0	0	0	0
Q16584:S740	0	EPRGGTVSPPPGTSR	0	0.142857	0	0	0	0	0.0714286	0.214286	0	0	0	0	0	0	0.285714	0.0714286	0.142857	0	0	0.0714286	0.0714286	0	0.142857	0.0714286	0.214286	0	0.0714286	0.571429	0.428571	0.0714286	0.428571	0.571429	0.0714286	0.214286	0.571429	0.5	0	0	0	0	0	0	0	0	0	0	0
Q9HC98:S215	0	VGTPYYMSPERIHEN	0	0.0714286	0.0714286	0	0	0	0.142857	0.0714286	0.0714286	0.0714286	0	0	0.0714286	0	0.142857	0	0.0714286	0	0.142857	0.0714286	0.142857	0.0714286	0.142857	0.142857	0.285714	0.214286	0.214286	0.214286	0.428571	0.357143	0.571429	0.428571	0.285714	0.357143	0.285714	0.214286	0	0	0	0	0	0	0	0	0	0	0
Q8IWQ3:T174	1	VGDSLLETSCGSPHY	0	0	0	0.0714286	0.0714286	0	0.0714286	0.142857	0.0714286	0	0.142857	0	0	0	0.0714286	0.214286	0	0	0.0714286	0.0714286	0.0714286	0.142857	0.0714286	0.142857	0.357143	0.142857	0.214286	0.428571	0.428571	0.285714	0.571429	0.428571	0.357143	0.142857	0.5	0.214286	0	0	0	0	0	0	0	0	0	0	0
P07947:Y345	0	VVSEEPIYIVTEFMS	0	0	0	0	0	0	0.214286	0	0	0.142857	0	0	0.0714286	0.0714286	0.0714286	0.142857	0.0714286	0	0	0.214286	0.214286	0.142857	0	0.214286	0.214286	0.0714286	0.428571	0.214286	0.428571	0.5	0.428571	0.571429	0.285714	0.5	0.214286	0.0714286	0	0	0	0	0	0	0	0	0	0	0
Q9NR20:S213	0	IVRRFTLSVLKCLQM	0	0.142857	0	0	0.0714286	0.0714286	0	0	0	0.0714286	0.214286	0.0714286	0.0714286	0.0714286	0	0	0.0714286	0	0	0.142857	0.0714286	0.285714	0.214286	0	0.214286	0.0714286	0.5	0	0.357143	0.571429	0.428571	0.571429	0.5	0.357143	0	0	0	0	0	0	0	0	0	0	0	0	0
P07948:Y316	0	VTREEPIYIITEYMA	0.0714286	0.0714286	0	0	0	0	0.214286	0	0	0.214286	0	0	0.0714286	0	0.0714286	0	0.142857	0	0.0714286	0.0714286	0.214286	0.214286	0.0714286	0.214286	0.214286	0.0714286	0.357143	0.142857	0.428571	0.428571	0.5	0.5	0.357143	0.5	0.0714286	0.0714286	0	0	0	0	0	0	0	0	0	0	0
Q9Y6E0:S294	0	LRNAKKTSYLTELID	0.0714286	0.0714286	0.0714286	0.0714286	0	0	0.0714286	0	0	0.0714286	0.214286	0.142857	0	0	0	0	0.142857	0	0.0714286	0	0.0714286	0.285714	0.214286	0.142857	0.285714	0.0714286	0.285714	0.0714286	0.571429	0.357143	0.642857	0.357143	0.5	0.285714	0.142857	0	0	0	0	0	0	0	0	1	0	0	0
P00519:S710	0	EEGGGSSSKRFLRSC	0	0.142857	0	0	0.0714286	0	0.142857	0.214286	0	0	0.0714286	0.0714286	0	0.0714286	0	0.214286	0	0	0	0	0.142857	0.0714286	0.214286	0.142857	0.285714	0.0714286	0.0714286	0.428571	0.571429	0.142857	0.642857	0.357143	0.357143	0.0714286	0.428571	0.214286	0	0	0	0	0	0	0	0	0	0	0
P07947:S195	0	ETTKGAYSLSIRDWD	0.0714286	0.0714286	0	0.142857	0	0	0.0714286	0.0714286	0	0.0714286	0.0714286	0.0714286	0	0	0	0.0714286	0.142857	0.0714286	0.0714286	0	0.0714286	0.142857	0.142857	0.214286	0.285714	0.142857	0.142857	0.214286	0.571429	0.285714	0.642857	0.357143	0.285714	0.357143	0.285714	0.0714286	0	0	0	0	0	0	0	0	0	0	0
Q9P0L2:T613	0	RGSSSRSTFHGEQLR	0	0.214286	0	0	0	0.0714286	0.0714286	0.142857	0.0714286	0	0.0714286	0	0	0.0714286	0	0.285714	0	0	0	0	0.142857	0.0714286	0.285714	0.0714286	0.357143	0.142857	0.0714286	0.428571	0.714286	0.142857	0.714286	0.285714	0.285714	0.0714286	0.428571	0.142857	0	0	0	0	0	0	0	0	0	0	0
O14920:S474	0	KMKNSMASMSQQLKA	0.142857	0	0.0714286	0	0	0.142857	0	0	0	0	0.0714286	0.214286	0.214286	0	0	0.142857	0	0	0	0	0.142857	0.0714286	0.214286	0	0.357143	0	0.285714	0.285714	0.571429	0.285714	0.571429	0.428571	0.785714	0	0.214286	0	0	0	0	0	0	0	0	0	0	0	0
Q96GX5:T618	0	TPDCQEKTSPKGVEN	0	0	0.0714286	0.0714286	0.0714286	0.0714286	0.142857	0.0714286	0	0	0	0.142857	0	0	0.142857	0.0714286	0.0714286	0	0	0.0714286	0.214286	0	0.142857	0.214286	0.357143	0	0.0714286	0.285714	0.642857	0.0714286	0.714286	0.285714	0.428571	0.142857	0.428571	0.214286	0	0	0	0	0	0	0	0	0	0	0
O00418:S478	0	DEDSLGSSGRVCVEK	0	0.0714286	0	0.142857	0.0714286	0	0.142857	0.142857	0	0	0.0714286	0.0714286	0	0	0	0.142857	0	0	0	0.142857	0.142857	0.0714286	0.142857	0.285714	0.214286	0	0.214286	0.285714	0.571429	0.214286	0.642857	0.357143	0.357143	0.142857	0.428571	0.142857	0	0	0	0	0	0	0	0	0	0	0
O60674:Y813	0	NSLFTPDYELLTEND	0	0	0.142857	0.142857	0	0	0.142857	0	0	0	0.214286	0	0	0.0714286	0.0714286	0.0714286	0.142857	0	0	0	0.142857	0.214286	0	0.285714	0.357143	0.0714286	0.214286	0.142857	0.642857	0.285714	0.642857	0.357143	0.357143	0.214286	0.428571	0.0714286	0	0	0	0	0	0	0	0	0	0	0
Q9UHD2:S527	0	QDIDSRLSPGGSLAD	0.0714286	0.0714286	0	0.214286	0	0.0714286	0	0.142857	0	0.0714286	0.142857	0	0	0	0.0714286	0.142857	0	0	0	0	0.0714286	0.214286	0.0714286	0.214286	0.214286	0	0.214286	0.428571	0.5	0.214286	0.5	0.5	0.285714	0.0714286	0.571429	0.214286	0	1	0	0	0	0	0	0	0	0	0
Q9BZL6:S710	0	GEKSFRRSVVGTPAY	0.0714286	0.142857	0	0	0	0	0.0714286	0.142857	0	0	0	0.0714286	0	0.0714286	0.0714286	0.0714286	0.0714286	0	0.0714286	0.142857	0.0714286	0	0.214286	0.0714286	0.214286	0.142857	0.142857	0.357143	0.428571	0.285714	0.5	0.5	0.214286	0.357143	0.285714	0.214286	0	0	0	0	0	0	0	0	0	0	0
Q96GD4:S19	0	YGRQTAPSGLSTLPQ	0.0714286	0.0714286	0	0	0	0.142857	0	0.142857	0	0	0.142857	0	0	0	0.142857	0.0714286	0.142857	0	0.0714286	0	0.142857	0.142857	0.0714286	0	0.428571	0.0714286	0.142857	0.428571	0.428571	0.214286	0.5	0.5	0.357143	0.214286	0.357143	0.285714	0	0	0	0	0	0	0	0	0	0	0
P06239:S59	0	EGSNPPASPLQDNLV	0.0714286	0	0.142857	0.0714286	0	0.0714286	0.0714286	0.0714286	0	0	0.142857	0	0	0	0.214286	0.0714286	0	0	0	0.0714286	0.142857	0.142857	0	0.142857	0.285714	0	0.214286	0.428571	0.428571	0.214286	0.428571	0.571429	0.357143	0.0714286	0.571429	0.285714	0	0	0	0	0	0	0	0	0	0	0
O14920:S393	0	LVFLFDNSKITYETQ	0	0	0.0714286	0.0714286	0	0.0714286	0.0714286	0	0	0.0714286	0.142857	0.0714286	0	0.142857	0	0	0.142857	0	0.0714286	0.0714286	0.142857	0.214286	0.0714286	0.142857	0.357143	0.214286	0.285714	0	0.5	0.5	0.571429	0.428571	0.357143	0.5	0.142857	0	0	0	0	0	0	0	0	0	0	0	0
Q9NYV4:T206	0	KSHRKRETPKSYKTV	0	0.142857	0	0	0	0	0.0714286	0	0.0714286	0	0	0.285714	0	0	0.0714286	0.142857	0.0714286	0	0.0714286	0.0714286	0.0714286	0	0.5	0.0714286	0.285714	0.142857	0.0714286	0.214286	0.785714	0.142857	0.857143	0.142857	0.428571	0.214286	0.214286	0.0714286	0	0	0	0	0	0	0	0	0	0	0
Q9Y6E0:S381	0	QCLSTIISPLFAELK	0.0714286	0	0	0	0.0714286	0.0714286	0.0714286	0	0	0.142857	0.214286	0.0714286	0	0.0714286	0.0714286	0.0714286	0.0714286	0	0	0	0.142857	0.357143	0.0714286	0.0714286	0.285714	0.0714286	0.357143	0.214286	0.357143	0.428571	0.428571	0.571429	0.571429	0.285714	0.142857	0.0714286	0	0	1	0	0	0	0	0	0	0	0
P31751:Y327	0	EVLEDNDYGRAVDWW	0.0714286	0.0714286	0.0714286	0.214286	0	0	0.142857	0.0714286	0	0	0.0714286	0	0	0	0	0	0	0.142857	0	0.142857	0.142857	0.0714286	0.0714286	0.357143	0.0714286	0.142857	0.214286	0.142857	0.5	0.357143	0.5	0.5	0.285714	0.285714	0.357143	0.0714286	0	0	0	0	0	0	0	0	0	0	0
Q96BR1:T320	0	AISDTTTTFCGTPEY	0.0714286	0	0	0.0714286	0.0714286	0	0.0714286	0.0714286	0	0.0714286	0	0	0	0.0714286	0.0714286	0.0714286	0.285714	0	0.0714286	0	0.0714286	0.0714286	0	0.142857	0.5	0.142857	0.0714286	0.285714	0.5	0.214286	0.642857	0.357143	0.214286	0.5	0.285714	0.142857	0	0	0	0	0	0	1	0	0	0	0
Q9NYV4:Y279	0	RQSVSPPYKEPSAYQ	0.0714286	0.0714286	0	0	0	0.142857	0.0714286	0	0	0	0	0.0714286	0	0	0.214286	0.214286	0	0	0.0714286	0.0714286	0.214286	0	0.142857	0.0714286	0.428571	0.0714286	0.0714286	0.5	0.571429	0.142857	0.642857	0.357143	0.357143	0.142857	0.428571	0.214286	0	0	0	0	0	0	0	0	0	0	0
P80192:S547	0	KSLINSRSSPPASPT	0.0714286	0.0714286	0.0714286	0	0	0	0	0	0	0.0714286	0.0714286	0.0714286	0	0	0.214286	0.285714	0.0714286	0	0	0	0	0.142857	0.142857	0	0.428571	0	0.142857	0.571429	0.571429	0.142857	0.571429	0.428571	0.214286	0.142857	0.571429	0.214286	0	0	0	0	0	0	0	0	0	0	0
Q7KZI7:T616	0	QNLPYGVTPASPSGH	0.0714286	0	0.0714286	0	0	0.0714286	0	0.142857	0.0714286	0	0.0714286	0	0	0	0.214286	0.142857	0	0	0.0714286	0.0714286	0.0714286	0.0714286	0.0714286	0	0.357143	0.142857	0.142857	0.571429	0.357143	0.214286	0.428571	0.571429	0.285714	0.142857	0.571429	0.357143	0	0	0	0	0	0	0	0	0	0	0
O00418:S399	0	SLPSSPSSATPHSQK	0.0714286	0	0	0	0	0.0714286	0	0	0.0714286	0	0.0714286	0.0714286	0	0	0.214286	0.357143	0.0714286	0	0	0	0.0714286	0.0714286	0.142857	0	0.5	0.0714286	0.0714286	0.642857	0.642857	0.0714286	0.642857	0.357143	0.357143	0.0714286	0.571429	0.214286	0	0	0	0	0	0	0	0	0	0	0
P57059:S186	1	PLSTWCGSPPYAAPE	0.142857	0	0	0	0.0714286	0	0.0714286	0.0714286	0	0	0.0714286	0	0	0	0.285714	0.0714286	0.0714286	0.0714286	0.0714286	0	0.0714286	0.0714286	0	0.0714286	0.285714	0.142857	0.0714286	0.571429	0.214286	0.214286	0.357143	0.642857	0.357143	0.214286	0.428571	0.357143	0	0	0	0	0	0	0	0	0	0	0
O43293:S312	0	YTIKSHSSLPPNNSY	0	0	0.142857	0	0	0	0	0	0.0714286	0.0714286	0.0714286	0.0714286	0	0	0.142857	0.214286	0.0714286	0	0.142857	0	0	0.142857	0.142857	0	0.571429	0.214286	0.142857	0.357143	0.571429	0.285714	0.714286	0.285714	0.214286	0.285714	0.5	0.142857	0	0	0	0	0	0	0	0	0	0	0
O75582:T793	0	ADSNNPETLFQFSDS	0.0714286	0	0.142857	0.142857	0	0.0714286	0.0714286	0	0	0	0.0714286	0	0	0.142857	0.0714286	0.214286	0	0	0	0	0.142857	0.0714286	0	0.214286	0.428571	0.142857	0.0714286	0.357143	0.642857	0.214286	0.642857	0.357143	0.285714	0.142857	0.571429	0.0714286	0	1	0	0	0	0	0	0	0	0	0
P06239:S150	0	APGNTHGSFLIRESE	0.0714286	0.0714286	0.0714286	0	0	0	0.142857	0.142857	0.0714286	0.0714286	0.0714286	0	0	0.0714286	0.0714286	0.0714286	0.0714286	0	0	0	0.142857	0.142857	0.142857	0.142857	0.214286	0.142857	0.142857	0.357143	0.5	0.214286	0.5	0.5	0.357143	0.214286	0.357143	0.214286	0	0	0	0	0	0	0	0	0	0	0
Q13315:S1974	0	MDDQEKRSLAFEEGS	0.0714286	0.0714286	0	0.142857	0	0.0714286	0.214286	0.0714286	0	0	0.0714286	0.0714286	0.0714286	0.0714286	0	0.0714286	0	0	0	0	0.285714	0.0714286	0.142857	0.357143	0.142857	0.0714286	0.142857	0.214286	0.642857	0.214286	0.642857	0.357143	0.571429	0.0714286	0.285714	0.0714286	0	0	0	1	0	0	0	0	0	0	0
Q13153:T531	0	AKPLSSLTPLIAAAK	0.285714	0	0	0	0	0	0	0	0	0.0714286	0.214286	0.142857	0	0	0.142857	0.142857	0	0	0	0	0	0.285714	0.142857	0	0.142857	0	0.285714	0.571429	0.285714	0.285714	0.285714	0.714286	0.642857	0.0714286	0.285714	0.142857	0	0	0	0	0	0	0	1	0	0	0
Q16584:S789	0	VSAGPRPSPLPSPQP	0.0714286	0.0714286	0	0	0	0.0714286	0	0.0714286	0	0	0.0714286	0	0	0	0.428571	0.142857	0	0	0	0.0714286	0.0714286	0.0714286	0.0714286	0	0.214286	0	0.142857	0.714286	0.285714	0.142857	0.285714	0.714286	0.214286	0.0714286	0.642857	0.5	0	0	0	0	1	0	0	0	0	0	0
Q9HBH9:S442	0	QLSPPSQSKLAQRRQ	0.0714286	0.142857	0	0	0	0.285714	0	0	0	0	0.142857	0.0714286	0	0	0.142857	0.142857	0	0	0	0	0.285714	0.142857	0.214286	0	0.428571	0	0.142857	0.357143	0.642857	0.142857	0.642857	0.357143	0.571429	0	0.285714	0.142857	0	0	0	0	0	0	0	0	0	0	0
P31749:T305	0	EGIKDGATMKTFCGT	0.0714286	0	0	0.0714286	0.0714286	0	0.0714286	0.214286	0	0.0714286	0	0.142857	0.0714286	0.0714286	0	0	0.142857	0	0	0	0.0714286	0.0714286	0.142857	0.142857	0.214286	0.0714286	0.142857	0.285714	0.428571	0.214286	0.5	0.5	0.428571	0.285714	0.285714	0.214286	0	0	0	0	0	0	0	0	0	0	0
P49760:S55	0	EDSYHVRSRSSYDDR	0	0.214286	0	0.214286	0	0	0.0714286	0	0.0714286	0	0	0	0	0	0	0.214286	0	0	0.142857	0.0714286	0.0714286	0	0.285714	0.285714	0.357143	0.214286	0.0714286	0.214286	0.785714	0.214286	0.928571	0.0714286	0.142857	0.214286	0.428571	0	0	0	0	0	0	0	0	0	0	0	0
Q08881:T513	0	FVLDDQYTSSTGTKF	0	0	0	0.142857	0	0.0714286	0	0.0714286	0	0	0.0714286	0.0714286	0	0.142857	0	0.142857	0.142857	0	0.0714286	0.0714286	0.0714286	0.0714286	0.0714286	0.142857	0.428571	0.214286	0.142857	0.214286	0.571429	0.357143	0.642857	0.357143	0.214286	0.428571	0.357143	0.0714286	0	0	0	0	0	0	0	0	0	0	0
P31152:T479	0	TATGLADTGAREDEP	0.214286	0.0714286	0	0.142857	0	0	0.142857	0.142857	0	0	0.0714286	0	0	0	0.0714286	0	0.142857	0	0	0	0.142857	0.0714286	0.0714286	0.285714	0.142857	0	0.0714286	0.428571	0.5	0.0714286	0.5	0.5	0.428571	0.142857	0.357143	0.214286	0	1	0	0	0	0	0	0	0	0	0
O43781:S350	1	LKHHGRSSTKVIDFG	0	0.0714286	0	0.0714286	0	0	0	0.142857	0.142857	0.0714286	0.0714286	0.142857	0	0.0714286	0	0.0714286	0.0714286	0	0	0.0714286	0	0.142857	0.357143	0.0714286	0.142857	0.214286	0.214286	0.214286	0.571429	0.285714	0.571429	0.428571	0.357143	0.285714	0.285714	0.142857	0	0	0	0	0	0	0	0	0	0	0
Q13882:S279	0	LLELLRDSDEKVLPV	0	0.0714286	0	0.142857	0	0	0.142857	0	0	0	0.357143	0.0714286	0	0	0.0714286	0	0	0	0	0.142857	0.142857	0.357143	0.142857	0.285714	0	0	0.5	0.0714286	0.428571	0.5	0.428571	0.571429	0.571429	0.142857	0.214286	0.0714286	0	0	0	0	0	0	0	0	0	0	0
P04049:S233	0	VSSQHRYSTPHAFTF	0.0714286	0.0714286	0	0	0	0.0714286	0	0	0.142857	0	0	0	0	0.142857	0.0714286	0.142857	0.142857	0	0.0714286	0.0714286	0.0714286	0	0.214286	0	0.428571	0.357143	0.0714286	0.285714	0.571429	0.285714	0.642857	0.357143	0.285714	0.428571	0.214286	0.0714286	0	0	0	1	0	0	0	0	0	0	0
P00519:S229	0	KPTVYGVSPNYDKWE	0	0	0.0714286	0.0714286	0	0	0.0714286	0.0714286	0	0	0	0.142857	0	0	0.142857	0	0.0714286	0.0714286	0.142857	0.142857	0.0714286	0	0.142857	0.142857	0.285714	0.214286	0.142857	0.214286	0.428571	0.357143	0.571429	0.428571	0.214286	0.428571	0.357143	0.214286	0	0	0	0	0	0	0	0	0	0	0
Q13315:T935	0	LMLIDSSTLEPTKSL	0	0	0	0.0714286	0	0	0.0714286	0	0	0.0714286	0.285714	0.0714286	0.0714286	0	0.0714286	0.214286	0.0714286	0	0	0	0.0714286	0.357143	0.0714286	0.142857	0.285714	0	0.428571	0.285714	0.5	0.428571	0.5	0.5	0.5	0.142857	0.357143	0.0714286	0	0	0	0	0	0	0	0	0	0	0
Q9NYY3:Y108	0	DLTNNKVYAAKIIPH	0.142857	0	0.142857	0.0714286	0	0	0	0	0.0714286	0.142857	0.0714286	0.142857	0	0	0.0714286	0	0.0714286	0	0	0.0714286	0	0.214286	0.214286	0.0714286	0.214286	0.0714286	0.285714	0.214286	0.5	0.285714	0.5	0.5	0.428571	0.285714	0.285714	0.0714286	0	0	0	0	0	0	0	1	0	0	0
Q9P0L2:S556	0	PRHQKSMSTSGHPIK	0	0.0714286	0	0	0	0.0714286	0	0.0714286	0.142857	0.0714286	0	0.142857	0.0714286	0	0.142857	0.142857	0.0714286	0	0	0	0.0714286	0.0714286	0.357143	0	0.285714	0.142857	0.142857	0.357143	0.642857	0.142857	0.642857	0.357143	0.428571	0.142857	0.357143	0.214286	0	0	0	0	0	0	0	0	0	0	0
P31749:T443	0	RYFDEEFTAQMITIT	0.0714286	0.0714286	0	0.0714286	0	0.0714286	0.142857	0	0	0.142857	0	0	0.0714286	0.142857	0	0	0.142857	0	0.0714286	0	0.214286	0.142857	0.0714286	0.214286	0.285714	0.214286	0.214286	0.0714286	0.5	0.428571	0.571429	0.428571	0.357143	0.5	0.0714286	0	0	0	0	0	0	0	0	0	0	0	0
Q13315:S200	0	AVTKGCCSQTDGLNS	0.0714286	0	0.0714286	0.0714286	0.142857	0.0714286	0	0.142857	0	0	0.0714286	0.0714286	0	0	0	0.0714286	0.142857	0	0	0.0714286	0.0714286	0.0714286	0.0714286	0.0714286	0.5	0	0.142857	0.285714	0.5	0.142857	0.642857	0.357143	0.428571	0.214286	0.357143	0.142857	0	0	0	0	0	0	0	0	0	0	0
Q9BZL6:S244	0	SSSSSSASSYTGRPI	0.0714286	0.0714286	0	0	0	0	0	0.0714286	0	0.0714286	0	0	0	0	0.0714286	0.5	0.0714286	0	0.0714286	0	0	0.0714286	0.0714286	0	0.642857	0.0714286	0.0714286	0.714286	0.642857	0.142857	0.714286	0.285714	0.0714286	0.214286	0.642857	0.142857	0	0	0	0	0	0	0	0	0	0	0
O75582:T581	1	PDNQPLKTPCFTLHY	0	0	0.0714286	0.0714286	0.0714286	0.0714286	0	0	0.0714286	0	0.142857	0.0714286	0	0.0714286	0.214286	0	0.0714286	0	0.0714286	0	0.0714286	0.142857	0.142857	0.0714286	0.357143	0.214286	0.142857	0.214286	0.428571	0.285714	0.571429	0.428571	0.428571	0.214286	0.357143	0.214286	0	0	0	0	0	0	0	0	0	0	0
O15530:S64	0	EPRPGAGSLQHAQPP	0.142857	0.0714286	0	0	0	0.142857	0.0714286	0.142857	0.0714286	0	0.0714286	0	0	0	0.285714	0	0	0	0	0	0.214286	0.0714286	0.142857	0.0714286	0.142857	0.0714286	0.0714286	0.571429	0.357143	0.0714286	0.357143	0.642857	0.5	0	0.428571	0.428571	0	0	0	0	1	0	0	0	0	0	0
O43781:T485	0	PGSKDWGTALKGCDD	0.0714286	0	0	0.214286	0.0714286	0	0	0.214286	0	0	0.0714286	0.142857	0	0	0.0714286	0.0714286	0	0.0714286	0	0	0	0.0714286	0.142857	0.214286	0.142857	0.0714286	0.0714286	0.428571	0.428571	0.142857	0.5	0.5	0.357143	0.0714286	0.571429	0.285714	0	0	0	0	0	0	0	0	1	0	0
Q9NR20:S222	0	LKCLQMLSVEKIIHC	0	0	0	0	0.142857	0.0714286	0.0714286	0	0.0714286	0.142857	0.214286	0.142857	0.0714286	0	0	0	0	0	0	0.0714286	0.142857	0.357143	0.214286	0.0714286	0.214286	0.0714286	0.5	0	0.357143	0.5	0.5	0.5	0.785714	0.214286	0	0	0	0	0	0	0	0	0	0	0	0	0
Q7KZI7:S576	0	SPSAHNISSSGGAPD	0.142857	0	0.0714286	0.0714286	0	0	0	0.142857	0.0714286	0.0714286	0	0	0	0	0.142857	0.285714	0	0	0	0	0	0.0714286	0.0714286	0.0714286	0.357143	0.0714286	0.0714286	0.714286	0.5	0.0714286	0.5	0.5	0.214286	0.0714286	0.714286	0.285714	0	0	0	0	0	1	0	0	0	0	0
Q13153:S422	0	TPEQSKRSTMVGTPY	0	0.0714286	0	0	0	0.0714286	0.0714286	0.0714286	0	0	0	0.0714286	0.0714286	0	0.142857	0.0714286	0.214286	0	0.0714286	0.0714286	0.142857	0	0.142857	0.0714286	0.428571	0.0714286	0.142857	0.285714	0.571429	0.214286	0.642857	0.357143	0.285714	0.357143	0.285714	0.214286	0	0	0	0	0	0	0	0	0	0	0
Q9H2X6:Y367	0	TYLQSRYYRAPEIIL	0.0714286	0.142857	0	0	0	0.0714286	0.0714286	0	0	0.142857	0.142857	0	0	0	0.0714286	0.0714286	0.0714286	0	0.142857	0	0.142857	0.285714	0.142857	0.0714286	0.357143	0.142857	0.285714	0.214286	0.428571	0.428571	0.571429	0.428571	0.357143	0.357143	0.142857	0.0714286	0	0	0	0	0	0	0	0	0	0	0
O95835:T255	0	PPPPRGQTPPPRGTT	0	0.142857	0	0	0	0.0714286	0	0.142857	0	0	0	0	0	0	0.5	0	0.142857	0	0	0	0.0714286	0	0.142857	0	0.214286	0	0	0.642857	0.357143	0	0.357143	0.642857	0.0714286	0.142857	0.642857	0.642857	0	0	0	0	0	0	0	0	0	0	0
P42681:Y420	0	RYVLDDEYVSSFGAK	0.0714286	0.0714286	0	0.142857	0	0	0.0714286	0.0714286	0	0	0.0714286	0.0714286	0	0.0714286	0	0.142857	0	0	0.0714286	0.142857	0.0714286	0.0714286	0.142857	0.214286	0.214286	0.142857	0.214286	0.285714	0.5	0.357143	0.571429	0.428571	0.285714	0.285714	0.357143	0.0714286	0	0	0	0	0	0	0	1	0	0	0
P11362:S779	0	PLDQYSPSFPDTRSS	0	0.0714286	0	0.142857	0	0.0714286	0	0	0	0	0.0714286	0	0	0.0714286	0.214286	0.214286	0.0714286	0	0.0714286	0	0.0714286	0.0714286	0.0714286	0.142857	0.428571	0.142857	0.0714286	0.428571	0.571429	0.214286	0.642857	0.357143	0.142857	0.214286	0.571429	0.214286	0	0	0	0	0	0	0	0	0	0	0
Q9Y572:T252	0	LPQAGPETPGLEGLK	0.0714286	0	0	0	0	0.0714286	0.142857	0.214286	0	0	0.214286	0.0714286	0	0	0.214286	0	0	0	0	0	0.214286	0.214286	0.0714286	0.142857	0.0714286	0	0.214286	0.5	0.285714	0.214286	0.285714	0.714286	0.571429	0	0.428571	0.428571	0	0	0	0	1	0	0	0	0	0	0
P31152:S142	0	RGLKYIHSANVLHRD	0.0714286	0.142857	0.0714286	0.0714286	0	0	0	0.0714286	0.142857	0.0714286	0.142857	0.0714286	0	0	0	0	0	0	0.0714286	0.0714286	0	0.214286	0.357143	0.0714286	0.142857	0.214286	0.285714	0.142857	0.5	0.357143	0.571429	0.428571	0.428571	0.214286	0.214286	0.0714286	0	0	0	0	0	0	0	0	0	0	1
P08631:S520	0	DFYTATESQYQQQP	0.0769231	0	0	0.0769231	0	0.307692	0.0769231	0	0	0	0	0	0	0.0769231	0.0769231	0	0.153846	0	0.153846	0	0.384615	0	0	0.153846	0.615385	0.230769	0	0.153846	0.615385	0.230769	0.769231	0.230769	0.461538	0.384615	0.153846	0.0769231	0	0	0	0	0	0	0	0	0	0	0
P04049:T260	0	QRQRSTSTPNVHMVS	0	0.142857	0.0714286	0	0	0.142857	0	0	0.0714286	0	0	0	0.0714286	0	0.0714286	0.214286	0.0714286	0	0	0.142857	0.142857	0	0.214286	0	0.5	0.0714286	0.214286	0.285714	0.714286	0.214286	0.714286	0.285714	0.285714	0.214286	0.357143	0.0714286	0	0	0	0	0	0	0	0	0	0	0
Q15349:S381	0	RGFSFVASSLIQEPS	0.0714286	0.0714286	0	0	0	0.0714286	0.0714286	0.0714286	0	0.0714286	0.0714286	0	0	0.142857	0.0714286	0.214286	0	0	0	0.0714286	0.142857	0.142857	0.0714286	0.0714286	0.285714	0.142857	0.214286	0.428571	0.428571	0.357143	0.428571	0.571429	0.285714	0.285714	0.357143	0.142857	0	0	0	0	0	0	0	0	0	0	0
Q9UHD2:Y179	0	SLYGTEEYLHPDMYE	0	0	0	0.0714286	0	0	0.214286	0.0714286	0.0714286	0	0.142857	0	0.0714286	0	0.0714286	0.0714286	0.0714286	0	0.142857	0	0.214286	0.142857	0.0714286	0.285714	0.285714	0.214286	0.214286	0.214286	0.5	0.357143	0.642857	0.357143	0.5	0.214286	0.285714	0.142857	0	0	0	0	0	0	0	0	0	0	0
Q99683:Y982	0	DTSSSSEYGSVSPDT	0	0	0	0.142857	0	0	0.0714286	0.0714286	0	0	0	0	0	0	0.0714286	0.428571	0.142857	0	0	0.0714286	0.0714286	0	0	0.214286	0.571429	0	0.0714286	0.571429	0.785714	0.0714286	0.785714	0.214286	0.0714286	0.214286	0.714286	0.142857	0	0	0	0	0	0	0	0	0	0	0
P41279:T290	1	FPKDLRGTEIYMSPE	0	0.0714286	0	0.0714286	0	0	0.142857	0.0714286	0	0.0714286	0.0714286	0.0714286	0.0714286	0.0714286	0.142857	0.0714286	0	0	0.0714286	0	0.142857	0.142857	0.142857	0.214286	0.142857	0.142857	0.214286	0.285714	0.428571	0.357143	0.5	0.5	0.357143	0.214286	0.357143	0.214286	0	0	0	0	0	0	0	0	0	0	0
P51956:S394	0	AEDDRGGSVIKYSKN	0.0714286	0.0714286	0.0714286	0.142857	0	0	0.0714286	0.142857	0	0.0714286	0	0.142857	0	0	0	0.0714286	0	0	0.0714286	0.0714286	0.0714286	0.0714286	0.214286	0.214286	0.214286	0.0714286	0.142857	0.285714	0.571429	0.214286	0.642857	0.357143	0.285714	0.214286	0.428571	0.142857	0	0	1	0	0	0	0	0	0	0	0
Q9BZL6:T412	0	VHYSNKDTLRKRHYW	0	0.142857	0.0714286	0.0714286	0	0	0	0	0.142857	0	0.0714286	0.142857	0	0	0	0.0714286	0	0.0714286	0.142857	0.0714286	0	0.0714286	0.428571	0.0714286	0.285714	0.357143	0.142857	0.0714286	0.642857	0.357143	0.785714	0.214286	0.357143	0.285714	0.214286	0	0	0	0	0	0	0	0	0	0	0	0
O15530:S366	0	TAYLPAMSEDDEDCY	0.142857	0	0	0.214286	0.0714286	0	0.142857	0	0	0	0.0714286	0	0.0714286	0	0.0714286	0	0.0714286	0	0.142857	0	0.142857	0.0714286	0	0.357143	0.285714	0.142857	0.142857	0.214286	0.428571	0.285714	0.642857	0.357143	0.5	0.214286	0.285714	0.0714286	0	0	0	0	0	0	0	0	0	1	0
Q9H2X6:Y264	0	DYNFVRAYECFQHKN	0.0714286	0.0714286	0.142857	0.0714286	0.0714286	0.0714286	0.0714286	0	0.0714286	0	0	0.0714286	0	0.142857	0	0	0	0	0.0714286	0.0714286	0.142857	0	0.214286	0.142857	0.357143	0.285714	0.0714286	0.0714286	0.571429	0.285714	0.714286	0.285714	0.428571	0.285714	0.214286	0	0	0	0	0	0	0	0	0	0	0	0
Q9P0L2:S593	0	AASPSAHSISTATPD	0.285714	0	0	0.0714286	0	0	0	0	0.0714286	0.0714286	0	0	0	0	0.142857	0.214286	0.142857	0	0	0	0	0.0714286	0.0714286	0.0714286	0.357143	0.0714286	0.0714286	0.642857	0.5	0.0714286	0.5	0.5	0.357143	0.214286	0.428571	0.142857	0	0	0	0	0	1	0	0	0	0	0
Q16659:S483	0	LSNWKEQSKEKSDKK	0	0	0.0714286	0.0714286	0	0.0714286	0.142857	0	0	0	0.0714286	0.357143	0	0	0	0.142857	0	0.0714286	0	0	0.214286	0.0714286	0.357143	0.214286	0.285714	0.0714286	0.0714286	0.142857	0.857143	0.142857	0.857143	0.142857	0.642857	0.0714286	0.285714	0	0	0	0	0	0	0	0	0	0	0	0
Q13153:T146	0	SQKYMSFTDKSAEDY	0.0714286	0	0	0.142857	0	0.0714286	0.0714286	0	0	0	0	0.142857	0.0714286	0.0714286	0	0.214286	0	0	0.142857	0	0.142857	0	0.142857	0.214286	0.428571	0.214286	0.0714286	0.285714	0.642857	0.285714	0.785714	0.214286	0.428571	0.214286	0.357143	0	0	0	1	0	0	0	0	0	0	0	0
Q7KZI7:T472	0	KTTPTPSTNSVLSTS	0	0	0.0714286	0	0	0	0	0	0	0	0.0714286	0.0714286	0	0	0.142857	0.285714	0.285714	0	0	0.0714286	0	0.0714286	0.0714286	0	0.642857	0	0.142857	0.428571	0.714286	0.142857	0.714286	0.285714	0.142857	0.357143	0.5	0.142857	0	0	0	0	0	0	0	0	0	0	0
O95835:S1049	0	VDPDKLWSDDNEEEN	0	0	0.142857	0.285714	0	0	0.214286	0	0	0	0.0714286	0.0714286	0	0	0.0714286	0	0	0.0714286	0	0.0714286	0.214286	0.0714286	0.0714286	0.5	0.142857	0.0714286	0.142857	0.0714286	0.714286	0.214286	0.714286	0.285714	0.357143	0.142857	0.5	0.0714286	0	0	0	0	0	0	0	0	0	0	0
P08069:S1313	0	DPSASSSSLPLPDRH	0.0714286	0.0714286	0	0.142857	0	0	0	0	0.0714286	0	0.142857	0	0	0	0.214286	0.285714	0	0	0	0	0	0.142857	0.142857	0.142857	0.285714	0.0714286	0.142857	0.571429	0.571429	0.142857	0.571429	0.428571	0.285714	0	0.642857	0.214286	0	0	0	0	0	0	0	0	0	0	0
O14965:S284	0	WSVHAPSSRRTTLCG	0.0714286	0.142857	0	0	0.0714286	0	0	0.0714286	0.0714286	0	0.0714286	0	0	0	0.0714286	0.142857	0.142857	0.0714286	0	0.0714286	0	0.0714286	0.214286	0	0.357143	0.142857	0.142857	0.357143	0.5	0.214286	0.571429	0.428571	0.285714	0.285714	0.285714	0.142857	0	0	0	0	0	0	0	0	0	0	0
P24941:S46	0	TETEGVPSTAIREIS	0.0714286	0.0714286	0	0	0	0	0.214286	0.0714286	0	0.142857	0	0	0	0	0.0714286	0.0714286	0.214286	0	0	0.0714286	0.214286	0.142857	0.0714286	0.214286	0.285714	0	0.214286	0.285714	0.571429	0.214286	0.571429	0.428571	0.285714	0.428571	0.214286	0.142857	0	0	0	0	0	0	1	0	0	0	0
Q13554:Y231	0	QQIKAGAYDFPSPEW	0.142857	0	0	0.0714286	0	0.142857	0.0714286	0.0714286	0	0.0714286	0	0.0714286	0	0.0714286	0.142857	0.0714286	0	0.0714286	0	0	0.214286	0.0714286	0.0714286	0.142857	0.214286	0.142857	0.0714286	0.428571	0.428571	0.214286	0.428571	0.571429	0.428571	0.214286	0.357143	0.214286	0	0	0	0	1	0	0	0	0	0	0
Q13557:S264	0	PAKRITASEALKHPW	0.214286	0.0714286	0	0	0	0	0.0714286	0	0.0714286	0.0714286	0.0714286	0.142857	0	0	0.142857	0	0.0714286	0.0714286	0	0	0.0714286	0.142857	0.285714	0.0714286	0.0714286	0.142857	0.142857	0.357143	0.428571	0.214286	0.428571	0.571429	0.571429	0.214286	0.142857	0.142857	0	0	0	0	0	0	0	1	1	0	0
Q9UEW8:Y306	0	DKEMMKKYGKSFRKL	0	0.0714286	0	0.0714286	0	0	0.0714286	0.0714286	0	0	0.0714286	0.357143	0.142857	0.0714286	0	0.0714286	0	0	0	0	0.0714286	0.0714286	0.428571	0.142857	0.0714286	0.0714286	0.214286	0.142857	0.642857	0.285714	0.642857	0.357143	0.642857	0.0714286	0.214286	0.0714286	0	0	0	0	0	0	0	0	0	0	0
O43318:S406	0	IAATTAYSKPKRGHR	0.214286	0.142857	0	0	0	0	0	0.0714286	0.0714286	0.0714286	0	0.142857	0	0	0.0714286	0	0.142857	0	0.0714286	0	0	0.0714286	0.357143	0	0.214286	0.142857	0.0714286	0.357143	0.5	0.142857	0.571429	0.428571	0.428571	0.285714	0.142857	0.142857	0	0	0	0	0	0	0	0	0	0	0
P49760:S63	0	RSSYDDRSSDRRVYD	0	0.285714	0	0.285714	0	0	0	0	0	0	0	0	0	0	0	0.214286	0	0	0.142857	0.0714286	0	0	0.285714	0.285714	0.357143	0.142857	0.0714286	0.214286	0.785714	0.214286	0.928571	0.0714286	0	0.214286	0.5	0	0	0	0	0	0	0	0	0	0	0	0
P78362:S250	0	GAPPPSGSAVSTAPQ	0.214286	0	0	0	0	0.0714286	0	0.142857	0	0	0	0	0	0	0.285714	0.142857	0.0714286	0	0	0.0714286	0.0714286	0	0	0	0.285714	0	0.0714286	0.785714	0.285714	0.0714286	0.285714	0.714286	0.285714	0.142857	0.571429	0.428571	0	0	0	0	0	0	0	0	0	0	0
Q9NYV4:S176	0	SSSKESRSSKLHKEK	0	0.0714286	0	0	0	0	0.142857	0	0.0714286	0	0.0714286	0.285714	0	0	0	0.357143	0	0	0	0	0.142857	0.0714286	0.428571	0.142857	0.357143	0.0714286	0.0714286	0.357143	0.928571	0.0714286	0.928571	0.0714286	0.571429	0	0.357143	0	0	0	0	0	0	0	0	0	0	0	0
Q15349:Y573	0	GLLMTPCYTANFVAP	0.142857	0	0.0714286	0	0.0714286	0	0	0.0714286	0	0	0.142857	0	0.0714286	0.0714286	0.142857	0	0.142857	0	0	0.0714286	0	0.142857	0	0	0.285714	0.0714286	0.285714	0.357143	0.214286	0.357143	0.285714	0.714286	0.428571	0.285714	0.285714	0.214286	0	0	0	0	0	0	0	0	0	0	1
Q14680:S468	0	PNRYTTPSKARNQCL	0.0714286	0.142857	0.142857	0	0.0714286	0.0714286	0	0	0	0	0.0714286	0.0714286	0	0	0.142857	0	0.142857	0	0.0714286	0	0.0714286	0.0714286	0.214286	0	0.5	0.0714286	0.0714286	0.214286	0.571429	0.142857	0.714286	0.285714	0.357143	0.214286	0.285714	0.142857	0	0	0	0	0	0	0	0	0	0	0
P00519:T692	0	HLWKKSSTLTSSRLA	0.0714286	0.0714286	0	0	0	0	0	0	0.0714286	0	0.214286	0.142857	0	0	0	0.285714	0.0714286	0.0714286	0	0	0	0.214286	0.285714	0	0.357143	0.142857	0.214286	0.357143	0.642857	0.285714	0.642857	0.357143	0.5	0.142857	0.285714	0	0	0	0	0	0	0	0	0	0	0	0
P12931:T304	0	IKTLKPGTMSPEAFL	0.0714286	0	0	0	0	0	0.0714286	0.0714286	0	0.0714286	0.142857	0.142857	0.0714286	0.0714286	0.142857	0.0714286	0.0714286	0	0	0	0.0714286	0.214286	0.142857	0.0714286	0.142857	0.0714286	0.285714	0.357143	0.357143	0.357143	0.357143	0.642857	0.5	0.214286	0.285714	0.214286	0	0	0	1	0	0	0	0	0	0	0
P08922:T145	0	LLGSWTYTKTVSRPS	0	0.0714286	0	0	0	0	0	0.0714286	0	0	0.142857	0.0714286	0	0	0.0714286	0.214286	0.142857	0.0714286	0.0714286	0.0714286	0	0.142857	0.142857	0	0.428571	0.142857	0.214286	0.357143	0.5	0.357143	0.571429	0.428571	0.214286	0.357143	0.357143	0.142857	0	0	0	0	0	0	0	0	0	0	0
P78362:T498	0	RTVSASSTGDLPKAK	0.142857	0.0714286	0	0.0714286	0	0	0	0.0714286	0	0	0.0714286	0.142857	0	0	0.0714286	0.214286	0.0714286	0	0	0.0714286	0	0.0714286	0.214286	0.0714286	0.285714	0	0.142857	0.5	0.571429	0.142857	0.571429	0.428571	0.357143	0.142857	0.428571	0.142857	0	0	0	0	0	0	0	1	0	0	0
Q9BZL6:T398	0	TTRKSSTTLREGWVV	0	0.142857	0	0	0	0	0.0714286	0.0714286	0	0	0.0714286	0.0714286	0	0	0	0.142857	0.214286	0.0714286	0	0.142857	0.0714286	0.0714286	0.214286	0.0714286	0.357143	0.0714286	0.214286	0.214286	0.642857	0.285714	0.642857	0.357143	0.214286	0.428571	0.214286	0.0714286	0	0	0	0	0	0	0	0	0	0	0
P07947:S355	0	TEFMSKGSLLDFLKE	0	0	0	0.0714286	0	0	0.142857	0.0714286	0	0	0.214286	0.142857	0.0714286	0.142857	0	0.0714286	0.0714286	0	0	0	0.142857	0.214286	0.142857	0.214286	0.142857	0.142857	0.285714	0.142857	0.5	0.428571	0.5	0.5	0.571429	0.214286	0.214286	0.0714286	0	0	0	0	0	0	0	0	0	0	0
Q9H2X6:S668	0	GFQGLQASPSKHAGY	0.142857	0	0	0	0	0.142857	0	0.214286	0.0714286	0	0.0714286	0.0714286	0	0.0714286	0.0714286	0.0714286	0	0	0.0714286	0	0.142857	0.0714286	0.142857	0	0.285714	0.214286	0.0714286	0.5	0.357143	0.214286	0.428571	0.571429	0.5	0.142857	0.357143	0.285714	0	0	0	0	1	0	0	0	0	0	0
Q9P0L2:S595	0	SPSAHSISTATPDRT	0.142857	0.0714286	0	0.0714286	0	0	0	0	0.0714286	0.0714286	0	0	0	0	0.142857	0.214286	0.214286	0	0	0	0	0.0714286	0.142857	0.0714286	0.428571	0.0714286	0.0714286	0.5	0.642857	0.0714286	0.642857	0.357143	0.214286	0.285714	0.428571	0.142857	0	0	0	0	0	1	0	0	0	0	0
O95835:S596	0	KEDESEKSYENVDSG	0	0	0.0714286	0.142857	0	0	0.285714	0.0714286	0	0	0	0.142857	0	0	0	0.142857	0	0	0.0714286	0.0714286	0.285714	0	0.142857	0.428571	0.285714	0.0714286	0.0714286	0.214286	0.785714	0.142857	0.857143	0.142857	0.428571	0.142857	0.428571	0.0714286	0	0	0	0	0	0	0	0	0	0	0
P07948:S164	0	ESETLKGSFSLSVRD	0	0.0714286	0	0.0714286	0	0	0.142857	0.0714286	0	0	0.142857	0.0714286	0	0.0714286	0	0.214286	0.0714286	0	0	0.0714286	0.142857	0.142857	0.142857	0.214286	0.285714	0.0714286	0.214286	0.285714	0.642857	0.285714	0.642857	0.357143	0.357143	0.214286	0.357143	0.0714286	0	0	0	0	0	0	0	0	0	0	0
Q9HC98:Y108	0	NHPNIIKYLDSFIED	0	0	0.142857	0.142857	0	0	0.0714286	0	0.0714286	0.214286	0.0714286	0.0714286	0	0.0714286	0.0714286	0.0714286	0	0	0	0	0.0714286	0.285714	0.142857	0.214286	0.214286	0.142857	0.285714	0.142857	0.571429	0.357143	0.571429	0.428571	0.285714	0.285714	0.428571	0.0714286	0	0	0	0	0	0	0	0	0	0	0
P07947:Y16	0	NKSPAIKYRPENTPE	0.0714286	0.0714286	0.142857	0	0	0	0.142857	0	0	0.0714286	0	0.142857	0	0	0.214286	0.0714286	0.0714286	0	0	0	0.142857	0.0714286	0.214286	0.142857	0.285714	0	0.0714286	0.357143	0.642857	0.0714286	0.642857	0.357143	0.357143	0.142857	0.428571	0.214286	0	0	0	0	0	0	1	0	0	0	0
Q00534:Y292	0	PAKRISAYSALSHPY	0.214286	0.0714286	0	0	0	0	0	0	0.0714286	0.0714286	0.0714286	0.0714286	0	0	0.142857	0.214286	0	0	0.0714286	0	0	0.142857	0.214286	0	0.285714	0.142857	0.142857	0.571429	0.428571	0.214286	0.5	0.5	0.428571	0.142857	0.357143	0.142857	0	0	0	0	0	0	0	1	1	0	0
Q16584:S555	0	SPRRLEDSSNGERRA	0.0714286	0.285714	0.0714286	0.0714286	0	0	0.142857	0.0714286	0	0	0.0714286	0	0	0	0.0714286	0.142857	0	0	0	0	0.142857	0.0714286	0.285714	0.214286	0.214286	0	0.0714286	0.357143	0.714286	0.0714286	0.714286	0.285714	0.285714	0	0.428571	0.142857	0	0	0	0	0	0	0	0	0	0	0
O75676:S737	0	RRKQKLRSATASRRG	0.142857	0.357143	0	0	0	0.0714286	0	0.0714286	0	0	0.0714286	0.142857	0	0	0	0.0714286	0.0714286	0	0	0	0.0714286	0.0714286	0.5	0	0.214286	0	0.0714286	0.285714	0.714286	0.0714286	0.714286	0.285714	0.428571	0.0714286	0.142857	0.0714286	0	0	0	0	0	0	0	0	0	0	0
Q99683:T528	0	YKHFVKLTTEQPVAK	0.0714286	0	0	0	0	0.0714286	0.0714286	0	0.0714286	0	0.0714286	0.214286	0	0.0714286	0.0714286	0	0.0714286	0	0.0714286	0.142857	0.142857	0.0714286	0.285714	0.0714286	0.214286	0.214286	0.214286	0.142857	0.5	0.357143	0.571429	0.428571	0.571429	0.357143	0.0714286	0.0714286	0	0	0	0	0	0	0	1	0	0	0
P80192:T915	0	QPSSHRRTPSDGALK	0.0714286	0.142857	0	0.0714286	0	0.0714286	0	0.0714286	0.0714286	0	0.0714286	0.0714286	0	0	0.142857	0.214286	0	0	0	0	0.0714286	0.0714286	0.285714	0.0714286	0.285714	0.0714286	0.0714286	0.5	0.642857	0.0714286	0.642857	0.357143	0.357143	0	0.5	0.214286	0	0	0	0	0	0	0	0	1	0	0
Q16644:Y204	0	NALQTPCYTPYYVAP	0.142857	0	0.0714286	0	0.0714286	0.0714286	0	0	0	0	0.0714286	0	0	0	0.214286	0	0.142857	0	0.142857	0.0714286	0.0714286	0.0714286	0	0	0.5	0.142857	0.142857	0.357143	0.285714	0.285714	0.5	0.5	0.357143	0.357143	0.285714	0.214286	0	0	0	0	0	0	0	0	1	0	0
P04049:T353	0	ASEVMLSTRIGSGSF	0.0714286	0.0714286	0	0	0	0	0.0714286	0.142857	0	0.0714286	0.0714286	0	0.0714286	0.0714286	0	0.285714	0	0	0	0.0714286	0.0714286	0.142857	0.0714286	0.0714286	0.285714	0.0714286	0.285714	0.5	0.428571	0.357143	0.428571	0.571429	0.285714	0.214286	0.428571	0.142857	0	0	0	0	0	0	0	0	0	0	0
P80192:S917	0	SSHRRTPSDGALKPE	0.0714286	0.142857	0	0.0714286	0	0	0.0714286	0.0714286	0.0714286	0	0.0714286	0.0714286	0	0	0.142857	0.142857	0.0714286	0	0	0	0.0714286	0.0714286	0.285714	0.142857	0.214286	0.0714286	0.0714286	0.428571	0.642857	0.0714286	0.642857	0.357143	0.357143	0.0714286	0.428571	0.214286	0	0	0	0	0	0	0	0	1	0	0
Q8IWQ3:S467	0	PNPTPPSSPSVGGVP	0	0	0.0714286	0	0	0	0	0.142857	0	0	0	0	0	0	0.428571	0.142857	0.0714286	0	0	0.142857	0	0	0	0	0.285714	0	0.142857	0.714286	0.285714	0.142857	0.285714	0.714286	0	0.214286	0.785714	0.571429	0	0	0	0	0	0	0	0	0	0	0
Q13315:T2751	0	ETRKRKLTICTYKVV	0	0.142857	0	0	0.0714286	0	0.0714286	0	0	0.0714286	0.0714286	0.214286	0	0	0	0	0.142857	0	0.0714286	0.142857	0.0714286	0.142857	0.357143	0.0714286	0.285714	0.0714286	0.285714	0	0.571429	0.357143	0.714286	0.285714	0.428571	0.428571	0	0	0	0	0	0	0	0	0	0	0	0	0
Q8TDC3:T417	0	GGGSPVPTRRALEMA	0.142857	0.142857	0	0	0	0	0.0714286	0.214286	0	0	0.0714286	0	0.0714286	0	0.142857	0.0714286	0	0	0	0.0714286	0.0714286	0.0714286	0.142857	0.0714286	0.0714286	0	0.214286	0.571429	0.285714	0.214286	0.285714	0.714286	0.357143	0.0714286	0.428571	0.357143	0	0	0	0	0	0	0	0	1	0	0
P17612:S264	0	RFPSHFSSDLKDLLR	0	0.142857	0	0.142857	0	0	0	0	0.0714286	0	0.214286	0.0714286	0	0.142857	0.0714286	0.142857	0	0	0	0	0	0.214286	0.285714	0.142857	0.142857	0.214286	0.214286	0.214286	0.571429	0.357143	0.571429	0.428571	0.357143	0.142857	0.357143	0.0714286	0	0	0	0	0	0	0	0	0	0	0
P51812:S396	0	AITSDDESQAMQTVG	0.142857	0	0	0.142857	0	0.142857	0.0714286	0.0714286	0	0.0714286	0	0	0.0714286	0	0	0.0714286	0.142857	0	0	0.0714286	0.214286	0.0714286	0	0.214286	0.357143	0	0.214286	0.285714	0.571429	0.214286	0.571429	0.428571	0.428571	0.285714	0.285714	0.0714286	0	0	0	0	0	0	1	0	0	1	0
P06239:Y25	0	DVCENCHYPIVPLDG	0	0	0.0714286	0.142857	0.142857	0	0.0714286	0.0714286	0.0714286	0.0714286	0.0714286	0	0	0	0.142857	0	0	0	0	0.142857	0.0714286	0.142857	0.0714286	0.214286	0.214286	0.0714286	0.285714	0.214286	0.357143	0.285714	0.5	0.5	0.357143	0.214286	0.428571	0.214286	0	0	0	0	0	0	0	0	0	0	0
P49760:S98	0	YDTDYRHSYEYQREN	0	0.142857	0.0714286	0.142857	0	0.0714286	0.142857	0	0.0714286	0	0	0	0	0	0	0	0.0714286	0	0.285714	0	0.214286	0	0.214286	0.285714	0.5	0.357143	0	0	0.714286	0.285714	1	0	0.285714	0.357143	0.214286	0	0	0	0	0	0	0	0	0	0	0	0
Q13554:T328	0	TAPATMSTAASGTTM	0.285714	0	0	0	0	0	0	0.0714286	0	0	0	0	0.142857	0	0.0714286	0.142857	0.285714	0	0	0	0	0	0	0	0.428571	0	0.142857	0.571429	0.428571	0.142857	0.428571	0.571429	0.428571	0.285714	0.285714	0.142857	0	0	0	0	0	0	0	0	0	0	0
Q9NZJ5:S804	0	RSRERTSSSIVFEDS	0	0.214286	0	0.0714286	0	0	0.142857	0	0	0.0714286	0	0	0	0.0714286	0	0.285714	0.0714286	0	0	0.0714286	0.142857	0.0714286	0.214286	0.214286	0.357143	0.0714286	0.142857	0.285714	0.785714	0.214286	0.785714	0.214286	0.142857	0.285714	0.357143	0	0	0	0	0	0	0	0	0	0	0	0
O43781:T532	0	SVPRPLTTIDKVSGK	0	0.0714286	0	0.0714286	0	0	0	0.0714286	0	0.0714286	0.0714286	0.142857	0	0	0.142857	0.142857	0.0714286	0	0	0.142857	0	0.142857	0.214286	0.0714286	0.214286	0	0.285714	0.357143	0.5	0.285714	0.5	0.5	0.214286	0.285714	0.428571	0.214286	0	0	0	0	0	0	0	0	0	0	0
Q15418:S307	0	NPANRLGSGPDGAEE	0.142857	0.0714286	0.142857	0.0714286	0	0	0.142857	0.214286	0	0	0.0714286	0	0	0	0.142857	0	0	0	0	0	0.142857	0.0714286	0.0714286	0.214286	0.142857	0	0.0714286	0.5	0.428571	0.0714286	0.428571	0.571429	0.357143	0	0.571429	0.357143	0	0	1	0	0	0	0	0	0	0	1
O14965:Y295	0	TLCGTLDYLPPEMIE	0	0	0	0.0714286	0.0714286	0	0.142857	0.0714286	0	0.0714286	0.214286	0	0.0714286	0	0.142857	0	0.142857	0	0	0	0.142857	0.285714	0	0.214286	0.214286	0	0.357143	0.214286	0.357143	0.357143	0.428571	0.571429	0.5	0.214286	0.285714	0.214286	0	0	0	0	0	0	0	0	0	0	0
P51813:Y365	0	KLYLAENYCFDSIPK	0.0714286	0	0.0714286	0.0714286	0.0714286	0	0.0714286	0	0	0.0714286	0.142857	0.142857	0	0.0714286	0.0714286	0.0714286	0	0	0.0714286	0	0.0714286	0.214286	0.142857	0.142857	0.285714	0.142857	0.214286	0.214286	0.428571	0.357143	0.571429	0.428571	0.5	0.214286	0.285714	0.0714286	0	0	1	0	0	0	0	0	0	0	0
Q05655:Y155	0	IKQAKIHYIKNHEFI	0.0714286	0	0.0714286	0	0	0.0714286	0.0714286	0	0.142857	0.285714	0	0.214286	0	0.0714286	0	0	0	0	0	0	0.142857	0.285714	0.357143	0.0714286	0.142857	0.214286	0.285714	0.0714286	0.571429	0.357143	0.571429	0.428571	0.571429	0.357143	0.0714286	0	0	0	0	0	0	0	0	1	0	0	0
O96017:S210	0	DLTVDDQSVYPKALR	0.0714286	0.0714286	0	0.214286	0	0.0714286	0	0	0	0	0.142857	0.0714286	0	0	0.0714286	0	0.0714286	0	0.0714286	0.142857	0.0714286	0.142857	0.142857	0.214286	0.214286	0.0714286	0.285714	0.142857	0.5	0.357143	0.571429	0.428571	0.357143	0.285714	0.285714	0.0714286	0	0	0	0	0	0	0	0	1	0	0
Q9H2X6:T1114	0	APAALGSTGTVAHLV	0.285714	0	0	0	0	0	0	0.142857	0.0714286	0	0.142857	0	0	0	0.0714286	0.0714286	0.0714286	0	0	0.142857	0	0.142857	0.0714286	0	0.142857	0.0714286	0.285714	0.571429	0.214286	0.285714	0.214286	0.785714	0.5	0.214286	0.285714	0.214286	0	0	0	0	0	1	0	0	1	0	0
Q9Y243:S120	0	EEERMNCSPTSQIDN	0	0.0714286	0.142857	0.0714286	0.0714286	0.0714286	0.214286	0	0	0.0714286	0	0	0.0714286	0	0.0714286	0.0714286	0.0714286	0	0	0	0.285714	0.0714286	0.0714286	0.285714	0.428571	0	0.142857	0.142857	0.714286	0.142857	0.785714	0.214286	0.428571	0.142857	0.357143	0.0714286	0	0	0	0	0	0	0	0	0	0	0
O75582:S253	0	YELLTGASPFTVDGE	0.0714286	0	0	0.0714286	0	0	0.142857	0.142857	0	0	0.142857	0	0	0.0714286	0.0714286	0	0.142857	0	0.0714286	0.0714286	0.142857	0.142857	0	0.214286	0.214286	0.142857	0.214286	0.285714	0.357143	0.357143	0.428571	0.571429	0.357143	0.357143	0.285714	0.214286	0	0	0	0	0	0	0	0	0	0	0
O14965:S342	0	QETYKRISRVEFTFP	0	0.142857	0	0	0	0.0714286	0.142857	0	0	0.0714286	0	0.0714286	0	0.142857	0.0714286	0	0.142857	0	0.0714286	0.0714286	0.214286	0.0714286	0.214286	0.142857	0.285714	0.214286	0.142857	0.0714286	0.571429	0.357143	0.642857	0.357143	0.285714	0.5	0.0714286	0.0714286	0	0	0	0	0	0	0	0	0	0	0
Q9Y6E0:Y93	0	LSQCDSPYVTKYYGS	0	0	0	0.0714286	0.0714286	0.0714286	0	0.0714286	0	0	0.0714286	0.0714286	0	0	0.0714286	0.214286	0.0714286	0	0.142857	0.0714286	0.0714286	0.0714286	0.0714286	0.0714286	0.571429	0.142857	0.142857	0.357143	0.5	0.285714	0.714286	0.285714	0.285714	0.285714	0.428571	0.142857	0	0	0	0	0	0	0	0	0	0	0
P00519:S559	0	HSKGQGESDPLDHEP	0	0	0	0.142857	0	0.0714286	0.142857	0.142857	0.142857	0	0.0714286	0.0714286	0	0	0.142857	0.0714286	0	0	0	0	0.214286	0.0714286	0.214286	0.285714	0.142857	0.142857	0.0714286	0.357143	0.642857	0.0714286	0.642857	0.357143	0.5	0	0.5	0.285714	0	0	0	0	0	0	0	0	0	0	0
O14757:S345	1	LVQGISFSQPTCPDH	0	0	0	0.0714286	0.0714286	0.142857	0	0.0714286	0.0714286	0.0714286	0.0714286	0	0	0.0714286	0.142857	0.0714286	0.0714286	0	0	0.0714286	0.142857	0.142857	0.0714286	0.0714286	0.357143	0.142857	0.214286	0.285714	0.428571	0.285714	0.5	0.5	0.357143	0.285714	0.357143	0.214286	0	0	0	0	0	0	0	0	0	0	0
P49760:S17	0	SERGSRGSYREHYRS	0	0.285714	0	0	0	0	0.142857	0.142857	0.0714286	0	0	0	0	0	0	0.214286	0	0	0.142857	0	0.142857	0	0.357143	0.142857	0.357143	0.214286	0	0.357143	0.714286	0.142857	0.857143	0.142857	0.214286	0.142857	0.357143	0.142857	0	0	0	0	0	0	0	0	0	0	0
Q13153:S139	0	NSKKTSNSQKYMSFT	0	0	0.142857	0	0	0.0714286	0	0	0	0	0	0.214286	0.0714286	0.0714286	0	0.214286	0.142857	0	0.0714286	0	0.0714286	0	0.214286	0	0.642857	0.142857	0.0714286	0.214286	0.785714	0.214286	0.857143	0.142857	0.357143	0.285714	0.357143	0	0	0	0	0	0	0	0	0	0	0	0
P31749:S396	0	KQRLGGGSEDAKEIM	0.0714286	0.0714286	0	0.0714286	0	0.0714286	0.142857	0.214286	0	0.0714286	0.0714286	0.142857	0.0714286	0	0	0	0	0	0	0	0.214286	0.142857	0.214286	0.214286	0.0714286	0	0.214286	0.285714	0.5	0.214286	0.5	0.5	0.571429	0.0714286	0.285714	0.214286	0	0	0	0	0	0	0	1	0	0	0
Q7KZI7:S493	0	SPLLERASLGQASIQ	0.142857	0.0714286	0	0	0	0.142857	0.0714286	0.0714286	0	0.0714286	0.214286	0	0	0	0.0714286	0.142857	0	0	0	0	0.214286	0.285714	0.0714286	0.0714286	0.285714	0	0.285714	0.428571	0.428571	0.285714	0.428571	0.571429	0.571429	0.0714286	0.285714	0.142857	0	0	0	0	0	0	0	0	0	0	0
P49841:T390	0	RIQAAASTPTNATAA	0.428571	0.0714286	0.0714286	0	0	0.0714286	0	0	0	0.0714286	0	0	0	0	0.0714286	0.0714286	0.142857	0	0	0	0.0714286	0.0714286	0.0714286	0	0.357143	0	0.0714286	0.571429	0.428571	0.0714286	0.428571	0.571429	0.5	0.214286	0.214286	0.0714286	0	0	0	0	0	0	0	0	0	0	0
Q05513:T407	0	EGLGPGDTTSTFCGT	0	0	0	0.0714286	0.0714286	0	0.0714286	0.285714	0	0	0.0714286	0	0	0.0714286	0.0714286	0.0714286	0.214286	0	0	0	0.0714286	0.0714286	0	0.142857	0.357143	0.0714286	0.0714286	0.428571	0.428571	0.142857	0.5	0.5	0.214286	0.285714	0.5	0.357143	0	0	0	0	0	0	0	0	0	0	0
P12931:S12	0	KSKPKDASQRRRSLE	0.0714286	0.214286	0	0.0714286	0	0.0714286	0.0714286	0	0	0	0.0714286	0.214286	0	0	0.0714286	0.142857	0	0	0	0	0.142857	0.0714286	0.428571	0.142857	0.214286	0	0.0714286	0.285714	0.785714	0.0714286	0.785714	0.214286	0.5	0	0.285714	0.0714286	0	0	0	0	0	0	0	0	0	0	0
P53350:Y425	0	SDKYGLGYQLCDNSV	0	0	0.0714286	0.142857	0.0714286	0.0714286	0	0.142857	0	0	0.142857	0.0714286	0	0	0	0.142857	0	0	0.0714286	0.0714286	0.0714286	0.142857	0.0714286	0.142857	0.428571	0.0714286	0.214286	0.285714	0.5	0.285714	0.642857	0.357143	0.357143	0.142857	0.5	0.142857	0	0	0	0	0	0	0	0	0	0	0
P06239:S492	0	PTFDYLRSVLEDFFT	0	0.0714286	0	0.142857	0	0	0.0714286	0	0	0	0.142857	0	0	0.214286	0.0714286	0	0.142857	0	0.0714286	0.0714286	0.0714286	0.142857	0.0714286	0.214286	0.214286	0.285714	0.214286	0.0714286	0.428571	0.5	0.5	0.5	0.214286	0.5	0.214286	0.0714286	0	0	0	0	0	0	0	0	0	0	0
P05771:Y507	0	TFCGTPDYIAPEIIA	0.142857	0	0	0.0714286	0.0714286	0	0.0714286	0.0714286	0	0.214286	0	0	0	0.0714286	0.142857	0	0.142857	0	0	0	0.0714286	0.214286	0	0.142857	0.214286	0.0714286	0.214286	0.357143	0.285714	0.285714	0.357143	0.642857	0.285714	0.428571	0.285714	0.214286	0	0	0	0	0	0	0	0	0	0	0
Q9NYV4:S359	0	SMKSRSRSPAYSRHS	0.0714286	0.214286	0	0	0	0	0	0	0.0714286	0	0	0.0714286	0.0714286	0	0.0714286	0.357143	0	0	0.0714286	0	0	0	0.357143	0	0.428571	0.142857	0.0714286	0.5	0.714286	0.142857	0.785714	0.214286	0.285714	0.0714286	0.428571	0.0714286	0	0	0	0	0	0	0	0	0	0	0
P11362:S777	0	SMPLDQYSPSFPDTR	0	0.0714286	0	0.142857	0	0.0714286	0	0	0	0	0.0714286	0	0.0714286	0.0714286	0.214286	0.142857	0.0714286	0	0.0714286	0	0.0714286	0.0714286	0.0714286	0.142857	0.357143	0.142857	0.142857	0.357143	0.5	0.285714	0.571429	0.428571	0.214286	0.214286	0.5	0.214286	0	0	0	0	0	0	0	0	0	0	0
P06493:S208	0	KPLFHGDSEIDQLFR	0	0.0714286	0	0.142857	0	0.0714286	0.0714286	0.0714286	0.0714286	0.0714286	0.142857	0.0714286	0	0.142857	0.0714286	0	0	0	0	0	0.142857	0.214286	0.214286	0.214286	0.0714286	0.214286	0.214286	0.142857	0.5	0.357143	0.5	0.5	0.428571	0.214286	0.285714	0.142857	0	0	0	0	0	0	0	0	0	0	0
Q14680:S236	0	PKWLSPSSILLLQQM	0	0	0	0	0	0.142857	0	0	0	0.0714286	0.285714	0.0714286	0.0714286	0	0.142857	0.142857	0	0.0714286	0	0	0.142857	0.357143	0.0714286	0	0.285714	0.0714286	0.428571	0.285714	0.357143	0.5	0.357143	0.642857	0.571429	0.142857	0.285714	0.142857	0	0	0	0	0	0	0	0	0	0	0
P53667:S534	0	DEKVDVFSFGIVLCE	0	0	0	0.142857	0.0714286	0	0.142857	0.0714286	0	0.0714286	0.0714286	0.0714286	0	0.142857	0	0	0	0	0	0.214286	0.142857	0.142857	0.0714286	0.285714	0.0714286	0.142857	0.357143	0.0714286	0.357143	0.5	0.428571	0.571429	0.357143	0.428571	0.214286	0.0714286	0	0	0	0	0	0	0	0	0	0	0
P41240:Y64	0	EGIIPANYVQKREGV	0.0714286	0.0714286	0.0714286	0	0	0.0714286	0.142857	0.142857	0	0.142857	0	0.0714286	0	0	0.0714286	0	0	0	0	0.142857	0.214286	0.142857	0.142857	0.142857	0.142857	0	0.285714	0.285714	0.428571	0.285714	0.428571	0.571429	0.357143	0.285714	0.285714	0.214286	0	0	0	0	0	0	0	0	0	0	1
P51813:T394	0	RLRHPVSTKANKVPD	0.0714286	0.142857	0.0714286	0.0714286	0	0	0	0	0.0714286	0	0.0714286	0.142857	0	0	0.142857	0.0714286	0	0	0	0.142857	0	0.0714286	0.357143	0.0714286	0.142857	0.0714286	0.214286	0.285714	0.571429	0.214286	0.571429	0.428571	0.357143	0.142857	0.357143	0.142857	0	0	0	0	0	0	0	0	0	0	1
Q14680:S529	0	KGAKVFGSLERGLDK	0.0714286	0.0714286	0	0.0714286	0	0	0.0714286	0.214286	0	0	0.142857	0.214286	0	0.0714286	0	0	0	0	0	0.0714286	0.0714286	0.142857	0.285714	0.142857	0	0.0714286	0.214286	0.285714	0.428571	0.285714	0.428571	0.571429	0.5	0.142857	0.285714	0.214286	0	0	0	0	0	0	0	1	0	0	0
P06239:Y505	0	FTATEGQYQPQP--	0.0909091	0	0	0	0	0.272727	0.0909091	0.0909091	0	0	0	0	0	0.0909091	0.181818	0	0.181818	0	0	0	0.363636	0	0	0.0909091	0.454545	0.0909091	0	0.363636	0.545455	0.0909091	0.545455	0.454545	0.454545	0.272727	0.272727	0.272727	0	0	0	0	0	0	0	0	0	0	0
P29597:Y423	0	FVSLVDGYFRLTADS	0.0714286	0.0714286	0	0.142857	0	0	0	0.0714286	0	0	0.142857	0	0	0.142857	0	0.142857	0.0714286	0	0	0.142857	0	0.142857	0.0714286	0.142857	0.214286	0.142857	0.285714	0.285714	0.428571	0.428571	0.428571	0.571429	0.214286	0.357143	0.357143	0.0714286	0	1	0	0	0	0	0	0	0	0	0
Q9NYV4:S276	0	TSRRQSVSPPYKEPS	0	0.142857	0	0	0	0.0714286	0.0714286	0	0	0	0	0.0714286	0	0	0.214286	0.214286	0.0714286	0	0.0714286	0.0714286	0.142857	0	0.214286	0.0714286	0.428571	0.0714286	0.0714286	0.428571	0.642857	0.142857	0.714286	0.285714	0.214286	0.214286	0.428571	0.214286	0	0	0	0	0	0	0	0	0	0	0
Q14680:S498	0	KLMTGVISPERRCRS	0	0.214286	0	0	0.0714286	0	0.0714286	0.0714286	0	0.0714286	0.0714286	0.0714286	0.0714286	0	0.0714286	0.0714286	0.0714286	0	0	0.0714286	0.0714286	0.142857	0.285714	0.0714286	0.214286	0	0.285714	0.214286	0.5	0.285714	0.571429	0.428571	0.357143	0.214286	0.214286	0.142857	0	0	0	0	0	0	0	0	0	0	0
P12931:S525	0	FLEDYFTSTEPQYQP	0	0	0	0.0714286	0	0.142857	0.142857	0	0	0	0.0714286	0	0	0.142857	0.142857	0	0.142857	0	0.142857	0	0.285714	0.0714286	0	0.214286	0.428571	0.285714	0.0714286	0.142857	0.5	0.357143	0.642857	0.357143	0.357143	0.428571	0.214286	0.142857	0	0	0	0	0	0	0	0	0	0	0
Q96BR1:S121	0	RAFLQMDSPKHQSDP	0.0714286	0.0714286	0	0.142857	0	0.142857	0	0	0.0714286	0	0.0714286	0.0714286	0.0714286	0.0714286	0.142857	0.0714286	0	0	0	0	0.142857	0.0714286	0.214286	0.142857	0.214286	0.142857	0.142857	0.285714	0.571429	0.214286	0.571429	0.428571	0.5	0.0714286	0.357143	0.142857	0	0	0	1	0	0	0	0	0	0	0
Q9NYV4:S1082	0	STEPVKNSSPAPPQP	0.0714286	0	0.0714286	0	0	0.0714286	0.0714286	0	0	0	0	0.0714286	0	0	0.357143	0.142857	0.0714286	0	0	0.0714286	0.142857	0	0.0714286	0.0714286	0.357143	0	0.0714286	0.571429	0.5	0.0714286	0.5	0.5	0.285714	0.142857	0.571429	0.357143	0	0	0	0	0	0	0	0	0	0	0
Q05655:S302	0	TQRASRRSDSASSEP	0.142857	0.214286	0	0.0714286	0	0.0714286	0.0714286	0	0	0	0	0	0	0	0.0714286	0.285714	0.0714286	0	0	0	0.142857	0	0.214286	0.142857	0.428571	0	0	0.5	0.785714	0	0.785714	0.214286	0.285714	0.0714286	0.428571	0.0714286	0	0	0	0	0	0	0	0	0	0	0
O75582:Y175	0	LHKLGIIYRDIKLEN	0	0.0714286	0.0714286	0.0714286	0	0	0.0714286	0.0714286	0.0714286	0.214286	0.214286	0.142857	0	0	0	0	0	0	0	0	0.0714286	0.428571	0.285714	0.142857	0.0714286	0.0714286	0.428571	0.0714286	0.5	0.428571	0.5	0.5	0.5	0.214286	0.214286	0.0714286	0	0	0	0	0	0	0	0	0	0	0
P49840:S266	0	LKLCDFGSAKQLVRG	0.0714286	0.0714286	0	0.0714286	0.0714286	0.0714286	0	0.142857	0	0	0.214286	0.142857	0	0.0714286	0	0	0	0	0	0.0714286	0.0714286	0.214286	0.214286	0.0714286	0.142857	0.0714286	0.285714	0.214286	0.357143	0.357143	0.428571	0.571429	0.571429	0.142857	0.214286	0.142857	0	0	0	0	0	0	0	1	0	0	0
P57059:T460	0	GLEEEQDTQESLPSS	0	0	0	0.0714286	0	0.142857	0.285714	0.0714286	0	0	0.142857	0	0	0	0.0714286	0.214286	0	0	0	0	0.428571	0.142857	0	0.357143	0.357143	0	0.142857	0.357143	0.714286	0.142857	0.714286	0.285714	0.571429	0	0.428571	0.142857	0	0	0	0	0	0	0	0	0	0	0
P06239:T159	0	LIRESESTAGSFSLS	0.0714286	0.0714286	0	0	0	0	0.142857	0.0714286	0	0.0714286	0.142857	0	0	0.0714286	0	0.357143	0	0	0	0	0.142857	0.214286	0.0714286	0.142857	0.357143	0.0714286	0.214286	0.5	0.571429	0.285714	0.571429	0.428571	0.357143	0.142857	0.428571	0.0714286	0	0	0	0	1	0	0	0	0	0	0
P49841:S147	0	YRVARHYSRAKQTLP	0.142857	0.214286	0	0	0	0.0714286	0	0	0.0714286	0	0.0714286	0.0714286	0	0	0.0714286	0	0.0714286	0	0.142857	0.0714286	0.0714286	0.0714286	0.357143	0	0.285714	0.214286	0.142857	0.214286	0.5	0.285714	0.642857	0.357143	0.428571	0.285714	0.0714286	0.0714286	0	0	0	0	0	0	0	1	0	0	0
Q13554:S522	0	VGPPPCPSPTIPGPL	0	0	0	0	0.0714286	0	0	0.142857	0	0.0714286	0.0714286	0	0	0	0.5	0	0.0714286	0	0	0.0714286	0	0.142857	0	0	0.142857	0	0.214286	0.642857	0.0714286	0.214286	0.142857	0.857143	0.142857	0.214286	0.642857	0.642857	0	0	0	0	0	0	0	0	0	0	0
P00519:S142	0	NAAEYLLSSGINGSF	0.142857	0	0.142857	0	0	0	0.0714286	0.142857	0	0.0714286	0.142857	0	0	0.0714286	0	0.142857	0	0	0.0714286	0	0.0714286	0.214286	0	0.0714286	0.357143	0.142857	0.214286	0.428571	0.357143	0.357143	0.428571	0.571429	0.357143	0.214286	0.428571	0.142857	0	0	1	0	0	0	0	0	0	0	0
Q9UPZ9:T463	0	KPSEPVGTGNSAPTQ	0.0714286	0	0.0714286	0	0	0.0714286	0.0714286	0.142857	0	0	0	0.0714286	0	0	0.214286	0.142857	0.0714286	0	0	0.0714286	0.142857	0	0.0714286	0.0714286	0.357143	0	0.0714286	0.571429	0.5	0.0714286	0.5	0.5	0.285714	0.142857	0.571429	0.357143	0	0	0	0	0	0	0	0	0	0	0
P80192:T535	0	FTVQASPTMDKRKSL	0.0714286	0.0714286	0	0.0714286	0	0.0714286	0	0	0	0	0.0714286	0.142857	0.0714286	0.0714286	0.0714286	0.142857	0.0714286	0	0	0.0714286	0.0714286	0.0714286	0.214286	0.0714286	0.285714	0.0714286	0.214286	0.285714	0.571429	0.285714	0.571429	0.428571	0.428571	0.214286	0.285714	0.0714286	0	0	0	0	0	0	0	0	0	0	0
O43318:T178	0	LKICDFGTACDIQTH	0.0714286	0	0	0.142857	0.142857	0.0714286	0	0.0714286	0.0714286	0.142857	0.0714286	0.0714286	0	0.0714286	0	0	0.0714286	0	0	0	0.0714286	0.214286	0.142857	0.142857	0.285714	0.142857	0.214286	0.142857	0.428571	0.285714	0.571429	0.428571	0.5	0.285714	0.214286	0.0714286	1	0	0	0	0	0	0	0	0	0	0
P49760:S10	0	HPRRYHSSERGSRGS	0	0.285714	0	0	0	0	0.0714286	0.142857	0.142857	0	0	0	0	0	0.0714286	0.214286	0	0	0.0714286	0	0.0714286	0	0.428571	0.0714286	0.285714	0.214286	0	0.428571	0.714286	0.0714286	0.785714	0.214286	0.214286	0.0714286	0.428571	0.214286	0	0	0	0	0	0	0	0	0	0	0
Q9HBH9:S76	0	GRATDSFSGRFEDVY	0.0714286	0.142857	0	0.142857	0	0	0.0714286	0.142857	0	0	0	0	0	0.142857	0	0.0714286	0.0714286	0	0.0714286	0.0714286	0.0714286	0	0.142857	0.214286	0.214286	0.214286	0.0714286	0.285714	0.5	0.285714	0.571429	0.428571	0.142857	0.357143	0.357143	0.142857	0	0	0	0	0	0	0	0	0	0	0
Q9HC98:S206	1	SETTAAHSLVGTPYY	0.142857	0	0	0	0	0	0.0714286	0.0714286	0.0714286	0	0.0714286	0	0	0	0.0714286	0.0714286	0.214286	0	0.142857	0.0714286	0.0714286	0.0714286	0.0714286	0.0714286	0.428571	0.214286	0.142857	0.357143	0.428571	0.285714	0.571429	0.428571	0.357143	0.428571	0.214286	0.142857	0	0	0	0	0	1	0	0	0	0	0
O14920:S507	0	QTEFGITSDKLLLAW	0.0714286	0	0	0.0714286	0	0.0714286	0.0714286	0.0714286	0	0.0714286	0.214286	0.0714286	0	0.0714286	0	0	0.142857	0.0714286	0	0	0.142857	0.285714	0.0714286	0.142857	0.214286	0.142857	0.285714	0.142857	0.428571	0.428571	0.428571	0.571429	0.5	0.357143	0.142857	0.0714286	0	0	0	0	0	0	0	0	0	0	0
P06239:T416	0	PEAINYGTFTIKSDV	0.0714286	0	0.0714286	0.0714286	0	0	0.0714286	0.0714286	0	0.142857	0	0.0714286	0	0.0714286	0.0714286	0.0714286	0.0714286	0	0.0714286	0.0714286	0.0714286	0.142857	0.0714286	0.142857	0.285714	0.142857	0.214286	0.285714	0.428571	0.357143	0.5	0.5	0.214286	0.428571	0.357143	0.142857	0	0	0	0	0	0	1	0	0	0	0
O00418:S366	0	SPQVRTLSGSRPPLL	0	0.142857	0	0	0	0.0714286	0	0.0714286	0	0	0.214286	0	0	0	0.214286	0.142857	0.0714286	0	0	0.0714286	0.0714286	0.214286	0.142857	0	0.285714	0	0.285714	0.428571	0.428571	0.285714	0.428571	0.571429	0.285714	0.142857	0.428571	0.285714	0	0	0	0	0	0	0	0	0	0	0
Q9UQM7:S272	0	ALKHPWISHRSTVAS	0.142857	0.0714286	0	0	0	0	0	0	0.142857	0.0714286	0.0714286	0.0714286	0	0	0.0714286	0.142857	0.0714286	0.0714286	0	0.0714286	0	0.142857	0.285714	0	0.214286	0.214286	0.214286	0.357143	0.5	0.285714	0.5	0.5	0.428571	0.285714	0.214286	0.0714286	0	0	0	0	0	0	0	0	1	0	0
P45985:T391	0	ILDQMPATPSSPMYV	0.0714286	0	0	0.0714286	0	0.0714286	0	0	0	0.0714286	0.0714286	0	0.142857	0	0.214286	0.142857	0	0	0.0714286	0.0714286	0.0714286	0.142857	0	0.0714286	0.285714	0.0714286	0.357143	0.428571	0.285714	0.428571	0.357143	0.642857	0.357143	0.214286	0.428571	0.214286	0	0	0	0	0	0	0	0	0	0	0
O15530:Y161	0	KLYFGLSYAKNGELL	0.0714286	0	0.0714286	0	0	0	0.0714286	0.142857	0	0	0.285714	0.142857	0	0.0714286	0	0.0714286	0	0	0.0714286	0	0.0714286	0.285714	0.142857	0.0714286	0.214286	0.142857	0.285714	0.285714	0.357143	0.428571	0.428571	0.571429	0.571429	0.142857	0.285714	0.142857	0	0	0	0	0	0	0	1	0	0	0
O75582:S759	0	STETRSSSSESSHSS	0	0.0714286	0	0	0	0	0.142857	0	0.0714286	0	0	0	0	0	0	0.571429	0.142857	0	0	0	0.142857	0	0.142857	0.142857	0.714286	0.0714286	0	0.571429	1	0	1	0	0.214286	0.142857	0.571429	0	0	0	0	0	0	0	0	0	0	0	0
O00418:S491	0	EKWNLLNSSRLHLPR	0	0.142857	0.142857	0	0	0	0.0714286	0	0.0714286	0	0.285714	0.0714286	0	0	0.0714286	0.0714286	0	0.0714286	0	0	0.0714286	0.285714	0.285714	0.0714286	0.214286	0.142857	0.285714	0.142857	0.571429	0.357143	0.571429	0.428571	0.5	0.0714286	0.285714	0.0714286	0	0	0	0	0	0	0	0	0	0	0
Q9NYV4:S238	0	SKQDDSPSGASYGQD	0.0714286	0	0	0.214286	0	0.142857	0	0.142857	0	0	0	0.0714286	0	0	0.0714286	0.214286	0	0	0.0714286	0	0.142857	0	0.0714286	0.214286	0.428571	0.0714286	0	0.5	0.642857	0.0714286	0.714286	0.285714	0.285714	0.0714286	0.642857	0.214286	0	0	0	0	0	0	0	0	0	0	0
O14965:S54	0	VLCPSNSSQRIPLQA	0.0714286	0.0714286	0.0714286	0	0.0714286	0.142857	0	0	0	0.0714286	0.142857	0	0	0	0.142857	0.142857	0	0	0	0.0714286	0.142857	0.214286	0.0714286	0	0.428571	0	0.285714	0.357143	0.428571	0.285714	0.5	0.5	0.428571	0.142857	0.357143	0.142857	0	0	0	0	0	0	0	0	0	0	0
Q14680:S338	0	RLRLSSFSCGQASAT	0.142857	0.142857	0	0	0.0714286	0.0714286	0	0.0714286	0	0	0.142857	0	0	0.0714286	0	0.214286	0.0714286	0	0	0	0.0714286	0.142857	0.142857	0	0.428571	0.0714286	0.142857	0.428571	0.5	0.214286	0.571429	0.428571	0.428571	0.142857	0.285714	0.0714286	0	0	0	0	0	0	0	0	0	0	0
P08069:Y113	0	IRGWKLFYNYALVIF	0.0714286	0.0714286	0.0714286	0	0	0	0	0.0714286	0	0.142857	0.142857	0.0714286	0	0.142857	0	0	0	0.0714286	0.0714286	0.0714286	0	0.285714	0.142857	0	0.142857	0.285714	0.357143	0.142857	0.214286	0.642857	0.285714	0.714286	0.285714	0.5	0.142857	0.0714286	0	0	0	0	0	0	0	0	1	0	0
O14965:S116	0	NPEEELASKQKNEES	0.0714286	0	0.142857	0	0	0.0714286	0.357143	0	0	0	0.0714286	0.142857	0	0	0.0714286	0.0714286	0	0	0	0	0.428571	0.0714286	0.142857	0.357143	0.285714	0	0.0714286	0.214286	0.785714	0.0714286	0.785714	0.214286	0.714286	0	0.285714	0.0714286	0	0	0	0	0	0	0	0	0	0	0
P46734:Y214	0	CDFGISGYLVDSVAK	0.0714286	0	0	0.142857	0.0714286	0	0	0.142857	0	0.0714286	0.0714286	0.0714286	0	0.0714286	0	0.142857	0	0	0	0.142857	0	0.142857	0.0714286	0.142857	0.214286	0.0714286	0.285714	0.357143	0.357143	0.357143	0.428571	0.571429	0.285714	0.285714	0.428571	0.142857	0	0	0	0	0	0	0	1	0	0	0
Q99683:S958	0	LSALSAGSNEYLRSI	0.142857	0.0714286	0.0714286	0	0	0	0.0714286	0.0714286	0	0.0714286	0.214286	0	0	0	0	0.214286	0	0	0.0714286	0	0.0714286	0.285714	0.0714286	0.0714286	0.357143	0.0714286	0.285714	0.428571	0.428571	0.357143	0.5	0.5	0.428571	0.142857	0.357143	0.0714286	0	0	0	0	1	0	0	0	1	0	0
P08631:T36	0	FLQVGGNTFSKTETS	0	0	0.0714286	0	0	0.0714286	0.0714286	0.142857	0	0	0.0714286	0.0714286	0	0.142857	0	0.142857	0.142857	0	0	0.0714286	0.142857	0.0714286	0.0714286	0.0714286	0.428571	0.142857	0.142857	0.285714	0.571429	0.285714	0.571429	0.428571	0.285714	0.357143	0.357143	0.142857	0	0	0	0	0	0	0	0	0	0	0
P49840:Y351	0	IREMNPNYTEFKFPQ	0	0.0714286	0.142857	0	0	0.0714286	0.142857	0	0	0.0714286	0	0.0714286	0.0714286	0.142857	0.142857	0	0.0714286	0	0	0	0.214286	0.0714286	0.142857	0.142857	0.285714	0.142857	0.142857	0.142857	0.571429	0.285714	0.571429	0.428571	0.357143	0.285714	0.285714	0.142857	0	0	0	0	0	0	0	0	0	0	0
P11362:T428	0	IPLRRQVTVSADSSA	0.142857	0.142857	0	0.0714286	0	0.0714286	0	0	0	0.0714286	0.0714286	0	0	0	0.0714286	0.214286	0	0	0	0.142857	0.0714286	0.142857	0.142857	0.0714286	0.285714	0	0.285714	0.428571	0.5	0.285714	0.5	0.5	0.285714	0.214286	0.357143	0.0714286	0	1	0	0	0	0	0	0	0	0	0
Q12866:Y929	0	SKPHEGRYILNGGSE	0	0.0714286	0.0714286	0	0	0	0.142857	0.214286	0.0714286	0.0714286	0.0714286	0.0714286	0	0	0.0714286	0.142857	0	0	0	0	0.142857	0.142857	0.214286	0.142857	0.214286	0.0714286	0.142857	0.428571	0.571429	0.142857	0.571429	0.428571	0.357143	0.0714286	0.5	0.285714	0	0	0	0	0	0	0	0	0	0	0
P29597:S720	0	VVAQQLASALSYLEN	0.214286	0	0.0714286	0	0	0.142857	0.0714286	0	0	0	0.214286	0	0	0	0	0.0714286	0	0	0.0714286	0.142857	0.214286	0.214286	0	0.0714286	0.357143	0.0714286	0.357143	0.285714	0.357143	0.428571	0.428571	0.571429	0.642857	0.214286	0.142857	0	0	0	0	0	0	0	0	0	1	0	0
Q9NYV4:S886	0	GLARLYNSEESRPYT	0.0714286	0.142857	0.0714286	0	0	0	0.142857	0.0714286	0	0	0.142857	0	0	0	0.0714286	0.0714286	0.0714286	0	0.142857	0	0.142857	0.142857	0.142857	0.142857	0.357143	0.142857	0.142857	0.285714	0.5	0.285714	0.642857	0.357143	0.357143	0.214286	0.285714	0.142857	0	0	0	0	0	0	0	0	0	0	0
Q13557:Y231	0	QQIKAGAYDFPSPEW	0.142857	0	0	0.0714286	0	0.142857	0.0714286	0.0714286	0	0.0714286	0	0.0714286	0	0.0714286	0.142857	0.0714286	0	0.0714286	0	0	0.214286	0.0714286	0.0714286	0.142857	0.214286	0.142857	0.0714286	0.428571	0.428571	0.214286	0.428571	0.571429	0.428571	0.214286	0.357143	0.214286	0	0	0	0	1	0	0	0	0	0	0
P80192:S812	0	RRSTSPPSRKLFKKE	0	0.214286	0	0	0	0	0.0714286	0	0	0	0.0714286	0.214286	0	0.0714286	0.142857	0.142857	0.0714286	0	0	0	0.0714286	0.0714286	0.428571	0.0714286	0.214286	0.0714286	0.0714286	0.285714	0.714286	0.142857	0.714286	0.285714	0.357143	0.142857	0.285714	0.142857	0	0	0	0	0	0	0	0	0	0	0
O43318:S454	0	GTEPGQVSSRSSSPS	0	0.0714286	0	0	0	0.0714286	0.0714286	0.142857	0	0	0	0	0	0	0.142857	0.357143	0.0714286	0	0	0.0714286	0.142857	0	0.0714286	0.0714286	0.5	0	0.0714286	0.642857	0.642857	0.0714286	0.642857	0.357143	0.142857	0.142857	0.642857	0.285714	0	0	0	0	0	0	0	0	0	0	0
P78362:S423	0	LDEPNAESDYTYSSS	0.0714286	0	0.0714286	0.142857	0	0	0.142857	0	0	0	0.0714286	0	0	0	0.0714286	0.214286	0.0714286	0	0.142857	0	0.142857	0.0714286	0	0.285714	0.5	0.142857	0.0714286	0.357143	0.642857	0.214286	0.785714	0.214286	0.285714	0.214286	0.5	0.0714286	0	0	1	0	0	0	0	0	0	0	0
P27707:S13	0	KRSCPSFSASSEGTR	0.0714286	0.142857	0	0	0.0714286	0	0.0714286	0.0714286	0	0	0	0.0714286	0	0.0714286	0.0714286	0.285714	0.0714286	0	0	0	0.0714286	0	0.214286	0.0714286	0.428571	0.0714286	0	0.5	0.642857	0.0714286	0.714286	0.285714	0.285714	0.142857	0.428571	0.142857	0	0	0	0	0	0	0	0	0	0	0
Q9NYV4:S341	0	SPFLSKRSLSRSPLP	0	0.142857	0	0	0	0	0	0	0	0	0.214286	0.0714286	0	0.0714286	0.214286	0.285714	0	0	0	0	0	0.214286	0.214286	0	0.285714	0.0714286	0.214286	0.5	0.5	0.285714	0.5	0.5	0.285714	0.0714286	0.5	0.214286	0	0	0	0	0	0	0	0	0	0	0
Q9P0L2:T215	1	TVGNKLDTFCGSPPY	0	0	0.0714286	0.0714286	0.0714286	0	0	0.142857	0	0	0.0714286	0.0714286	0	0.0714286	0.142857	0.0714286	0.0714286	0	0.0714286	0.0714286	0	0.0714286	0.0714286	0.0714286	0.357143	0.142857	0.142857	0.357143	0.357143	0.285714	0.5	0.5	0.214286	0.285714	0.5	0.285714	0	0	0	0	0	0	0	0	0	0	0
P12931:S493	0	CPPECPESLHDLMCQ	0	0	0	0.0714286	0.214286	0.0714286	0.142857	0	0.0714286	0	0.142857	0	0.0714286	0	0.214286	0	0	0	0	0	0.214286	0.142857	0.0714286	0.214286	0.285714	0.0714286	0.214286	0.214286	0.357143	0.214286	0.571429	0.428571	0.714286	0	0.285714	0.214286	0	0	0	0	0	0	0	0	0	0	0
P06493:S277	0	YDPAKRISGKMALNH	0.142857	0.0714286	0.0714286	0.0714286	0	0	0	0.0714286	0.0714286	0.0714286	0.0714286	0.142857	0.0714286	0	0.0714286	0	0	0	0.0714286	0	0	0.142857	0.285714	0.0714286	0.142857	0.142857	0.214286	0.285714	0.428571	0.285714	0.5	0.5	0.5	0.142857	0.285714	0.142857	0	0	0	0	0	0	0	1	1	0	0
Q13315:S381	0	QRESSDYSVPCKRKK	0	0.142857	0	0.0714286	0.0714286	0.0714286	0.0714286	0	0	0	0	0.214286	0	0	0.0714286	0.142857	0	0	0.0714286	0.0714286	0.142857	0	0.357143	0.142857	0.357143	0.0714286	0.0714286	0.214286	0.714286	0.142857	0.857143	0.142857	0.428571	0.142857	0.285714	0.0714286	0	0	0	0	0	0	0	0	0	0	0
O43318:S459	0	QVSSRSSSPSVRMIT	0	0.142857	0	0	0	0.0714286	0	0	0	0.0714286	0	0	0.0714286	0	0.0714286	0.357143	0.0714286	0	0	0.142857	0.0714286	0.0714286	0.142857	0	0.5	0	0.285714	0.428571	0.642857	0.285714	0.642857	0.357143	0.142857	0.285714	0.428571	0.0714286	0	0	0	0	0	0	0	0	0	0	0
Q08881:S515	0	LDDQYTSSTGTKFPV	0	0	0	0.142857	0	0.0714286	0	0.0714286	0	0	0.0714286	0.0714286	0	0.0714286	0.0714286	0.0714286	0.214286	0	0.0714286	0.0714286	0.0714286	0.0714286	0.0714286	0.142857	0.428571	0.142857	0.142857	0.214286	0.571429	0.285714	0.642857	0.357143	0.214286	0.428571	0.357143	0.142857	0	0	0	0	0	0	0	0	0	0	0
Q96GX5:T519	0	SFTDKQQTPEKLPIP	0	0	0	0.0714286	0	0.142857	0.0714286	0	0	0.0714286	0.0714286	0.142857	0	0.0714286	0.214286	0.0714286	0.0714286	0	0	0	0.214286	0.142857	0.142857	0.142857	0.285714	0.0714286	0.142857	0.285714	0.571429	0.214286	0.571429	0.428571	0.428571	0.214286	0.357143	0.214286	0	0	0	0	0	0	0	0	0	0	0
Q7KZI7:S365	0	YLLLGYKSSELEGDT	0	0	0	0.0714286	0	0	0.142857	0.142857	0	0	0.285714	0.0714286	0	0	0	0.0714286	0.0714286	0	0.142857	0	0.142857	0.285714	0.0714286	0.214286	0.285714	0.142857	0.285714	0.214286	0.428571	0.428571	0.571429	0.428571	0.5	0.214286	0.285714	0.142857	0	0	0	0	0	0	0	0	0	0	0
Q9NYV4:S349	0	LSRSPLPSRKSMKSR	0	0.214286	0	0	0	0	0	0	0	0	0.142857	0.142857	0.0714286	0	0.142857	0.285714	0	0	0	0	0	0.142857	0.357143	0	0.285714	0	0.214286	0.428571	0.642857	0.214286	0.642857	0.357143	0.357143	0	0.428571	0.142857	0	0	0	0	0	0	0	0	0	0	0
O14733:S378	0	YNKLLEHSFIKRYET	0	0.0714286	0.0714286	0	0	0	0.142857	0	0.0714286	0.0714286	0.142857	0.142857	0	0.0714286	0	0	0.0714286	0	0.142857	0	0.142857	0.214286	0.285714	0.142857	0.285714	0.285714	0.214286	0	0.571429	0.428571	0.714286	0.285714	0.5	0.357143	0.0714286	0	0	0	0	0	0	0	0	0	0	0	0
P51617:S650	0	EGLALGSSASSSSEP	0.142857	0	0	0	0	0	0.142857	0.142857	0	0	0.142857	0	0	0	0.0714286	0.357143	0	0	0	0	0.142857	0.142857	0	0.142857	0.357143	0	0.142857	0.714286	0.5	0.142857	0.5	0.5	0.428571	0	0.571429	0.214286	0	0	0	0	0	0	0	0	1	0	0
Q96BR1:T318	0	GIAISDTTTTFCGTP	0.0714286	0	0	0.0714286	0.0714286	0	0	0.142857	0	0.142857	0	0	0	0.0714286	0.0714286	0.0714286	0.285714	0	0	0	0	0.142857	0	0.0714286	0.428571	0.0714286	0.142857	0.357143	0.428571	0.214286	0.5	0.5	0.142857	0.5	0.357143	0.214286	0	0	0	0	0	0	1	0	0	0	0
O95835:S181	0	RKQSWKGSKESLVPQ	0	0.0714286	0	0	0	0.142857	0.0714286	0.0714286	0	0	0.0714286	0.214286	0	0	0.0714286	0.142857	0	0.0714286	0	0.0714286	0.214286	0.0714286	0.285714	0.0714286	0.285714	0.0714286	0.142857	0.285714	0.642857	0.214286	0.642857	0.357143	0.5	0.142857	0.285714	0.142857	0	0	0	0	0	0	0	0	0	0	0
P51812:S392	0	FSFVAITSDDESQAM	0.142857	0	0	0.142857	0	0.0714286	0.0714286	0	0	0.0714286	0	0	0.0714286	0.142857	0	0.142857	0.0714286	0	0	0.0714286	0.142857	0.0714286	0	0.214286	0.285714	0.142857	0.214286	0.285714	0.5	0.357143	0.5	0.5	0.357143	0.357143	0.285714	0	0	0	0	0	0	0	1	0	0	1	0
O14757:S307	0	FSPVNSASSEENVKY	0.0714286	0	0.142857	0	0	0	0.142857	0	0	0	0	0.0714286	0	0.0714286	0.0714286	0.214286	0	0	0.0714286	0.142857	0.142857	0	0.0714286	0.142857	0.428571	0.142857	0.142857	0.357143	0.571429	0.285714	0.642857	0.357143	0.285714	0.285714	0.428571	0.0714286	0	0	0	0	0	0	0	0	0	0	0
Q16644:T313	1	QSMVVPQTPLHTARV	0.0714286	0.0714286	0	0	0	0.142857	0	0	0.0714286	0	0.0714286	0	0.0714286	0	0.142857	0.0714286	0.0714286	0	0	0.214286	0.142857	0.0714286	0.142857	0	0.285714	0.0714286	0.357143	0.285714	0.428571	0.357143	0.428571	0.571429	0.428571	0.285714	0.214286	0.142857	0	0	0	0	0	0	0	0	0	0	0
P49841:Y114	0	CNIVRLRYFFYSSGE	0	0.142857	0.0714286	0	0.0714286	0	0.0714286	0.0714286	0	0.0714286	0.0714286	0	0	0.142857	0	0.142857	0	0	0.0714286	0.0714286	0.0714286	0.142857	0.142857	0.0714286	0.357143	0.214286	0.214286	0.214286	0.428571	0.428571	0.571429	0.428571	0.214286	0.357143	0.285714	0.0714286	0	0	0	0	0	0	0	0	0	0	0
Q9UHD2:T503	0	GEISDIHTKLLRLSS	0	0.0714286	0	0.0714286	0	0	0.0714286	0.0714286	0.0714286	0.142857	0.214286	0.0714286	0	0	0	0.214286	0	0	0	0	0.0714286	0.357143	0.214286	0.142857	0.214286	0.0714286	0.357143	0.285714	0.571429	0.357143	0.571429	0.428571	0.428571	0.142857	0.357143	0.0714286	0	0	0	0	0	0	0	0	0	0	0
Q9Y243:T447	0	TAQTITITPPEKYDE	0.0714286	0	0	0.0714286	0	0.0714286	0.142857	0	0	0.142857	0	0.0714286	0	0	0.142857	0	0.214286	0	0.0714286	0	0.214286	0.142857	0.0714286	0.214286	0.357143	0.0714286	0.142857	0.214286	0.571429	0.214286	0.642857	0.357143	0.357143	0.428571	0.214286	0.142857	0	0	0	0	0	0	0	0	0	0	0
Q9HBH9:S74	0	KRGRATDSFSGRFED	0.0714286	0.214286	0	0.142857	0	0	0.0714286	0.142857	0	0	0	0.0714286	0	0.142857	0	0.0714286	0.0714286	0	0	0	0.0714286	0	0.285714	0.214286	0.142857	0.142857	0	0.285714	0.642857	0.142857	0.642857	0.357143	0.214286	0.214286	0.357143	0.142857	0	0	0	0	0	0	0	0	0	0	0
Q13315:T237	0	NHILAALTIFLKTLA	0.214286	0	0.0714286	0	0	0	0	0	0.0714286	0.142857	0.285714	0.0714286	0	0.0714286	0	0	0.0714286	0	0	0	0	0.428571	0.142857	0	0.142857	0.142857	0.428571	0.214286	0.285714	0.5	0.285714	0.714286	0.642857	0.285714	0.0714286	0	0	0	0	0	0	0	0	0	1	0	0
O43781:Y451	0	NSKGIPRYCSVTTQA	0.0714286	0.0714286	0.0714286	0	0.0714286	0.0714286	0	0.0714286	0	0.0714286	0	0.0714286	0	0	0.0714286	0.142857	0.142857	0	0	0.0714286	0.0714286	0.0714286	0.142857	0	0.5	0	0.142857	0.357143	0.571429	0.142857	0.642857	0.357143	0.285714	0.285714	0.357143	0.142857	0	0	0	0	0	0	0	0	0	0	0
Q08881:T50	0	DRHGKKRTLKGSIEL	0	0.142857	0	0.0714286	0	0	0.0714286	0.142857	0.0714286	0.0714286	0.142857	0.214286	0	0	0	0.0714286	0	0	0	0	0.0714286	0.214286	0.428571	0.142857	0.0714286	0.0714286	0.214286	0.214286	0.642857	0.214286	0.642857	0.357143	0.5	0.0714286	0.285714	0.142857	0	0	0	0	0	0	0	0	0	0	0
Q16659:S558	0	NDLNSSVSQLELKSL	0	0	0.142857	0.0714286	0	0.0714286	0.0714286	0	0	0	0.285714	0.0714286	0	0	0	0.214286	0	0	0	0.0714286	0.142857	0.285714	0.0714286	0.142857	0.428571	0	0.357143	0.214286	0.642857	0.357143	0.642857	0.357143	0.5	0.0714286	0.428571	0	0	0	0	0	0	0	0	0	0	0	0
Q14680:S336	0	PVRLRLSSFSCGQAS	0.0714286	0.142857	0	0	0.0714286	0.0714286	0	0.0714286	0	0	0.142857	0	0	0.0714286	0.0714286	0.214286	0	0	0	0.0714286	0.0714286	0.142857	0.142857	0	0.357143	0.0714286	0.214286	0.428571	0.428571	0.285714	0.5	0.5	0.357143	0.142857	0.357143	0.142857	0	0	0	0	0	0	0	0	0	0	0
P07948:Y397	1	RVIEDNEYTAREGAK	0.142857	0.142857	0.0714286	0.0714286	0	0	0.214286	0.0714286	0	0.0714286	0	0.0714286	0	0	0	0	0.0714286	0	0	0.0714286	0.214286	0.0714286	0.214286	0.285714	0.142857	0	0.142857	0.214286	0.642857	0.142857	0.642857	0.357143	0.428571	0.214286	0.214286	0.0714286	0	0	0	0	0	0	0	1	0	0	0
P49760:Y95	0	DAYYDTDYRHSYEYQ	0.0714286	0.0714286	0	0.214286	0	0.0714286	0.0714286	0	0.0714286	0	0	0	0	0	0	0.0714286	0.0714286	0	0.285714	0	0.142857	0	0.142857	0.285714	0.5	0.357143	0	0.142857	0.642857	0.285714	0.928571	0.0714286	0.285714	0.357143	0.285714	0	0	0	0	0	0	0	0	0	0	0	0
P06239:Y209	0	LHELVRHYTNASDGL	0.0714286	0.0714286	0.0714286	0.0714286	0	0	0.0714286	0.0714286	0.142857	0	0.214286	0	0	0	0	0.0714286	0.0714286	0	0	0.0714286	0.0714286	0.214286	0.214286	0.142857	0.214286	0.142857	0.285714	0.214286	0.571429	0.285714	0.571429	0.428571	0.5	0.142857	0.285714	0.0714286	0	0	0	0	0	0	0	0	0	0	0
P08069:S1193	0	DGVFTTYSDVWSFGV	0	0	0	0.142857	0	0	0	0.142857	0	0	0	0	0	0.142857	0	0.0714286	0.142857	0.0714286	0.0714286	0.214286	0	0	0	0.142857	0.285714	0.285714	0.214286	0.214286	0.357143	0.5	0.428571	0.571429	0	0.642857	0.357143	0.142857	0	0	0	0	0	0	0	0	0	0	0
P49760:Y82	0	GSYRRNDYSRDRGDA	0.0714286	0.285714	0.0714286	0.214286	0	0	0	0.142857	0	0	0	0	0	0	0	0.142857	0	0	0.0714286	0	0	0	0.285714	0.214286	0.285714	0.0714286	0	0.357143	0.714286	0.0714286	0.785714	0.214286	0.0714286	0.0714286	0.571429	0.142857	0	0	0	0	0	0	0	0	0	0	0
O43318:S458	0	GQVSSRSSSPSVRMI	0	0.142857	0	0	0	0.0714286	0	0.0714286	0	0.0714286	0	0	0.0714286	0	0.0714286	0.357143	0	0	0	0.142857	0.0714286	0.0714286	0.142857	0	0.428571	0	0.285714	0.5	0.571429	0.285714	0.571429	0.428571	0.142857	0.214286	0.5	0.142857	0	0	0	0	0	0	0	0	0	0	0
P00519:Y185	0	TASDGKLYVSSESRF	0.0714286	0.0714286	0	0.0714286	0	0	0.0714286	0.0714286	0	0	0.0714286	0.0714286	0	0.0714286	0	0.285714	0.0714286	0	0	0.0714286	0.0714286	0.0714286	0.142857	0.142857	0.357143	0.0714286	0.142857	0.428571	0.642857	0.214286	0.642857	0.357143	0.285714	0.214286	0.428571	0.0714286	0	0	0	0	0	0	0	0	0	0	0
O43318:T344	0	QVPATNDTIKRLESK	0.0714286	0.0714286	0.0714286	0.0714286	0	0.0714286	0.0714286	0	0	0.0714286	0.0714286	0.142857	0	0	0.0714286	0.0714286	0.0714286	0	0	0.0714286	0.142857	0.142857	0.214286	0.142857	0.285714	0	0.214286	0.214286	0.642857	0.214286	0.642857	0.357143	0.428571	0.214286	0.285714	0.0714286	0	0	0	0	0	0	0	0	0	0	0
Q9H2X6:Y1197	0	AKVNQYPYI-----	0.125	0	0.125	0	0	0.125	0	0	0	0.125	0	0.125	0	0	0.125	0	0	0	0.125	0.125	0.125	0.125	0.125	0	0.375	0.125	0.25	0.25	0.375	0.375	0.5	0.5	0.375	0.375	0.25	0.125	0	0	0	0	0	0	0	1	0	0	0
P05771:S311	0	KFERAKISQGTKVPE	0.0714286	0.0714286	0	0	0	0.0714286	0.142857	0.0714286	0	0.0714286	0	0.214286	0	0.0714286	0.0714286	0	0.0714286	0	0	0.0714286	0.214286	0.0714286	0.285714	0.142857	0.142857	0.0714286	0.142857	0.214286	0.571429	0.214286	0.571429	0.428571	0.5	0.285714	0.142857	0.142857	0	0	0	0	0	0	0	1	0	0	0
P31751:S242	0	GELFFHLSRERVFTE	0	0.142857	0	0	0	0	0.214286	0.0714286	0.0714286	0	0.142857	0	0	0.214286	0	0	0.0714286	0	0	0.0714286	0.214286	0.142857	0.214286	0.214286	0.0714286	0.285714	0.214286	0.0714286	0.5	0.428571	0.5	0.5	0.428571	0.357143	0.0714286	0.0714286	0	0	0	0	0	0	0	0	0	0	0
Q02750:S194	0	MHRDVKPSNILVNSR	0	0.142857	0.142857	0.0714286	0	0	0	0	0.0714286	0.0714286	0.0714286	0.0714286	0.0714286	0	0.0714286	0.0714286	0	0	0	0.142857	0	0.142857	0.285714	0.0714286	0.214286	0.0714286	0.357143	0.142857	0.571429	0.357143	0.571429	0.428571	0.285714	0.214286	0.357143	0.0714286	0	0	0	0	0	0	0	0	0	0	0
O15530:S394	0	QVSSSSSSHSLSASD	0.0714286	0	0	0.0714286	0	0.0714286	0	0	0.0714286	0	0.0714286	0	0	0	0	0.571429	0	0	0	0.0714286	0.0714286	0.0714286	0.0714286	0.0714286	0.642857	0.0714286	0.142857	0.642857	0.785714	0.142857	0.785714	0.214286	0.285714	0.0714286	0.642857	0	0	0	0	0	0	0	0	0	0	0	0
P53350:T366	0	EEPVVRETGEVVDCH	0	0.0714286	0	0.0714286	0.0714286	0	0.285714	0.0714286	0.0714286	0	0	0	0	0	0.0714286	0	0	0	0	0.285714	0.285714	0	0.142857	0.357143	0.0714286	0.0714286	0.285714	0.142857	0.5	0.285714	0.571429	0.428571	0.428571	0.285714	0.214286	0.142857	0	0	0	0	0	0	0	0	0	0	0
Q96GX5:S512	0	NKENIVNSFTDKQQT	0	0	0.214286	0.0714286	0	0.142857	0.0714286	0	0	0.0714286	0	0.142857	0	0.0714286	0	0	0.142857	0	0	0.0714286	0.214286	0.0714286	0.142857	0.142857	0.5	0.0714286	0.142857	0	0.785714	0.214286	0.785714	0.214286	0.357143	0.357143	0.285714	0	0	0	0	0	0	0	0	0	0	0	0
Q9Y572:T412	0	RNQMPSPTSTGTPSP	0	0.0714286	0.0714286	0	0	0.0714286	0	0.0714286	0	0	0	0	0.0714286	0	0.285714	0.214286	0.142857	0	0	0	0.0714286	0	0.0714286	0	0.5	0	0.0714286	0.571429	0.571429	0.0714286	0.571429	0.428571	0.142857	0.142857	0.642857	0.357143	0	0	0	0	0	0	0	0	0	0	0
O43318:T538	0	QEYMKVQTEIALLLQ	0.0714286	0	0	0	0	0.214286	0.142857	0	0	0.0714286	0.214286	0.0714286	0.0714286	0	0	0	0	0	0.0714286	0.0714286	0.357143	0.285714	0.0714286	0.142857	0.285714	0.0714286	0.428571	0.0714286	0.428571	0.5	0.5	0.5	0.785714	0.214286	0	0	0	0	0	0	0	0	0	0	1	0	0
P31749:Y326	0	EVLEDNDYGRAVDWW	0.0714286	0.0714286	0.0714286	0.214286	0	0	0.142857	0.0714286	0	0	0.0714286	0	0	0	0	0	0	0.142857	0	0.142857	0.142857	0.0714286	0.0714286	0.357143	0.0714286	0.142857	0.214286	0.142857	0.5	0.357143	0.5	0.5	0.285714	0.285714	0.357143	0.0714286	0	0	0	0	0	0	0	0	0	0	0
P49841:T43	0	KVTTVVATPGQGPDR	0.0714286	0.0714286	0	0.0714286	0	0.0714286	0	0.142857	0	0	0	0.0714286	0	0	0.142857	0	0.142857	0	0	0.214286	0.0714286	0	0.142857	0.0714286	0.214286	0	0.214286	0.357143	0.428571	0.214286	0.428571	0.571429	0.214286	0.357143	0.357143	0.285714	0	0	0	0	0	0	0	0	0	0	0
Q8TDC3:S399	0	KRRPERKSMEVLSIT	0	0.214286	0	0	0	0	0.142857	0	0	0.0714286	0.0714286	0.142857	0.0714286	0	0.0714286	0.0714286	0.0714286	0	0	0.0714286	0.142857	0.142857	0.357143	0.142857	0.142857	0	0.285714	0.142857	0.642857	0.285714	0.642857	0.357143	0.428571	0.214286	0.142857	0.0714286	0	0	0	0	0	0	0	0	0	0	0
Q9NYV4:S256	0	SPSRSHTSSNYDSYK	0	0.0714286	0.0714286	0.0714286	0	0	0	0	0.0714286	0	0	0.0714286	0	0	0.0714286	0.357143	0.0714286	0	0.142857	0	0	0	0.214286	0.0714286	0.642857	0.214286	0	0.428571	0.785714	0.142857	0.928571	0.0714286	0.142857	0.214286	0.571429	0.0714286	0	0	0	0	0	0	0	0	0	0	0
P06239:T210	0	HELVRHYTNASDGLC	0.0714286	0.0714286	0.0714286	0.0714286	0.0714286	0	0.0714286	0.0714286	0.142857	0	0.142857	0	0	0	0	0.0714286	0	0	0.0714286	0.0714286	0.0714286	0.142857	0.214286	0.142857	0.285714	0.214286	0.214286	0.214286	0.5	0.285714	0.642857	0.357143	0.5	0.142857	0.285714	0.0714286	0	0	0	0	0	0	0	0	0	0	0
O43293:Y305	0	KTTRLKEYTIKSHSS	0	0.0714286	0	0	0	0	0.0714286	0	0.0714286	0.0714286	0.0714286	0.214286	0	0	0	0.214286	0.214286	0	0	0	0.0714286	0.142857	0.357143	0.0714286	0.428571	0.0714286	0.142857	0.214286	0.857143	0.142857	0.857143	0.142857	0.428571	0.285714	0.214286	0	0	0	0	0	0	0	0	0	0	0	0
O14757:T279	0	GAKRPRVTSGGVSES	0.0714286	0.142857	0	0	0	0	0.0714286	0.214286	0	0	0	0.0714286	0	0	0.0714286	0.214286	0	0	0	0.142857	0.0714286	0	0.214286	0.0714286	0.214286	0	0.142857	0.571429	0.5	0.142857	0.5	0.5	0.214286	0.142857	0.5	0.285714	0	0	0	0	0	0	0	1	0	0	0
P00519:T306	0	VQLLGVCTREPPFYI	0	0.0714286	0	0	0.0714286	0.0714286	0.0714286	0.0714286	0	0.0714286	0.142857	0	0	0.0714286	0.142857	0	0	0	0.0714286	0.142857	0.142857	0.214286	0.0714286	0.0714286	0.214286	0.142857	0.357143	0.214286	0.214286	0.5	0.357143	0.642857	0.357143	0.357143	0.214286	0.214286	0	0	0	0	0	0	0	0	0	0	0
O95835:T612	0	KEKKQITTSPITVRK	0	0.0714286	0	0	0	0.0714286	0.0714286	0	0	0.142857	0	0.285714	0	0	0.0714286	0.0714286	0.142857	0	0	0.0714286	0.142857	0.142857	0.357143	0.0714286	0.285714	0	0.214286	0.142857	0.714286	0.214286	0.714286	0.285714	0.428571	0.357143	0.142857	0.0714286	0	0	0	0	0	0	0	0	0	0	0
O14733:T401	0	FKDVMAKTESPRTSG	0.0714286	0.0714286	0	0.0714286	0	0	0.0714286	0.0714286	0	0	0	0.142857	0.0714286	0.0714286	0.0714286	0.142857	0.0714286	0	0	0.0714286	0.0714286	0	0.214286	0.142857	0.214286	0.0714286	0.142857	0.357143	0.571429	0.214286	0.571429	0.428571	0.357143	0.214286	0.357143	0.142857	0	0	0	0	0	0	0	1	0	0	0
P28482:S246	0	HILGILGSPSQEDLN	0	0	0.0714286	0.0714286	0	0.0714286	0.0714286	0.142857	0.0714286	0.142857	0.214286	0	0	0	0.0714286	0.0714286	0	0	0	0	0.142857	0.357143	0.0714286	0.142857	0.214286	0.0714286	0.357143	0.285714	0.428571	0.357143	0.428571	0.571429	0.428571	0.142857	0.428571	0.214286	0	0	0	0	0	0	0	0	0	0	0
Q15418:Y228	0	SFCGTVEYMAPEVVN	0.0714286	0	0.0714286	0	0.0714286	0	0.142857	0.0714286	0	0	0	0	0.0714286	0.0714286	0.0714286	0.0714286	0.0714286	0	0	0.214286	0.142857	0	0	0.142857	0.285714	0.0714286	0.285714	0.285714	0.357143	0.357143	0.428571	0.571429	0.357143	0.357143	0.285714	0.142857	0	0	0	0	0	0	0	0	0	0	0
Q9BQI3:T285	0	SIIFAEPTPEKEKRF	0.0714286	0.0714286	0	0	0	0	0.214286	0	0	0.142857	0	0.142857	0	0.142857	0.142857	0.0714286	0	0	0	0	0.214286	0.142857	0.214286	0.214286	0.0714286	0.142857	0.142857	0.285714	0.5	0.285714	0.5	0.5	0.428571	0.285714	0.214286	0.142857	0	0	1	0	0	0	0	0	0	0	0
Q16644:Y76	0	KCALKLLYDSPKARQ	0.142857	0.0714286	0	0.0714286	0.0714286	0.0714286	0	0	0	0	0.214286	0.214286	0	0	0.0714286	0.0714286	0	0	0	0	0.0714286	0.214286	0.285714	0.0714286	0.214286	0	0.214286	0.285714	0.5	0.214286	0.571429	0.428571	0.714286	0	0.214286	0.0714286	0	0	0	0	0	0	0	0	1	0	0
Q13315:S1403	0	CHKTKLKSILEILSK	0	0	0	0	0.0714286	0	0.0714286	0	0.0714286	0.142857	0.214286	0.285714	0	0	0	0.0714286	0.0714286	0	0	0	0.0714286	0.357143	0.357143	0.0714286	0.214286	0.0714286	0.357143	0.0714286	0.571429	0.357143	0.642857	0.357143	0.714286	0.214286	0.0714286	0	0	0	0	0	0	0	0	0	0	0	0
P06239:T375	0	ANILVSDTLSCKIAD	0.142857	0	0.0714286	0.142857	0.0714286	0	0	0	0	0.142857	0.142857	0.0714286	0	0	0	0.142857	0	0	0	0.0714286	0	0.285714	0.0714286	0.142857	0.285714	0	0.357143	0.285714	0.428571	0.357143	0.5	0.5	0.428571	0.214286	0.357143	0	0	1	0	0	0	0	0	0	0	0	1
Q13153:T415	0	FGFCAQITPEQSKRS	0.0714286	0.0714286	0	0	0.0714286	0.142857	0.0714286	0.0714286	0	0.0714286	0	0.0714286	0	0.142857	0.0714286	0.142857	0	0	0	0	0.214286	0.0714286	0.142857	0.0714286	0.357143	0.142857	0.0714286	0.357143	0.5	0.214286	0.571429	0.428571	0.428571	0.214286	0.285714	0.142857	0	0	0	0	0	0	0	0	0	0	0
Q7KZI7:S619	0	PYGVTPASPSGHSQG	0.0714286	0	0	0	0	0.0714286	0	0.214286	0.0714286	0	0	0	0	0	0.214286	0.142857	0.0714286	0	0.0714286	0.0714286	0.0714286	0	0.0714286	0	0.357143	0.142857	0.0714286	0.642857	0.357143	0.142857	0.428571	0.571429	0.214286	0.214286	0.571429	0.428571	0	0	0	0	0	0	0	0	0	0	0
O14920:T559	0	MGRKQGGTLDDLEEQ	0	0.0714286	0	0.142857	0	0.142857	0.142857	0.214286	0	0	0.142857	0.0714286	0.0714286	0	0	0	0	0	0	0	0.285714	0.142857	0.142857	0.285714	0.142857	0	0.214286	0.214286	0.571429	0.214286	0.571429	0.428571	0.571429	0	0.357143	0.214286	0	0	0	0	0	0	0	0	0	0	0
P08922:Y800	0	VVDSVGGYLYWTTLY	0	0	0	0.0714286	0	0	0	0.142857	0	0	0.142857	0	0	0	0	0.0714286	0.142857	0.0714286	0.142857	0.214286	0	0.142857	0	0.0714286	0.357143	0.214286	0.357143	0.214286	0.285714	0.571429	0.428571	0.571429	0.142857	0.571429	0.285714	0.142857	0	0	0	0	0	0	0	0	0	0	0
P78362:Y182	0	KWIIKSNYQGLPVRC	0	0.0714286	0.0714286	0	0.0714286	0.0714286	0	0.0714286	0	0.142857	0.0714286	0.142857	0	0	0.0714286	0.0714286	0	0.0714286	0	0.0714286	0.0714286	0.214286	0.214286	0	0.285714	0.0714286	0.285714	0.214286	0.428571	0.357143	0.5	0.5	0.357143	0.285714	0.285714	0.142857	0	0	0	0	0	0	0	0	0	0	0
O43318:S361	0	KNQAKQQSESGRLSL	0.0714286	0.0714286	0.0714286	0	0	0.214286	0.0714286	0.0714286	0	0	0.142857	0.142857	0	0	0	0.142857	0	0	0	0	0.285714	0.142857	0.214286	0.0714286	0.428571	0	0.142857	0.285714	0.714286	0.142857	0.714286	0.285714	0.642857	0	0.285714	0.0714286	0	0	0	0	0	0	0	1	0	0	0
P12931:Y522	0	LQAFLEDYFTSTEPQ	0.0714286	0	0	0.0714286	0	0.142857	0.142857	0	0	0	0.142857	0	0	0.142857	0.0714286	0.0714286	0.142857	0	0	0	0.285714	0.142857	0	0.214286	0.357143	0.142857	0.142857	0.214286	0.571429	0.285714	0.571429	0.428571	0.5	0.285714	0.214286	0.0714286	0	0	0	1	0	0	0	0	0	0	0
Q13153:S28	0	STMIGAGSKDAGTLN	0.142857	0	0.0714286	0.0714286	0	0	0	0.214286	0	0.0714286	0.0714286	0.0714286	0.0714286	0	0	0.0714286	0.142857	0	0	0	0	0.142857	0.0714286	0.0714286	0.285714	0	0.214286	0.428571	0.428571	0.214286	0.428571	0.571429	0.357143	0.214286	0.428571	0.214286	0	0	0	0	1	0	0	0	0	0	0
P00519:S805	0	FKDIMESSPGSSPPN	0	0	0.0714286	0.0714286	0	0	0.0714286	0.0714286	0	0.0714286	0	0.0714286	0.0714286	0.0714286	0.214286	0.214286	0	0	0	0	0.0714286	0.0714286	0.0714286	0.142857	0.285714	0.0714286	0.142857	0.5	0.5	0.214286	0.5	0.5	0.214286	0.142857	0.642857	0.285714	0	0	0	0	0	0	0	0	0	0	0
O14965:S41	0	QNPLPVNSGQAQRVL	0.0714286	0.0714286	0.142857	0	0	0.214286	0	0.0714286	0	0	0.142857	0	0	0	0.142857	0	0	0	0	0.142857	0.214286	0.142857	0.0714286	0	0.357143	0	0.285714	0.285714	0.428571	0.285714	0.428571	0.571429	0.428571	0.142857	0.357143	0.214286	0	0	0	0	0	0	0	0	0	0	0
P17612:Y331	1	DTSNFDDYEEEEIRV	0	0.0714286	0.0714286	0.214286	0	0	0.285714	0	0	0.0714286	0	0	0	0.0714286	0	0.0714286	0.0714286	0	0	0.0714286	0.285714	0.0714286	0.0714286	0.5	0.214286	0.0714286	0.142857	0.0714286	0.785714	0.214286	0.785714	0.214286	0.285714	0.285714	0.357143	0	0	0	0	0	0	0	0	0	0	0	0
Q02750:S231	0	VGTRSYMSPERLQGT	0	0.142857	0	0	0	0.0714286	0.0714286	0.142857	0	0	0.0714286	0	0.0714286	0	0.0714286	0.0714286	0.142857	0	0.0714286	0.0714286	0.142857	0.0714286	0.142857	0.0714286	0.357143	0.0714286	0.214286	0.285714	0.5	0.285714	0.571429	0.428571	0.285714	0.285714	0.285714	0.214286	0	0	0	0	0	0	0	0	0	0	0
Q15418:S72	0	LKVLGQGSFGKVFLV	0	0	0	0	0	0.0714286	0	0.214286	0	0	0.214286	0.142857	0	0.142857	0	0	0	0	0	0.214286	0.0714286	0.214286	0.142857	0	0.0714286	0.142857	0.428571	0.214286	0.214286	0.571429	0.214286	0.785714	0.428571	0.357143	0.214286	0.214286	0	0	0	0	0	0	0	0	0	0	0
Q9NYV4:S345	0	SKRSLSRSPLPSRKS	0	0.214286	0	0	0	0	0	0	0	0	0.142857	0.142857	0	0	0.142857	0.357143	0	0	0	0	0	0.142857	0.357143	0	0.357143	0	0.142857	0.5	0.714286	0.142857	0.714286	0.285714	0.285714	0	0.5	0.142857	0	0	0	0	0	0	0	0	0	0	0
Q9BZL6:T211	0	GHSVRLGTSESLPCT	0	0.0714286	0	0	0.0714286	0	0.0714286	0.142857	0.0714286	0	0.142857	0	0	0	0.0714286	0.214286	0.0714286	0	0	0.0714286	0.0714286	0.142857	0.142857	0.0714286	0.357143	0.0714286	0.214286	0.428571	0.5	0.214286	0.571429	0.428571	0.357143	0.142857	0.428571	0.214286	0	0	0	0	0	0	0	0	0	0	0
O15530:S45	0	PPGIPGGSRQGPAMD	0.0714286	0.0714286	0	0.0714286	0	0.0714286	0	0.285714	0	0.0714286	0	0	0.0714286	0	0.285714	0	0	0	0	0	0.0714286	0.0714286	0.0714286	0.0714286	0.0714286	0	0.142857	0.642857	0.214286	0.142857	0.214286	0.785714	0.214286	0.0714286	0.642857	0.571429	0	0	0	0	0	0	0	0	0	1	0
Q7KZI7:S197	0	KIADFGFSNEFTFGN	0.0714286	0	0.142857	0.0714286	0	0	0.0714286	0.142857	0	0.0714286	0	0.0714286	0	0.285714	0	0	0.0714286	0	0	0	0.0714286	0.0714286	0.0714286	0.142857	0.214286	0.285714	0.0714286	0.214286	0.428571	0.357143	0.428571	0.571429	0.214286	0.428571	0.357143	0.142857	0	1	0	0	0	0	0	0	0	0	0
O00418:S435	0	HLDNHRESENSGDSG	0	0.0714286	0.142857	0.142857	0	0	0.142857	0.142857	0.142857	0	0.0714286	0	0	0	0	0.142857	0	0	0	0	0.142857	0.0714286	0.214286	0.285714	0.285714	0.142857	0.0714286	0.285714	0.785714	0.0714286	0.785714	0.214286	0.357143	0	0.571429	0.142857	0	0	0	0	0	0	0	0	0	0	0
O60674:Y221	0	IRAKIQDYHILTRKR	0.0714286	0.214286	0	0.0714286	0	0.0714286	0	0	0.0714286	0.214286	0.0714286	0.142857	0	0	0	0	0.0714286	0	0	0	0.0714286	0.285714	0.428571	0.0714286	0.142857	0.0714286	0.285714	0.0714286	0.642857	0.285714	0.642857	0.357143	0.428571	0.285714	0.0714286	0	0	0	0	0	0	0	0	1	0	0	0
Q05655:S658	0	LIDSMDQSAFAGFSF	0.142857	0	0	0.142857	0	0.0714286	0	0.0714286	0	0.0714286	0.0714286	0	0.0714286	0.214286	0	0.142857	0	0	0	0	0.0714286	0.142857	0	0.142857	0.214286	0.214286	0.214286	0.357143	0.357143	0.428571	0.357143	0.642857	0.357143	0.285714	0.357143	0.0714286	0	0	0	1	1	0	0	0	0	0	0
Q05655:S341	0	YGKIWEGSSKCNINN	0	0	0.214286	0	0.0714286	0	0.0714286	0.142857	0	0.142857	0	0.142857	0	0	0	0.0714286	0	0.0714286	0.0714286	0	0.0714286	0.142857	0.142857	0.0714286	0.428571	0.142857	0.142857	0.214286	0.5	0.285714	0.642857	0.357143	0.285714	0.285714	0.428571	0.142857	0	0	0	0	0	0	0	0	0	0	0
P51812:Y470	0	EIEILLRYGQHPNII	0	0.0714286	0.0714286	0	0	0.0714286	0.142857	0.0714286	0.0714286	0.285714	0.142857	0	0	0	0.0714286	0	0	0	0	0	0.214286	0.428571	0.142857	0.142857	0.142857	0.0714286	0.428571	0.142857	0.428571	0.428571	0.428571	0.571429	0.428571	0.285714	0.214286	0.142857	0	0	0	0	0	0	0	0	0	0	0
P31749:T291	0	KDGHIKITDFGLCKE	0	0	0	0.142857	0.0714286	0	0.0714286	0.142857	0.0714286	0.142857	0.0714286	0.214286	0	0.0714286	0	0	0	0	0	0	0.0714286	0.214286	0.285714	0.214286	0.0714286	0.142857	0.214286	0.142857	0.5	0.285714	0.571429	0.428571	0.5	0.214286	0.285714	0.142857	0	0	0	0	0	0	0	0	0	0	0
Q8IWQ3:S410	0	MAQHGQRSRSISGAS	0.142857	0.142857	0	0	0	0.142857	0	0.142857	0.0714286	0.0714286	0	0	0.0714286	0	0	0.214286	0	0	0	0	0.142857	0.0714286	0.214286	0	0.357143	0.0714286	0.142857	0.5	0.571429	0.142857	0.571429	0.428571	0.428571	0.0714286	0.357143	0.142857	0	0	0	0	0	0	0	0	0	0	0
Q9NYV4:Y313	0	SRRRSSSYERSGSYS	0	0.285714	0	0	0	0	0.0714286	0.0714286	0	0	0	0	0	0	0	0.5	0	0	0.0714286	0	0.0714286	0	0.285714	0.0714286	0.571429	0.0714286	0	0.571429	0.857143	0.0714286	0.928571	0.0714286	0.0714286	0.0714286	0.571429	0.0714286	0	0	0	0	0	0	0	0	0	0	0
O95835:T246	0	PPQVRSVTPPPPPRG	0	0.142857	0	0	0	0.0714286	0	0.0714286	0	0	0	0	0	0	0.5	0.0714286	0	0	0	0.142857	0.0714286	0	0.142857	0	0.142857	0	0.142857	0.642857	0.285714	0.142857	0.285714	0.714286	0.0714286	0.142857	0.642857	0.571429	0	0	0	0	0	0	0	0	0	0	0
Q9NYV4:S1387	0	LSHLGESSSYQGTGS	0	0	0	0	0	0.0714286	0.0714286	0.214286	0.0714286	0	0.142857	0	0	0	0	0.285714	0.0714286	0	0.0714286	0	0.142857	0.142857	0.0714286	0.0714286	0.5	0.142857	0.142857	0.5	0.571429	0.214286	0.642857	0.357143	0.357143	0.142857	0.5	0.214286	0	0	0	0	0	0	0	0	0	0	0
P08069:S1312	0	LDPSASSSSLPLPDR	0.0714286	0.0714286	0	0.142857	0	0	0	0	0	0	0.214286	0	0	0	0.214286	0.285714	0	0	0	0	0	0.214286	0.0714286	0.142857	0.285714	0	0.214286	0.571429	0.5	0.214286	0.5	0.5	0.285714	0	0.642857	0.214286	0	0	0	0	0	0	0	0	0	0	0
P04049:T268	0	PNVHMVSTTLPVDSR	0	0.0714286	0.0714286	0.0714286	0	0	0	0	0.0714286	0	0.0714286	0	0.0714286	0	0.142857	0.142857	0.0714286	0	0	0.214286	0	0.0714286	0.142857	0.0714286	0.285714	0.0714286	0.357143	0.285714	0.5	0.357143	0.5	0.5	0.214286	0.285714	0.428571	0.142857	0	0	0	0	0	0	0	0	0	0	0
Q05655:T511	0	RASTFCGTPDYIAPE	0.142857	0.0714286	0	0.0714286	0.0714286	0	0.0714286	0.0714286	0	0.0714286	0	0	0	0.0714286	0.142857	0.0714286	0.0714286	0	0.0714286	0	0.0714286	0.0714286	0.0714286	0.142857	0.285714	0.142857	0.0714286	0.428571	0.357143	0.214286	0.5	0.5	0.285714	0.285714	0.357143	0.214286	0	0	0	0	0	0	0	0	0	0	0
O60674:Y868	1	GSVEMCRYDPLQDNT	0	0.0714286	0.0714286	0.142857	0.0714286	0.0714286	0.0714286	0.0714286	0	0	0.0714286	0	0.0714286	0	0.0714286	0.0714286	0.0714286	0	0	0.0714286	0.142857	0.0714286	0.0714286	0.214286	0.357143	0	0.214286	0.214286	0.571429	0.214286	0.642857	0.357143	0.357143	0.142857	0.428571	0.142857	0	0	0	0	0	0	0	0	0	0	0
O14965:S66	0	LQAQKLVSSHKPVQN	0.0714286	0	0.0714286	0	0	0.214286	0	0	0.0714286	0	0.142857	0.142857	0	0	0.0714286	0.0714286	0	0	0	0.142857	0.214286	0.142857	0.214286	0	0.357143	0.0714286	0.285714	0.214286	0.571429	0.285714	0.571429	0.428571	0.642857	0.142857	0.214286	0.0714286	0	0	0	0	0	0	0	0	0	0	0
O95835:T1012	0	KAHPFFKTIDFSSDL	0.0714286	0	0	0.142857	0	0	0	0	0.0714286	0.0714286	0.0714286	0.142857	0	0.214286	0.0714286	0.142857	0	0	0	0	0	0.142857	0.214286	0.142857	0.142857	0.285714	0.142857	0.285714	0.5	0.357143	0.5	0.5	0.357143	0.285714	0.357143	0.0714286	0	0	0	0	0	1	0	0	0	0	0
Q7KZI7:T208	1	TFGNKLDTFCGSPPY	0	0	0.0714286	0.0714286	0.0714286	0	0	0.142857	0	0	0.0714286	0.0714286	0	0.142857	0.142857	0.0714286	0.0714286	0	0.0714286	0	0	0.0714286	0.0714286	0.0714286	0.357143	0.214286	0.0714286	0.357143	0.357143	0.285714	0.5	0.5	0.214286	0.285714	0.5	0.285714	0	0	0	0	0	0	0	0	0	0	0
Q99683:T813	0	GDNVLINTYSGVLKI	0	0	0.142857	0.0714286	0	0	0	0.142857	0	0.142857	0.142857	0.0714286	0	0	0	0.0714286	0	0	0.0714286	0.142857	0	0.285714	0.0714286	0.0714286	0.285714	0.0714286	0.428571	0.214286	0.357143	0.5	0.428571	0.571429	0.214286	0.357143	0.428571	0.142857	0	0	0	0	0	0	0	0	0	0	0
P04049:S338	1	RPRGQRDSSYYWEIE	0	0.214286	0	0.0714286	0	0.0714286	0.142857	0.0714286	0	0.0714286	0	0	0	0	0.0714286	0.0714286	0	0.0714286	0.142857	0	0.214286	0.0714286	0.214286	0.214286	0.285714	0.214286	0.0714286	0.214286	0.571429	0.285714	0.714286	0.285714	0.214286	0.285714	0.285714	0.142857	0	0	0	0	0	0	0	0	0	0	0
Q13557:S334	0	VKESTESSNTTIEDE	0	0	0.0714286	0.0714286	0	0	0.285714	0	0	0.0714286	0	0.0714286	0	0	0	0.142857	0.214286	0	0	0.0714286	0.285714	0.0714286	0.0714286	0.357143	0.428571	0	0.142857	0.142857	0.857143	0.142857	0.857143	0.142857	0.357143	0.357143	0.285714	0	0	0	0	0	0	0	0	0	0	0	0
Q9BUB5:S39	0	RRGRATDSLPGKFED	0.0714286	0.214286	0	0.142857	0	0	0.0714286	0.142857	0	0	0.0714286	0.0714286	0	0.0714286	0.0714286	0	0.0714286	0	0	0	0.0714286	0.0714286	0.285714	0.214286	0.0714286	0.0714286	0.0714286	0.285714	0.571429	0.142857	0.571429	0.428571	0.285714	0.142857	0.357143	0.214286	0	0	0	0	0	0	0	0	0	0	0
P28482:T181	0	ADPDHDHTGFLTEYV	0.0714286	0	0	0.214286	0	0	0.0714286	0.0714286	0.142857	0	0.0714286	0	0	0.0714286	0.0714286	0	0.0714286	0	0.0714286	0.0714286	0.0714286	0.0714286	0.142857	0.285714	0.142857	0.285714	0.142857	0.214286	0.5	0.285714	0.571429	0.428571	0.357143	0.285714	0.357143	0.142857	0	1	0	0	0	0	0	0	0	0	0
Q96GD4:T73	0	DILTRHFTIDDFEIG	0	0.0714286	0	0.214286	0	0	0.0714286	0.0714286	0.0714286	0.214286	0.0714286	0	0	0.142857	0	0	0.0714286	0	0	0	0.0714286	0.285714	0.142857	0.285714	0.0714286	0.214286	0.285714	0.0714286	0.5	0.428571	0.5	0.5	0.214286	0.428571	0.285714	0.0714286	0	0	0	0	0	0	0	0	0	0	0
P07948:S196	0	DNGGYYISPRITFPC	0	0.0714286	0.0714286	0.0714286	0.0714286	0	0	0.142857	0	0.142857	0	0	0	0.0714286	0.142857	0	0.0714286	0	0.142857	0	0	0.142857	0.0714286	0.0714286	0.357143	0.214286	0.142857	0.285714	0.285714	0.357143	0.5	0.5	0.0714286	0.428571	0.428571	0.285714	0	0	0	0	0	0	0	0	0	0	0
Q9H2X6:S359	0	HVSKAVCSTYLQSRY	0.0714286	0.0714286	0	0	0.0714286	0.0714286	0	0	0.0714286	0	0.0714286	0.0714286	0	0	0	0.142857	0.0714286	0	0.142857	0.142857	0.0714286	0.0714286	0.214286	0	0.5	0.214286	0.214286	0.214286	0.5	0.357143	0.714286	0.285714	0.428571	0.357143	0.142857	0	0	0	0	0	0	0	0	0	0	0	0
Q15418:Y702	0	KGAMAATYSALNSSK	0.285714	0	0.0714286	0	0	0	0	0.0714286	0	0	0.0714286	0.142857	0.0714286	0	0	0.214286	0.0714286	0	0	0	0	0.0714286	0.142857	0	0.357143	0	0.142857	0.571429	0.5	0.142857	0.5	0.5	0.571429	0.0714286	0.357143	0.0714286	0	0	0	0	0	0	0	0	1	1	0
Q9NR20:Y262	0	CYEHQKVYTYIQSRF	0	0.0714286	0	0	0.0714286	0.142857	0.0714286	0	0.0714286	0.0714286	0	0.0714286	0	0.0714286	0	0.0714286	0.0714286	0	0.142857	0.0714286	0.214286	0.0714286	0.214286	0.0714286	0.5	0.285714	0.142857	0.0714286	0.571429	0.357143	0.785714	0.214286	0.428571	0.428571	0.0714286	0	0	0	0	0	0	0	0	0	0	0	0
Q7KZI7:T42	0	IRGRNSATSADEQPH	0.142857	0.142857	0.0714286	0.0714286	0	0.0714286	0.0714286	0.0714286	0.0714286	0.0714286	0	0	0	0	0.0714286	0.142857	0	0	0	0	0.142857	0.0714286	0.214286	0.142857	0.285714	0.0714286	0.0714286	0.428571	0.642857	0.0714286	0.642857	0.357143	0.357143	0.0714286	0.428571	0.142857	0	1	0	0	0	0	0	0	0	0	0
P49841:T277	0	IKVLGTPTREQIREM	0	0.142857	0	0	0	0.0714286	0.142857	0.0714286	0	0.142857	0.0714286	0.0714286	0.0714286	0	0.0714286	0	0.0714286	0	0	0.0714286	0.214286	0.214286	0.214286	0.142857	0.142857	0	0.357143	0.142857	0.5	0.357143	0.5	0.5	0.428571	0.285714	0.142857	0.142857	0	0	0	0	0	0	0	0	0	0	0
P51956:S355	0	VHLRKASSPNLHRRQ	0.0714286	0.214286	0.0714286	0	0	0.0714286	0	0	0.142857	0	0.142857	0.0714286	0	0	0.0714286	0.0714286	0	0	0	0.0714286	0.0714286	0.142857	0.428571	0	0.214286	0.142857	0.214286	0.214286	0.642857	0.214286	0.642857	0.357143	0.5	0.0714286	0.214286	0.0714286	0	0	0	0	0	0	0	0	0	0	0
P49841:S25	0	QQPSAFGSMKVSRDK	0.0714286	0.0714286	0	0.0714286	0	0.142857	0	0.0714286	0	0	0	0.142857	0.0714286	0.0714286	0.0714286	0.142857	0	0	0	0.0714286	0.142857	0	0.214286	0.0714286	0.285714	0.0714286	0.142857	0.357143	0.571429	0.214286	0.571429	0.428571	0.428571	0.142857	0.357143	0.142857	0	0	0	1	0	0	0	0	0	0	0
O14965:S53	0	RVLCPSNSSQRIPLQ	0	0.142857	0.0714286	0	0.0714286	0.142857	0	0	0	0.0714286	0.142857	0	0	0	0.142857	0.142857	0	0	0	0.0714286	0.142857	0.214286	0.142857	0	0.428571	0	0.285714	0.285714	0.5	0.285714	0.571429	0.428571	0.357143	0.142857	0.357143	0.142857	0	0	0	0	0	0	0	0	0	0	0
Q08881:T516	0	DDQYTSSTGTKFPVK	0	0	0	0.142857	0	0.0714286	0	0.0714286	0	0	0	0.142857	0	0.0714286	0.0714286	0.142857	0.142857	0	0.0714286	0.0714286	0.0714286	0	0.142857	0.142857	0.428571	0.142857	0.0714286	0.285714	0.642857	0.214286	0.714286	0.285714	0.214286	0.357143	0.428571	0.142857	0	0	0	0	0	0	0	0	0	0	0
O95835:T17	0	YRQMRPKTFPASNYT	0.0714286	0.142857	0.0714286	0	0	0.0714286	0	0	0	0	0	0.0714286	0.0714286	0.0714286	0.142857	0.0714286	0.0714286	0	0.142857	0	0.0714286	0	0.214286	0	0.428571	0.214286	0.0714286	0.285714	0.5	0.285714	0.642857	0.357143	0.285714	0.285714	0.285714	0.142857	0	0	0	0	0	0	0	0	0	0	0
O95835:S580	0	YESISKPSKEDQPSL	0	0	0	0.0714286	0	0.0714286	0.142857	0	0	0.0714286	0.0714286	0.142857	0	0	0.142857	0.214286	0	0	0.0714286	0	0.214286	0.142857	0.142857	0.214286	0.357143	0.0714286	0.142857	0.357143	0.642857	0.214286	0.714286	0.285714	0.428571	0.142857	0.428571	0.142857	0	0	0	0	0	0	0	0	0	0	0
Q08881:T141	0	SQLEKLATGCAQYDP	0.142857	0	0	0.0714286	0.0714286	0.142857	0.0714286	0.0714286	0	0	0.142857	0.0714286	0	0	0.0714286	0.0714286	0	0	0.0714286	0	0.214286	0.142857	0.0714286	0.142857	0.357143	0.0714286	0.142857	0.357143	0.428571	0.214286	0.571429	0.428571	0.642857	0.0714286	0.285714	0.142857	0	0	0	0	0	0	0	0	0	0	0
Q9UQM7:S318	0	RNFSGGKSGGNKKSD	0	0.0714286	0.142857	0.0714286	0	0	0	0.285714	0	0	0	0.214286	0	0.0714286	0	0.142857	0	0	0	0	0	0	0.285714	0.0714286	0.285714	0.0714286	0	0.428571	0.642857	0.0714286	0.642857	0.357143	0.214286	0.0714286	0.642857	0.285714	0	0	0	0	0	0	0	0	0	0	0
Q08881:T274	0	SRTAGTYTVSVFTKA	0.142857	0.0714286	0	0	0	0	0	0.0714286	0	0	0	0.0714286	0	0.0714286	0	0.142857	0.214286	0	0.0714286	0.142857	0	0	0.142857	0	0.428571	0.142857	0.142857	0.357143	0.5	0.285714	0.571429	0.428571	0.214286	0.5	0.214286	0.0714286	0	0	0	0	1	0	0	0	0	0	0
Q9NYV4:T255	0	LSPSRSHTSSNYDSY	0	0.0714286	0.0714286	0.0714286	0	0	0	0	0.0714286	0	0.0714286	0	0	0	0.0714286	0.428571	0	0	0.142857	0	0	0.0714286	0.142857	0.0714286	0.642857	0.214286	0.0714286	0.5	0.714286	0.214286	0.857143	0.142857	0.142857	0.142857	0.642857	0.0714286	0	0	0	0	0	0	0	0	0	0	0
Q9BZL6:S396	0	RHTTRKSSTTLREGW	0	0.214286	0	0	0	0	0.0714286	0.0714286	0.0714286	0	0.0714286	0.0714286	0	0	0	0.0714286	0.285714	0.0714286	0	0	0.0714286	0.0714286	0.357143	0.0714286	0.357143	0.142857	0.0714286	0.142857	0.785714	0.142857	0.785714	0.214286	0.285714	0.357143	0.142857	0.0714286	0	0	0	0	0	0	0	0	0	0	0
P08922:Y2110	0	FGLARDIYKNDYYRK	0.0714286	0.142857	0.0714286	0.142857	0	0	0	0.0714286	0	0.0714286	0.0714286	0.142857	0	0.0714286	0	0	0	0	0.142857	0	0	0.142857	0.285714	0.142857	0.214286	0.214286	0.142857	0.142857	0.5	0.357143	0.642857	0.357143	0.285714	0.285714	0.285714	0.0714286	0	0	0	0	0	0	0	0	0	0	0
Q9P0L2:S710	0	TWSMKTTSSMDPNDM	0	0	0.0714286	0.142857	0	0	0	0	0	0	0	0.0714286	0.214286	0	0.0714286	0.142857	0.214286	0.0714286	0	0	0	0	0.0714286	0.142857	0.428571	0.0714286	0.214286	0.214286	0.642857	0.285714	0.642857	0.357143	0.285714	0.285714	0.428571	0.0714286	0	0	0	0	0	0	0	0	0	0	0
Q9UEW8:S309	0	MMKKYGKSFRKLLSL	0	0.0714286	0	0	0	0	0	0.0714286	0	0	0.214286	0.285714	0.142857	0.0714286	0	0.0714286	0	0	0.0714286	0	0	0.214286	0.357143	0	0.142857	0.142857	0.357143	0.142857	0.428571	0.5	0.5	0.5	0.642857	0.142857	0.142857	0.0714286	0	0	0	0	0	0	0	0	0	0	0
Q16659:Y467	0	RESEVNHYYEPKLII	0	0.0714286	0.0714286	0	0	0	0.214286	0	0.0714286	0.142857	0.0714286	0.0714286	0	0	0.0714286	0.0714286	0	0	0.0714286	0.0714286	0.214286	0.214286	0.214286	0.214286	0.214286	0.142857	0.285714	0.142857	0.571429	0.357143	0.642857	0.357143	0.428571	0.285714	0.214286	0.0714286	0	0	0	0	0	0	0	0	0	0	0
O43318:T187	1	CDIQTHMTNNKGSAA	0.142857	0	0.142857	0.0714286	0.0714286	0.0714286	0	0.0714286	0.0714286	0.0714286	0	0.0714286	0.0714286	0	0	0.0714286	0.0714286	0	0	0	0.0714286	0.0714286	0.142857	0.0714286	0.428571	0.0714286	0.142857	0.285714	0.571429	0.142857	0.642857	0.357143	0.5	0.142857	0.357143	0.0714286	0	0	0	0	0	0	0	0	0	0	0
O43781:Y367	0	CFEYQKLYTYIQSRF	0	0.0714286	0	0	0.0714286	0.142857	0.0714286	0	0	0.0714286	0.0714286	0.0714286	0	0.142857	0	0.0714286	0.0714286	0	0.142857	0	0.214286	0.142857	0.142857	0.0714286	0.5	0.285714	0.142857	0.0714286	0.5	0.428571	0.714286	0.285714	0.428571	0.428571	0.0714286	0	0	0	0	0	0	0	0	0	0	0	0
Q8TDC3:S743	0	PAGAPPRSLQPPPGR	0.142857	0.142857	0	0	0	0.0714286	0	0.142857	0	0	0.0714286	0	0	0	0.428571	0	0	0	0	0	0.0714286	0.0714286	0.142857	0	0.0714286	0	0.0714286	0.714286	0.214286	0.0714286	0.214286	0.785714	0.285714	0	0.571429	0.571429	0	0	0	0	1	0	0	0	0	0	0
Q9NYV4:S332	0	SPYGRRRSSSPFLSK	0	0.214286	0	0	0	0	0	0.0714286	0	0	0.0714286	0.0714286	0	0.0714286	0.142857	0.285714	0	0	0.0714286	0	0	0.0714286	0.285714	0	0.357143	0.142857	0.0714286	0.5	0.571429	0.214286	0.642857	0.357143	0.142857	0.142857	0.5	0.214286	0	0	0	0	0	0	0	0	0	0	0
Q13554:S471	0	PEAEGPLSAGPPPCL	0.142857	0	0	0	0.0714286	0	0.142857	0.142857	0	0	0.142857	0	0	0	0.357143	0	0	0	0	0	0.142857	0.142857	0	0.142857	0.0714286	0	0.142857	0.642857	0.142857	0.142857	0.214286	0.785714	0.5	0	0.5	0.5	0	0	1	0	1	0	0	0	0	0	0
P53355:T1266	0	RAQTLKETSLTNTMG	0.0714286	0.0714286	0.0714286	0	0	0.0714286	0.0714286	0.0714286	0	0	0.142857	0.0714286	0.0714286	0	0	0.0714286	0.214286	0	0	0	0.142857	0.142857	0.142857	0.0714286	0.428571	0	0.214286	0.214286	0.642857	0.214286	0.642857	0.357143	0.5	0.214286	0.214286	0.0714286	0	0	0	0	0	0	0	0	0	0	0
Q7KZI7:Y351	0	DSLVGQRYNEVMATY	0.0714286	0.0714286	0.0714286	0.0714286	0	0.0714286	0.0714286	0.0714286	0	0	0.0714286	0	0.0714286	0	0	0.0714286	0.0714286	0	0.0714286	0.142857	0.142857	0.0714286	0.0714286	0.142857	0.357143	0.0714286	0.285714	0.214286	0.5	0.357143	0.571429	0.428571	0.357143	0.285714	0.285714	0.0714286	0	0	0	0	0	0	0	0	0	0	0
Q9NR20:Y356	0	NNRGKKRYPDSKDLT	0	0.142857	0.142857	0.142857	0	0	0	0.0714286	0	0	0.0714286	0.214286	0	0	0.0714286	0.0714286	0.0714286	0	0	0	0	0.0714286	0.357143	0.142857	0.285714	0	0.0714286	0.214286	0.785714	0.0714286	0.785714	0.214286	0.285714	0.0714286	0.5	0.142857	0	0	0	0	0	0	0	0	0	0	0
P07948:S149	0	QLLAPGNSAGAFLIR	0.214286	0.0714286	0.0714286	0	0	0.0714286	0	0.142857	0	0.0714286	0.214286	0	0	0.0714286	0.0714286	0	0	0	0	0	0.0714286	0.285714	0.0714286	0	0.142857	0.0714286	0.285714	0.428571	0.214286	0.357143	0.214286	0.785714	0.5	0.142857	0.285714	0.214286	0	0	0	1	1	0	0	0	0	0	0
Q9NZJ5:S719	0	IAPSPQRSRSFSVGI	0.0714286	0.142857	0	0	0	0.0714286	0	0.0714286	0	0.142857	0	0	0	0.0714286	0.142857	0.214286	0	0	0	0.0714286	0.0714286	0.142857	0.142857	0	0.285714	0.0714286	0.214286	0.5	0.428571	0.285714	0.428571	0.571429	0.142857	0.285714	0.428571	0.214286	0	0	0	0	0	0	0	0	0	0	0
Q9NYY3:Y271	0	WALGCVMYTMLLGRP	0.0714286	0.0714286	0	0	0.0714286	0	0	0.142857	0	0	0.214286	0	0.142857	0	0.0714286	0	0.0714286	0.0714286	0	0.0714286	0	0.214286	0.0714286	0	0.142857	0.0714286	0.428571	0.285714	0.142857	0.5	0.214286	0.785714	0.5	0.214286	0.214286	0.214286	0	0	0	0	0	0	0	0	1	0	0
P00519:S619	0	PTPPKRSSSFREMDG	0	0.142857	0	0.0714286	0	0	0.0714286	0.0714286	0	0	0	0.0714286	0.0714286	0.0714286	0.214286	0.142857	0.0714286	0	0	0	0.0714286	0	0.214286	0.142857	0.214286	0.0714286	0.0714286	0.428571	0.571429	0.142857	0.571429	0.428571	0.214286	0.142857	0.5	0.285714	0	0	0	0	0	0	0	0	0	0	0
Q7KZI7:S471	0	KKTTPTPSTNSVLST	0	0	0.0714286	0	0	0	0	0	0	0	0.0714286	0.142857	0	0	0.142857	0.142857	0.357143	0	0	0.0714286	0	0.0714286	0.142857	0	0.571429	0	0.142857	0.285714	0.714286	0.142857	0.714286	0.285714	0.214286	0.428571	0.357143	0.142857	0	0	0	0	0	0	0	0	0	0	0
P27707:T72	0	QDEFEELTMSQKNGG	0	0	0.0714286	0.0714286	0	0.142857	0.214286	0.142857	0	0	0.0714286	0.0714286	0.0714286	0.0714286	0	0.0714286	0	0	0	0	0.357143	0.0714286	0.0714286	0.285714	0.285714	0.0714286	0.142857	0.214286	0.642857	0.214286	0.642857	0.357143	0.571429	0.0714286	0.357143	0.142857	0	0	0	0	0	0	0	0	0	0	0
P08069:T123	0	ALVIFEMTNLKDIGL	0.0714286	0	0.0714286	0.0714286	0	0	0.0714286	0.0714286	0	0.142857	0.214286	0.0714286	0.0714286	0.0714286	0	0	0	0	0	0.0714286	0.0714286	0.357143	0.0714286	0.142857	0.0714286	0.0714286	0.5	0.142857	0.285714	0.571429	0.285714	0.714286	0.5	0.285714	0.214286	0.0714286	0	0	0	0	0	0	0	0	1	0	0
Q05655:T295	0	AEALNQVTQRASRRS	0.214286	0.214286	0.0714286	0	0	0.142857	0.0714286	0	0	0	0.0714286	0	0	0	0	0.142857	0	0	0	0.0714286	0.214286	0.0714286	0.214286	0.0714286	0.357143	0	0.142857	0.357143	0.642857	0.142857	0.642857	0.357143	0.5	0.0714286	0.214286	0	0	0	1	0	0	0	0	0	1	0	0
O14733:T406	0	AKTESPRTSGVLSQP	0.0714286	0.0714286	0	0	0	0.0714286	0.0714286	0.0714286	0	0	0.0714286	0.0714286	0	0	0.142857	0.214286	0.0714286	0	0	0.0714286	0.142857	0.0714286	0.142857	0.0714286	0.357143	0	0.142857	0.5	0.571429	0.142857	0.571429	0.428571	0.357143	0.142857	0.428571	0.214286	0	0	0	0	0	0	0	1	0	0	0
Q15418:T522	0	VLHTIGKTVEYLHSQ	0	0	0	0	0	0.0714286	0.0714286	0.0714286	0.142857	0.0714286	0.142857	0.0714286	0	0	0	0.0714286	0.0714286	0	0.0714286	0.142857	0.142857	0.214286	0.214286	0.0714286	0.285714	0.214286	0.357143	0.142857	0.5	0.428571	0.571429	0.428571	0.5	0.357143	0.142857	0.0714286	0	0	0	0	0	0	0	0	0	0	0
P11802:Y17	0	AEIGVGAYGTVYKAR	0.214286	0.0714286	0	0	0	0	0.0714286	0.214286	0	0.0714286	0	0.0714286	0	0	0	0	0.0714286	0	0.0714286	0.142857	0.0714286	0.0714286	0.142857	0.0714286	0.142857	0.0714286	0.214286	0.428571	0.285714	0.285714	0.357143	0.642857	0.357143	0.357143	0.214286	0.214286	0	0	1	0	0	0	0	0	0	0	0
Q13315:Y303	0	KTQEKGAYESTKWRS	0.0714286	0.0714286	0	0	0	0.0714286	0.142857	0.0714286	0	0	0	0.214286	0	0	0	0.142857	0.142857	0.0714286	0	0	0.214286	0	0.285714	0.142857	0.357143	0.0714286	0	0.285714	0.785714	0.0714286	0.785714	0.214286	0.5	0.214286	0.214286	0.0714286	0	0	0	0	0	0	0	0	0	0	0
Q9Y6E0:T184	0	VAGQLTDTQIKRNTF	0.0714286	0.0714286	0.0714286	0.0714286	0	0.142857	0	0.0714286	0	0.0714286	0.0714286	0.0714286	0	0.0714286	0	0	0.142857	0	0	0.0714286	0.142857	0.142857	0.142857	0.0714286	0.357143	0.0714286	0.214286	0.142857	0.571429	0.285714	0.571429	0.428571	0.357143	0.357143	0.214286	0.0714286	0	0	0	0	1	0	0	0	0	0	0
O43293:S311	0	EYTIKSHSSLPPNNS	0	0	0.142857	0	0	0	0.0714286	0	0.0714286	0.0714286	0.0714286	0.0714286	0	0	0.142857	0.214286	0.0714286	0	0.0714286	0	0.0714286	0.142857	0.142857	0.0714286	0.5	0.142857	0.142857	0.357143	0.642857	0.214286	0.714286	0.285714	0.285714	0.214286	0.5	0.142857	0	0	0	0	0	0	0	0	0	0	0
P08631:Y522	0	YTATESQYQQQP--	0.0909091	0	0	0	0	0.363636	0.0909091	0	0	0	0	0	0	0	0.0909091	0.0909091	0.181818	0	0.0909091	0	0.454545	0	0	0.0909091	0.727273	0.0909091	0	0.272727	0.727273	0.0909091	0.818182	0.181818	0.545455	0.272727	0.181818	0.0909091	0	0	0	0	0	0	0	0	0	0	0
Q9UQM7:S314	0	MLATRNFSGGKSGGN	0.0714286	0.0714286	0.142857	0	0	0	0	0.285714	0	0	0.0714286	0.0714286	0.0714286	0.0714286	0	0.0714286	0.0714286	0	0	0	0	0.0714286	0.142857	0	0.285714	0.0714286	0.142857	0.428571	0.428571	0.214286	0.428571	0.571429	0.285714	0.142857	0.5	0.285714	0	0	0	0	0	0	0	0	0	0	0
Q13557:S472	0	VHFHRSGSPTVPIKP	0	0.0714286	0	0	0	0	0	0.0714286	0.142857	0.0714286	0	0.0714286	0	0.0714286	0.214286	0.0714286	0.0714286	0	0	0.142857	0	0.0714286	0.285714	0	0.142857	0.214286	0.214286	0.357143	0.428571	0.285714	0.428571	0.571429	0.214286	0.357143	0.357143	0.285714	0	0	0	0	0	0	0	0	0	0	0
Q9NYY3:T593	0	GGDLPSVTDIRRPRL	0	0.214286	0	0.142857	0	0	0	0.142857	0	0.0714286	0.142857	0	0	0	0.142857	0.0714286	0	0	0	0.0714286	0	0.214286	0.214286	0.142857	0.0714286	0	0.285714	0.357143	0.428571	0.285714	0.428571	0.571429	0.142857	0.142857	0.5	0.285714	0	0	0	0	0	0	0	0	0	0	0
Q7KZI7:Y337	0	ELMVSMGYTREEIQD	0	0.0714286	0	0.0714286	0	0.0714286	0.214286	0.0714286	0	0.0714286	0.0714286	0	0.142857	0	0	0.0714286	0.0714286	0	0	0.0714286	0.285714	0.142857	0.0714286	0.285714	0.214286	0	0.357143	0.142857	0.571429	0.357143	0.571429	0.428571	0.5	0.214286	0.214286	0.0714286	0	0	0	0	0	0	0	0	0	0	0
Q8TDC3:S427	0	ALEMAQHSQRSRSVS	0.142857	0.142857	0	0	0	0.142857	0.0714286	0	0.0714286	0	0.0714286	0	0.0714286	0	0	0.214286	0	0	0	0.0714286	0.214286	0.0714286	0.214286	0.0714286	0.357143	0.0714286	0.214286	0.357143	0.642857	0.214286	0.642857	0.357143	0.571429	0.0714286	0.214286	0	0	0	0	0	0	0	0	0	1	0	0
Q7KZI7:S400	0	HKVQRSVSANPKQRR	0.0714286	0.214286	0.0714286	0	0	0.142857	0	0	0.0714286	0	0	0.142857	0	0	0.0714286	0.0714286	0	0	0	0.142857	0.142857	0	0.428571	0	0.285714	0.0714286	0.142857	0.214286	0.714286	0.142857	0.714286	0.285714	0.428571	0.142857	0.214286	0.0714286	0	0	0	0	0	0	0	0	0	0	1
P05771:T500	1	WDGVTTKTFCGTPDY	0	0	0	0.142857	0.0714286	0	0	0.142857	0	0	0	0.0714286	0	0.0714286	0.0714286	0	0.214286	0.0714286	0.0714286	0.0714286	0	0	0.0714286	0.142857	0.357143	0.214286	0.0714286	0.214286	0.428571	0.285714	0.571429	0.428571	0.142857	0.5	0.357143	0.214286	0	0	0	0	0	0	0	0	0	0	0
P08922:S1273	0	VKIHNRNSTIISFSV	0	0.0714286	0.142857	0	0	0	0	0	0.0714286	0.214286	0	0.0714286	0	0.0714286	0	0.142857	0.0714286	0	0	0.142857	0	0.214286	0.214286	0	0.357143	0.142857	0.357143	0.142857	0.571429	0.428571	0.571429	0.428571	0.142857	0.5	0.285714	0	0	0	0	0	0	0	0	0	0	0	0
O43293:T299	0	PERRRLKTTRLKEYT	0	0.285714	0	0	0	0	0.142857	0	0	0	0.142857	0.142857	0	0	0.0714286	0	0.142857	0	0.0714286	0	0.142857	0.142857	0.428571	0.142857	0.214286	0.0714286	0.142857	0.0714286	0.714286	0.214286	0.785714	0.214286	0.428571	0.214286	0.0714286	0.0714286	0	0	0	0	0	0	0	0	0	0	0
P06493:T5	0	---MEDYTKIEKIGE	0	0	0	0.0909091	0	0	0.272727	0.0909091	0	0.181818	0	0.181818	0.0909091	0	0	0	0	0	0.0909091	0	0.272727	0.181818	0.181818	0.363636	0.0909091	0.0909091	0.272727	0.0909091	0.545455	0.363636	0.636364	0.363636	0.545455	0.272727	0.181818	0.0909091	0	0	0	0	0	0	0	0	0	0	0
P49840:Y180	0	VRLRYFFYSSGEKKD	0	0.142857	0	0.0714286	0	0	0.0714286	0.0714286	0	0	0.0714286	0.142857	0	0.142857	0	0.142857	0	0	0.0714286	0.0714286	0.0714286	0.0714286	0.285714	0.142857	0.214286	0.214286	0.142857	0.214286	0.571429	0.357143	0.642857	0.357143	0.285714	0.285714	0.285714	0.0714286	0	0	0	0	0	0	0	0	0	0	0
P00519:S709	0	EEEGGGSSSKRFLRS	0	0.142857	0	0	0	0	0.214286	0.214286	0	0	0.0714286	0.0714286	0	0.0714286	0	0.214286	0	0	0	0	0.214286	0.0714286	0.214286	0.214286	0.214286	0.0714286	0.0714286	0.428571	0.642857	0.142857	0.642857	0.357143	0.357143	0.0714286	0.428571	0.214286	0	0	0	0	0	0	0	0	0	0	0
Q00534:T267	0	QPIEKFVTDIDELGK	0	0	0	0.142857	0	0.0714286	0.142857	0.0714286	0	0.142857	0.0714286	0.142857	0	0.0714286	0.0714286	0	0	0	0	0.0714286	0.214286	0.214286	0.142857	0.285714	0.0714286	0.0714286	0.285714	0.142857	0.5	0.357143	0.5	0.5	0.428571	0.285714	0.285714	0.142857	0	0	0	0	0	0	0	0	0	0	0
O14757:S284	0	RVTSGGVSESPSGFS	0	0.0714286	0	0	0	0	0.0714286	0.214286	0	0	0	0	0	0.0714286	0.0714286	0.285714	0.0714286	0	0	0.142857	0.0714286	0	0.0714286	0.0714286	0.357143	0.0714286	0.142857	0.571429	0.5	0.214286	0.5	0.5	0.0714286	0.285714	0.571429	0.285714	0	0	0	0	0	0	0	0	0	0	0
P04049:S244	0	AFTFNTSSPSSEGSL	0.0714286	0	0.0714286	0	0	0	0.0714286	0.0714286	0	0	0.0714286	0	0	0.142857	0.0714286	0.285714	0.142857	0	0	0	0.0714286	0.0714286	0	0.0714286	0.5	0.142857	0.0714286	0.5	0.571429	0.214286	0.571429	0.428571	0.214286	0.285714	0.5	0.142857	0	0	0	1	0	0	0	0	0	0	0
Q13315:S440	0	SPLLMILSQLLPQQR	0	0.0714286	0	0	0	0.214286	0	0	0	0.0714286	0.357143	0	0.0714286	0	0.142857	0.0714286	0	0	0	0	0.214286	0.428571	0.0714286	0	0.285714	0	0.5	0.214286	0.357143	0.5	0.357143	0.642857	0.642857	0.0714286	0.214286	0.142857	0	0	0	0	0	0	0	0	0	0	0
Q13315:S1878	0	TSCLRHFSQTSRSTT	0	0.142857	0	0	0.0714286	0.0714286	0	0	0.0714286	0	0.0714286	0	0	0.0714286	0	0.214286	0.285714	0	0	0	0.0714286	0.0714286	0.214286	0	0.642857	0.142857	0.0714286	0.214286	0.785714	0.142857	0.857143	0.142857	0.285714	0.357143	0.214286	0	0	0	0	0	0	0	0	0	0	0	0
Q96GX5:T873	0	RNTAQHLTVSGFSL	0.0769231	0.0769231	0.0769231	0	0	0.0769231	0	0.0769231	0.0769231	0	0.153846	0	0	0.0769231	0	0.153846	0.0769231	0	0	0.0769231	0.0769231	0.153846	0.153846	0	0.384615	0.153846	0.230769	0.307692	0.538462	0.307692	0.538462	0.461538	0.384615	0.230769	0.307692	0.0769231	0	0	0	0	0	0	0	0	0	0	0
Q9NYV4:Y362	0	SRSRSPAYSRHSSSH	0.0714286	0.214286	0	0	0	0	0	0	0.142857	0	0	0	0	0	0.0714286	0.5	0	0	0	0	0	0	0.357143	0	0.5	0.142857	0	0.642857	0.857143	0	0.857143	0.142857	0.214286	0	0.571429	0.0714286	0	0	0	0	0	0	0	0	0	0	0
Q8TDC3:S384	0	PPRKRVDSPMLSRHG	0	0.214286	0	0.0714286	0	0	0	0.0714286	0.0714286	0	0.0714286	0.0714286	0.0714286	0	0.214286	0.0714286	0	0	0	0.0714286	0	0.0714286	0.357143	0.0714286	0.0714286	0.0714286	0.214286	0.357143	0.5	0.214286	0.5	0.5	0.285714	0.0714286	0.428571	0.285714	0	0	0	0	0	0	0	0	0	0	0
Q96GD4:Y8	0	MAQKENSYPWPYGRQ	0.0714286	0.0714286	0.0714286	0	0	0.142857	0.0714286	0.0714286	0	0	0	0.0714286	0.0714286	0	0.142857	0.0714286	0	0.0714286	0.0714286	0	0.214286	0	0.142857	0.0714286	0.357143	0.142857	0.0714286	0.357143	0.5	0.214286	0.571429	0.428571	0.428571	0.142857	0.357143	0.214286	0	0	0	0	0	0	0	0	0	0	0
P28482:Y36	0	SYIGEGAYGMVCSAY	0.142857	0	0	0	0.0714286	0	0.0714286	0.214286	0	0.0714286	0	0	0.0714286	0	0	0.142857	0	0	0.142857	0.0714286	0.0714286	0.0714286	0	0.0714286	0.357143	0.142857	0.214286	0.5	0.214286	0.357143	0.428571	0.571429	0.357143	0.285714	0.357143	0.214286	0	0	0	0	0	0	0	0	0	0	0
O00141:S78	0	ANPSPPPSPSQQINL	0.0714286	0	0.142857	0	0	0.142857	0	0	0	0.0714286	0.0714286	0	0	0	0.357143	0.142857	0	0	0	0	0.142857	0.142857	0	0	0.428571	0	0.142857	0.571429	0.428571	0.142857	0.428571	0.571429	0.285714	0.0714286	0.642857	0.357143	0	0	0	0	0	0	0	0	0	0	1
Q9Y572:S227	1	VELPTEPSLVYEAVC	0.0714286	0	0	0	0.0714286	0	0.214286	0	0	0	0.142857	0	0	0	0.142857	0	0.0714286	0	0.0714286	0.214286	0.214286	0.142857	0	0.214286	0.214286	0.0714286	0.357143	0.214286	0.285714	0.428571	0.428571	0.571429	0.5	0.357143	0.142857	0.142857	0	0	0	0	0	0	0	0	0	0	0
O95835:S84	0	ALQEIRNSLLPFANE	0.142857	0.0714286	0.142857	0	0	0.0714286	0.142857	0	0	0.0714286	0.214286	0	0	0.0714286	0.0714286	0	0	0	0	0	0.214286	0.285714	0.0714286	0.142857	0.214286	0.0714286	0.285714	0.214286	0.428571	0.357143	0.428571	0.571429	0.571429	0.142857	0.214286	0.0714286	0	0	0	0	0	0	0	0	1	0	1
P49760:Y153	0	DAEGHLIYHVGDWLQ	0.0714286	0	0	0.142857	0	0.0714286	0.0714286	0.142857	0.142857	0.0714286	0.142857	0	0	0	0	0	0	0.0714286	0	0.0714286	0.142857	0.214286	0.142857	0.214286	0.0714286	0.214286	0.285714	0.214286	0.428571	0.357143	0.428571	0.571429	0.5	0.214286	0.285714	0.142857	0	0	1	0	0	0	0	0	0	0	0
Q7KZI7:S29	0	GHLDSKPSSKSNMIR	0	0.0714286	0.0714286	0.0714286	0	0	0	0.0714286	0.0714286	0.0714286	0.0714286	0.142857	0.0714286	0	0.0714286	0.214286	0	0	0	0	0	0.142857	0.285714	0.0714286	0.285714	0.0714286	0.214286	0.357143	0.642857	0.214286	0.642857	0.357143	0.357143	0.0714286	0.5	0.142857	0	0	0	0	0	0	0	0	0	0	0
Q9Y572:S316	0	RSSNRRFSIPESGQG	0	0.214286	0.0714286	0	0	0.0714286	0.0714286	0.142857	0	0.0714286	0	0	0	0.0714286	0.0714286	0.214286	0	0	0	0	0.142857	0.0714286	0.214286	0.0714286	0.357143	0.0714286	0.0714286	0.428571	0.642857	0.142857	0.642857	0.357143	0.142857	0.142857	0.5	0.214286	0	0	0	0	0	0	0	0	0	0	0
P53355:S326	0	SRSFLSRSNMSVARS	0.0714286	0.214286	0.0714286	0	0	0	0	0	0	0	0.0714286	0	0.0714286	0.0714286	0	0.357143	0	0	0	0.0714286	0	0.0714286	0.214286	0	0.428571	0.0714286	0.214286	0.428571	0.642857	0.285714	0.642857	0.357143	0.214286	0.142857	0.428571	0	0	0	0	0	0	0	0	0	0	0	0
Q9NYV4:Y319	0	SYERSGSYSGRSPSP	0	0.142857	0	0	0	0	0.0714286	0.142857	0	0	0	0	0	0	0.142857	0.428571	0	0	0.0714286	0	0.0714286	0	0.142857	0.0714286	0.5	0.0714286	0	0.714286	0.642857	0.0714286	0.714286	0.285714	0.0714286	0.0714286	0.714286	0.285714	0	0	0	0	0	0	0	0	0	0	0
P00519:Y172	0	LRYEGRVYHYRINTA	0.0714286	0.214286	0.0714286	0	0	0	0.0714286	0.0714286	0.0714286	0.0714286	0.0714286	0	0	0	0	0	0.0714286	0	0.142857	0.0714286	0.0714286	0.142857	0.285714	0.0714286	0.285714	0.214286	0.214286	0.142857	0.5	0.357143	0.642857	0.357143	0.285714	0.357143	0.142857	0.0714286	0	0	0	0	0	0	0	0	0	0	0
P05771:S241	0	SDKDRRLSVEIWDWD	0	0.142857	0	0.285714	0	0	0.0714286	0	0	0.0714286	0.0714286	0.0714286	0	0	0	0.0714286	0	0.142857	0	0.0714286	0.0714286	0.142857	0.214286	0.357143	0.0714286	0.142857	0.214286	0.0714286	0.642857	0.357143	0.642857	0.357143	0.214286	0.285714	0.357143	0	0	0	0	0	0	0	0	0	0	0	0
Q99683:T1326	0	VNGADEDTISRFLAE	0.142857	0.0714286	0.0714286	0.142857	0	0	0.142857	0.0714286	0	0.0714286	0.0714286	0	0	0.0714286	0	0.0714286	0	0	0	0.0714286	0.142857	0.142857	0.0714286	0.285714	0.142857	0.0714286	0.214286	0.285714	0.5	0.285714	0.5	0.5	0.357143	0.214286	0.357143	0.0714286	0	1	1	0	0	0	0	0	0	0	0
Q14680:S391	0	GAATPRTSQFTKYWT	0.142857	0.0714286	0	0	0	0.0714286	0	0.0714286	0	0	0	0.0714286	0	0.0714286	0.0714286	0	0.285714	0.0714286	0.0714286	0	0.0714286	0	0.142857	0	0.428571	0.214286	0	0.285714	0.5	0.214286	0.571429	0.428571	0.285714	0.5	0.142857	0.142857	0	0	0	0	0	0	0	0	0	0	0
P53350:T464	0	DGTESYLTVSSHPNS	0	0	0.0714286	0.0714286	0	0	0.0714286	0.0714286	0.0714286	0	0.0714286	0	0	0	0.0714286	0.285714	0.0714286	0	0.0714286	0.0714286	0.0714286	0.0714286	0.0714286	0.142857	0.5	0.142857	0.142857	0.428571	0.642857	0.214286	0.714286	0.285714	0.214286	0.214286	0.571429	0.142857	0	0	0	0	0	0	0	0	0	0	0
Q9NZJ5:S715	0	HIEIIAPSPQRSRSF	0.0714286	0.142857	0	0	0	0.0714286	0.0714286	0	0.0714286	0.214286	0	0	0	0.0714286	0.142857	0.142857	0	0	0	0	0.142857	0.214286	0.214286	0.0714286	0.214286	0.142857	0.214286	0.357143	0.5	0.285714	0.5	0.5	0.285714	0.285714	0.285714	0.142857	0	0	0	0	0	0	0	0	0	0	0
Q9NZJ5:S856	0	SEATLSISPPRPTTL	0.0714286	0.0714286	0	0	0	0	0.0714286	0	0	0.0714286	0.142857	0	0	0	0.214286	0.142857	0.214286	0	0	0	0.0714286	0.214286	0.0714286	0.0714286	0.357143	0	0.214286	0.428571	0.5	0.214286	0.5	0.5	0.285714	0.285714	0.357143	0.214286	0	0	0	0	0	0	0	0	0	0	0
Q9HBY8:S356	1	SSAFLGFSYAPEDDD	0.142857	0	0	0.214286	0	0	0.0714286	0.0714286	0	0	0.0714286	0	0	0.142857	0.0714286	0.142857	0	0	0.0714286	0	0.0714286	0.0714286	0	0.285714	0.214286	0.214286	0.0714286	0.428571	0.428571	0.285714	0.5	0.5	0.285714	0.214286	0.5	0.142857	0	0	0	1	0	0	0	0	0	0	0
P31751:Y438	0	TSEVDTRYFDDEFTA	0.0714286	0.0714286	0	0.214286	0	0	0.142857	0	0	0	0	0	0	0.142857	0	0.0714286	0.214286	0	0	0.0714286	0.142857	0	0.0714286	0.357143	0.285714	0.142857	0.0714286	0.142857	0.714286	0.214286	0.714286	0.285714	0.214286	0.428571	0.285714	0	0	0	0	0	0	0	0	0	0	0	0
P51812:Y433	0	EDIGVGSYSVCKRCI	0	0.0714286	0	0.0714286	0.142857	0	0.0714286	0.142857	0	0.142857	0	0.0714286	0	0	0	0.142857	0	0	0	0.142857	0.0714286	0.142857	0.142857	0.142857	0.285714	0	0.285714	0.285714	0.428571	0.285714	0.571429	0.428571	0.285714	0.285714	0.357143	0.142857	0	0	0	0	0	0	0	0	0	0	0
P04049:S283	0	MIEDAIRSHSESASP	0.142857	0.0714286	0	0.0714286	0	0	0.142857	0	0.0714286	0.142857	0	0	0.0714286	0	0.0714286	0.214286	0	0	0	0	0.142857	0.142857	0.142857	0.214286	0.214286	0.0714286	0.214286	0.428571	0.571429	0.214286	0.571429	0.428571	0.428571	0.142857	0.357143	0.0714286	0	0	0	0	0	0	1	0	0	0	0
Q9Y243:Y473	0	PHFPQFSYSASGRE	0.0769231	0.0769231	0	0	0	0.0769231	0.0769231	0.0769231	0.0769231	0	0	0	0	0.153846	0.153846	0.230769	0	0	0	0	0.153846	0	0.153846	0.0769231	0.307692	0.230769	0	0.538462	0.538462	0.153846	0.538462	0.461538	0.307692	0.153846	0.461538	0.230769	0	0	0	0	0	0	0	0	0	0	0
Q9NR20:S437	0	KVQGCHHSSRKADEI	0.0714286	0.0714286	0	0.0714286	0.0714286	0.0714286	0.0714286	0.0714286	0.142857	0.0714286	0	0.142857	0	0	0	0.0714286	0	0	0	0.0714286	0.142857	0.0714286	0.357143	0.142857	0.214286	0.142857	0.142857	0.214286	0.642857	0.142857	0.714286	0.285714	0.571429	0.142857	0.214286	0.0714286	0	1	0	0	0	0	0	0	0	0	0
O00418:T340	0	RDAVNQNTKLLQSAK	0.142857	0.0714286	0.142857	0.0714286	0	0.142857	0	0	0	0	0.142857	0.142857	0	0	0	0.0714286	0	0	0	0.0714286	0.142857	0.142857	0.214286	0.0714286	0.357143	0	0.214286	0.214286	0.642857	0.214286	0.642857	0.357143	0.571429	0.0714286	0.285714	0	0	0	0	0	0	0	0	1	0	0	0
P53350:S387	0	QLHSVNASKPSERGL	0.0714286	0.0714286	0.0714286	0	0	0.0714286	0.0714286	0.0714286	0.0714286	0	0.142857	0.0714286	0	0	0.0714286	0.142857	0	0	0	0.0714286	0.142857	0.142857	0.214286	0.0714286	0.285714	0.0714286	0.214286	0.357143	0.571429	0.214286	0.571429	0.428571	0.5	0.0714286	0.357143	0.142857	0	0	0	0	0	0	0	0	0	0	0
Q02750:T386	0	IGLNQPSTPTHAAGV	0.142857	0	0.0714286	0	0	0.0714286	0	0.142857	0.0714286	0.0714286	0.0714286	0	0	0	0.142857	0.0714286	0.0714286	0	0	0.0714286	0.0714286	0.142857	0.0714286	0	0.285714	0.0714286	0.214286	0.5	0.357143	0.214286	0.357143	0.642857	0.357143	0.214286	0.428571	0.285714	0	0	0	0	1	0	0	0	0	0	0
P04049:S250	0	SSPSSEGSLSQRQRS	0	0.142857	0	0	0	0.142857	0.0714286	0.0714286	0	0	0.0714286	0	0	0	0.0714286	0.428571	0	0	0	0	0.214286	0.0714286	0.142857	0.0714286	0.571429	0	0.0714286	0.571429	0.785714	0.0714286	0.785714	0.214286	0.285714	0	0.571429	0.142857	0	0	0	0	0	0	0	0	0	0	0
O96017:T68	0	SSLETVSTQELYSIP	0	0	0	0	0	0.0714286	0.142857	0	0	0.0714286	0.142857	0	0	0	0.0714286	0.285714	0.0714286	0	0.0714286	0.0714286	0.214286	0.214286	0	0.142857	0.5	0.0714286	0.285714	0.357143	0.571429	0.357143	0.642857	0.357143	0.357143	0.285714	0.357143	0.0714286	0	0	0	0	0	0	0	0	0	0	0
P00519:Y70	1	PNLFVALYDFVASGD	0.142857	0	0.0714286	0.142857	0	0	0	0.0714286	0	0	0.142857	0	0	0.142857	0.0714286	0.0714286	0	0	0	0.142857	0	0.142857	0	0.142857	0.142857	0.142857	0.285714	0.357143	0.285714	0.428571	0.285714	0.714286	0.285714	0.285714	0.428571	0.142857	0	0	0	0	0	0	0	0	1	0	0
O43318:S192	1	HMTNNKGSAAWMAPE	0.214286	0	0.142857	0	0	0	0.0714286	0.0714286	0.0714286	0	0	0.0714286	0.142857	0	0.0714286	0	0.0714286	0.0714286	0	0	0.0714286	0	0.142857	0.0714286	0.214286	0.142857	0.142857	0.357143	0.428571	0.214286	0.428571	0.571429	0.571429	0.142857	0.285714	0.142857	0	0	0	0	0	0	0	0	0	0	0
Q9BZL6:Y246	0	SSSSASSYTGRPIEL	0.0714286	0.0714286	0	0	0	0	0.0714286	0.0714286	0	0.0714286	0.0714286	0	0	0	0.0714286	0.428571	0.0714286	0	0	0	0.0714286	0.142857	0.0714286	0.0714286	0.5	0	0.142857	0.642857	0.642857	0.142857	0.642857	0.357143	0.214286	0.142857	0.571429	0.142857	0	0	0	0	0	0	0	0	0	0	0
Q12866:S645	0	AACMKDFSHPNVIRL	0.142857	0.0714286	0.0714286	0.0714286	0.0714286	0	0	0	0.0714286	0.0714286	0.0714286	0.0714286	0.0714286	0.0714286	0.0714286	0	0	0	0	0.0714286	0	0.142857	0.214286	0.0714286	0.142857	0.142857	0.285714	0.214286	0.357143	0.357143	0.428571	0.571429	0.5	0.214286	0.214286	0.0714286	1	0	0	0	0	0	0	0	0	0	0
O15530:Y485	0	LTEGPHLYYVDPVNK	0	0	0.0714286	0.0714286	0	0	0.0714286	0.0714286	0.0714286	0	0.142857	0.0714286	0	0	0.142857	0	0.0714286	0	0.0714286	0.142857	0.0714286	0.142857	0.142857	0.142857	0.214286	0.142857	0.285714	0.214286	0.428571	0.357143	0.5	0.5	0.357143	0.285714	0.357143	0.214286	0	0	0	0	0	0	0	0	0	0	0
Q13882:Y127	0	DTQAVRHYKIWRRAG	0.142857	0.214286	0	0.0714286	0	0.0714286	0	0.0714286	0.0714286	0.0714286	0	0.0714286	0	0	0	0	0.0714286	0.0714286	0	0.0714286	0.0714286	0.0714286	0.357143	0.0714286	0.142857	0.142857	0.142857	0.214286	0.571429	0.214286	0.571429	0.428571	0.357143	0.285714	0.142857	0.0714286	0	0	0	0	1	0	0	0	0	0	0
P06493:T14	0	IEKIGEGTYGVVYKG	0	0	0	0	0	0	0.142857	0.285714	0	0.142857	0	0.142857	0	0	0	0	0	0	0.142857	0.142857	0.142857	0.142857	0.142857	0.142857	0.142857	0.142857	0.285714	0.285714	0.285714	0.428571	0.428571	0.571429	0.285714	0.428571	0.285714	0.285714	0	0	0	0	0	0	0	0	0	0	0
Q9P0L2:T709	0	FTWSMKTTSSMDPND	0	0	0.0714286	0.142857	0	0	0	0	0	0	0	0.0714286	0.142857	0.0714286	0.0714286	0.214286	0.142857	0.0714286	0	0	0	0	0.0714286	0.142857	0.428571	0.142857	0.142857	0.285714	0.642857	0.285714	0.642857	0.357143	0.214286	0.285714	0.5	0.0714286	0	0	0	0	0	0	0	0	0	0	0
P06239:S42	0	TLLIRNGSEVRDPLV	0	0.142857	0.0714286	0.0714286	0	0	0.0714286	0.0714286	0	0.0714286	0.214286	0	0	0	0.0714286	0	0.0714286	0	0	0.142857	0.0714286	0.285714	0.142857	0.142857	0.142857	0	0.428571	0.142857	0.428571	0.428571	0.428571	0.571429	0.285714	0.285714	0.285714	0.142857	0	0	0	0	0	0	0	0	0	0	0
Q9UQM7:S234	0	AGAYDFPSPEWDTVT	0.142857	0	0	0.142857	0	0	0.0714286	0.0714286	0	0	0	0	0	0.0714286	0.142857	0	0.142857	0.0714286	0.0714286	0.0714286	0.0714286	0	0	0.214286	0.214286	0.214286	0.0714286	0.357143	0.357143	0.285714	0.428571	0.571429	0.214286	0.428571	0.357143	0.214286	0	0	0	0	1	0	0	0	0	0	0
P05771:T226	0	LNPEWNETFRFQLKE	0	0.0714286	0.142857	0	0	0.0714286	0.214286	0	0	0	0.142857	0.0714286	0	0.142857	0.0714286	0	0	0.0714286	0	0	0.285714	0.142857	0.142857	0.214286	0.214286	0.214286	0.142857	0.0714286	0.571429	0.357143	0.571429	0.428571	0.5	0.214286	0.214286	0.0714286	0	0	0	0	0	0	0	0	0	0	0
P05771:S11	0	PAAGPPPSEGEESTV	0.142857	0	0	0	0	0	0.214286	0.142857	0	0	0	0	0	0	0.285714	0.0714286	0.0714286	0	0	0.0714286	0.214286	0	0	0.214286	0.142857	0	0.0714286	0.642857	0.357143	0.0714286	0.357143	0.642857	0.357143	0.142857	0.5	0.428571	0	0	0	0	1	0	0	0	0	0	0
P00519:Y93	0	EKLRVLGYNHNGEWC	0	0.0714286	0.142857	0	0.0714286	0	0.142857	0.142857	0.0714286	0	0.142857	0.0714286	0	0	0	0	0	0.0714286	0	0.0714286	0.142857	0.142857	0.214286	0.142857	0.214286	0.142857	0.214286	0.142857	0.5	0.285714	0.571429	0.428571	0.5	0.142857	0.285714	0.142857	0	0	0	0	0	0	0	0	0	0	0
P53355:S321	0	LCQRLSRSFLSRSNM	0	0.214286	0.0714286	0	0.0714286	0.0714286	0	0	0	0	0.214286	0	0.0714286	0.0714286	0	0.214286	0	0	0	0	0.0714286	0.214286	0.214286	0	0.428571	0.0714286	0.285714	0.214286	0.571429	0.357143	0.642857	0.357143	0.428571	0.0714286	0.285714	0	0	0	0	0	0	0	0	0	0	0	0
P51812:S215	0	KLTDFGLSKESIDHE	0	0	0	0.142857	0	0	0.142857	0.0714286	0.0714286	0.0714286	0.142857	0.142857	0	0.0714286	0	0.0714286	0.0714286	0	0	0	0.142857	0.214286	0.214286	0.285714	0.142857	0.142857	0.214286	0.142857	0.642857	0.285714	0.642857	0.357143	0.5	0.214286	0.285714	0.0714286	0	0	0	0	0	0	0	0	0	0	0
O43293:T306	0	TTRLKEYTIKSHSSL	0	0.0714286	0	0	0	0	0.0714286	0	0.0714286	0.0714286	0.142857	0.142857	0	0	0	0.214286	0.142857	0	0.0714286	0	0.0714286	0.214286	0.285714	0.0714286	0.428571	0.142857	0.214286	0.214286	0.714286	0.285714	0.785714	0.214286	0.428571	0.285714	0.214286	0	0	0	0	0	0	0	0	0	0	0	0
P00519:S535	0	LPTKTRTSRRAAEHR	0.142857	0.285714	0	0	0	0	0.0714286	0	0.0714286	0	0.0714286	0.0714286	0	0	0.0714286	0	0.214286	0	0	0	0.0714286	0.0714286	0.428571	0.0714286	0.214286	0.0714286	0.0714286	0.214286	0.714286	0.0714286	0.714286	0.285714	0.428571	0.214286	0.0714286	0.0714286	0	0	1	0	0	0	0	0	0	0	0
P00519:Y215	0	GLITTLHYPAPKRNK	0.0714286	0.0714286	0.0714286	0	0	0	0	0.0714286	0.0714286	0.0714286	0.142857	0.142857	0	0	0.142857	0	0.142857	0	0	0	0	0.214286	0.285714	0	0.214286	0.0714286	0.214286	0.285714	0.5	0.214286	0.5	0.5	0.428571	0.214286	0.285714	0.214286	0	0	0	0	0	0	0	0	0	0	0
Q9P0L2:S787	0	IAFKNIASKIANELK	0.214286	0	0.142857	0	0	0	0.0714286	0	0	0.214286	0.0714286	0.214286	0	0.0714286	0	0	0	0	0	0	0.0714286	0.285714	0.214286	0.0714286	0.142857	0.0714286	0.285714	0.214286	0.428571	0.357143	0.428571	0.571429	0.571429	0.285714	0.142857	0	0	0	0	1	0	0	0	0	0	0	1
Q15418:T734	0	VRKLPSTTL-----	0	0.125	0	0	0	0	0	0	0	0	0.25	0.125	0	0	0.125	0.125	0.125	0	0	0.125	0	0.25	0.25	0	0.25	0	0.375	0.25	0.5	0.375	0.5	0.5	0.375	0.25	0.25	0.125	0	0	0	0	0	0	0	0	0	0	0
P04049:S247	0	FNTSSPSSEGSLSQR	0	0.0714286	0.0714286	0	0	0.0714286	0.0714286	0.0714286	0	0	0.0714286	0	0	0.0714286	0.0714286	0.357143	0.0714286	0	0	0	0.142857	0.0714286	0.0714286	0.0714286	0.571429	0.0714286	0.0714286	0.5	0.714286	0.142857	0.714286	0.285714	0.214286	0.142857	0.571429	0.142857	0	0	0	0	0	0	0	0	0	0	0
O14920:Y325	0	VTGTIHTYPVTEDES	0	0	0	0.0714286	0	0	0.142857	0.0714286	0.0714286	0.0714286	0	0	0	0	0.0714286	0.0714286	0.285714	0	0	0.142857	0.142857	0.0714286	0.0714286	0.214286	0.357143	0.0714286	0.214286	0.214286	0.642857	0.214286	0.642857	0.357143	0.214286	0.5	0.285714	0.142857	0	0	0	0	0	0	0	0	0	0	0
O15530:Y376	0	DEDCYGNYDNLLSQF	0	0	0.142857	0.214286	0.0714286	0.0714286	0.0714286	0.0714286	0	0	0.142857	0	0	0.0714286	0	0.0714286	0	0	0.0714286	0	0.142857	0.142857	0	0.285714	0.428571	0.142857	0.142857	0.142857	0.571429	0.285714	0.714286	0.285714	0.357143	0.142857	0.5	0.0714286	0	0	0	0	0	0	0	0	0	0	0
O14757:S288	0	GGVSESPSGFSKHIQ	0	0	0	0	0	0.0714286	0.0714286	0.214286	0.0714286	0.0714286	0	0.0714286	0	0.0714286	0.0714286	0.214286	0	0	0	0.0714286	0.142857	0.0714286	0.142857	0.0714286	0.285714	0.142857	0.142857	0.5	0.5	0.214286	0.5	0.5	0.285714	0.214286	0.5	0.285714	0	0	0	0	0	0	0	0	0	0	0
Q08881:S276	0	TAGTYTVSVFTKAVV	0.142857	0	0	0	0	0	0	0.0714286	0	0	0	0.0714286	0	0.0714286	0	0	0.285714	0	0.0714286	0.285714	0	0	0.0714286	0	0.357143	0.142857	0.285714	0.214286	0.357143	0.428571	0.428571	0.571429	0.214286	0.714286	0.0714286	0.0714286	0	0	0	0	1	0	0	0	0	0	0
O43781:T351	0	KHHGRSSTKVIDFGS	0	0.0714286	0	0.0714286	0	0	0	0.142857	0.142857	0.0714286	0	0.142857	0	0.0714286	0	0.214286	0	0	0	0.0714286	0	0.0714286	0.357143	0.0714286	0.214286	0.214286	0.142857	0.357143	0.642857	0.214286	0.642857	0.357143	0.285714	0.214286	0.428571	0.142857	0	0	0	0	0	0	0	0	0	0	0
Q96GX5:S264	0	QKDTTPYSSKLLKSC	0	0	0	0.0714286	0.0714286	0.0714286	0	0	0	0	0.142857	0.214286	0	0	0.0714286	0.142857	0.142857	0	0.0714286	0	0.0714286	0.142857	0.214286	0.0714286	0.5	0.0714286	0.142857	0.214286	0.642857	0.214286	0.785714	0.214286	0.5	0.214286	0.285714	0.0714286	0	0	0	0	0	0	0	0	0	0	0
Q9NYV4:T520	0	VTPKETETSEKETPP	0	0	0	0	0	0	0.285714	0	0	0	0	0.142857	0	0	0.214286	0.0714286	0.214286	0	0	0.0714286	0.285714	0	0.142857	0.285714	0.285714	0	0.0714286	0.285714	0.714286	0.0714286	0.714286	0.285714	0.428571	0.285714	0.285714	0.214286	0	0	0	0	0	0	0	0	0	0	0
P45985:S90	0	SSGKLKISPEQHWDF	0	0	0	0.0714286	0	0.0714286	0.0714286	0.0714286	0.0714286	0.0714286	0.0714286	0.142857	0	0.0714286	0.0714286	0.142857	0	0.0714286	0	0	0.142857	0.142857	0.214286	0.142857	0.214286	0.214286	0.142857	0.285714	0.571429	0.285714	0.571429	0.428571	0.428571	0.214286	0.357143	0.142857	0	0	0	0	0	0	0	0	0	0	0
Q9NYV4:S261	0	HTSSNYDSYKKSPGS	0	0	0.0714286	0.0714286	0	0	0	0.0714286	0.0714286	0	0	0.142857	0	0	0.0714286	0.285714	0.0714286	0	0.142857	0	0	0	0.214286	0.0714286	0.571429	0.214286	0	0.428571	0.714286	0.142857	0.857143	0.142857	0.214286	0.214286	0.571429	0.142857	0	0	0	0	0	0	0	0	0	0	0
P27707:S35	0	GNIAAGKSTFVNILK	0.142857	0	0.142857	0	0	0	0	0.142857	0	0.142857	0.0714286	0.142857	0	0.0714286	0	0	0.0714286	0	0	0.0714286	0	0.214286	0.142857	0	0.214286	0.0714286	0.285714	0.285714	0.357143	0.357143	0.357143	0.642857	0.357143	0.357143	0.285714	0.142857	0	0	0	0	1	0	0	0	0	0	0
O14920:S675	0	PVSGSPDSMNASRLS	0.0714286	0.0714286	0.0714286	0.0714286	0	0	0	0.0714286	0	0	0.0714286	0	0.0714286	0	0.142857	0.285714	0	0	0	0.0714286	0	0.0714286	0.0714286	0.0714286	0.357143	0	0.214286	0.571429	0.5	0.214286	0.5	0.5	0.214286	0.0714286	0.642857	0.214286	0	0	0	0	0	0	0	0	0	0	0
P11362:T454	0	SRLSSSGTPMLAGVS	0.0714286	0.0714286	0	0	0	0	0	0.142857	0	0	0.142857	0	0.0714286	0	0.0714286	0.357143	0	0	0	0.0714286	0	0.142857	0.0714286	0	0.357143	0	0.285714	0.642857	0.428571	0.285714	0.428571	0.571429	0.285714	0.0714286	0.571429	0.214286	0	0	0	0	1	0	0	0	0	0	0
O96017:S41	0	QSQGISSSSTSTMPN	0	0	0.0714286	0	0	0.142857	0	0.0714286	0	0.0714286	0	0	0.0714286	0	0.0714286	0.357143	0.142857	0	0	0	0.142857	0.0714286	0	0	0.714286	0	0.142857	0.5	0.714286	0.142857	0.714286	0.285714	0.214286	0.214286	0.571429	0.142857	0	0	0	0	0	0	0	0	0	0	0
Q8TDX7:T199	0	AAHSLVGTPYYMSPE	0.142857	0	0	0	0	0	0.0714286	0.0714286	0.0714286	0	0.0714286	0	0.0714286	0	0.142857	0.142857	0	0	0.142857	0.0714286	0.0714286	0.0714286	0.0714286	0.0714286	0.285714	0.214286	0.214286	0.5	0.285714	0.357143	0.428571	0.571429	0.428571	0.214286	0.357143	0.214286	0	0	0	0	0	1	0	0	0	0	0
Q96GX5:S31	0	IAVPKPPSIEEFSIV	0.0714286	0	0	0	0	0	0.142857	0	0	0.214286	0	0.0714286	0	0.0714286	0.214286	0.0714286	0	0	0	0.142857	0.142857	0.214286	0.0714286	0.142857	0.0714286	0.0714286	0.357143	0.357143	0.285714	0.428571	0.285714	0.714286	0.285714	0.428571	0.285714	0.214286	0	0	0	0	0	0	0	0	0	0	0
O60674:Y201	0	DQTPLAIYNSISYKT	0.0714286	0	0.0714286	0.0714286	0	0.0714286	0	0	0	0.142857	0.0714286	0.0714286	0	0	0.0714286	0.142857	0.142857	0	0.0714286	0	0.0714286	0.214286	0.0714286	0.0714286	0.5	0.0714286	0.214286	0.285714	0.571429	0.285714	0.642857	0.357143	0.285714	0.357143	0.357143	0.0714286	0	0	0	0	0	0	1	0	0	0	0
P31152:S58	0	IALSDARSMKHALRE	0.214286	0.142857	0	0.0714286	0	0	0.0714286	0	0.0714286	0.0714286	0.142857	0.0714286	0.0714286	0	0	0.0714286	0	0	0	0	0.0714286	0.214286	0.285714	0.142857	0.0714286	0.0714286	0.285714	0.285714	0.5	0.285714	0.5	0.5	0.642857	0.0714286	0.142857	0	0	0	0	0	0	0	0	0	1	0	0
P17612:S140	0	LRRIGRFSEPHARFY	0.0714286	0.285714	0	0	0	0	0.0714286	0.0714286	0.0714286	0.0714286	0.0714286	0	0	0.142857	0.0714286	0	0	0	0.0714286	0	0.0714286	0.142857	0.357143	0.0714286	0.0714286	0.285714	0.142857	0.214286	0.428571	0.357143	0.5	0.5	0.285714	0.285714	0.142857	0.142857	0	0	0	0	0	0	0	0	0	0	0
Q8IWQ3:S506	0	VPTPEEMSNLTPESS	0	0	0.0714286	0	0	0	0.214286	0	0	0	0.0714286	0	0.0714286	0	0.214286	0.142857	0.142857	0	0	0.0714286	0.214286	0.0714286	0	0.214286	0.357143	0	0.214286	0.357143	0.571429	0.214286	0.571429	0.428571	0.357143	0.214286	0.428571	0.214286	0	0	0	0	0	0	0	0	0	0	0
Q9Y243:S34	0	FLLKTDGSFIGYKEK	0	0	0	0.0714286	0	0	0.0714286	0.142857	0	0.0714286	0.142857	0.214286	0	0.142857	0	0	0.0714286	0	0.0714286	0	0.0714286	0.214286	0.214286	0.142857	0.142857	0.214286	0.214286	0.142857	0.428571	0.428571	0.5	0.5	0.428571	0.357143	0.214286	0.142857	0	0	0	0	0	0	0	0	0	0	0
O75676:S29	0	TGHEEKVSVENFELL	0	0	0.0714286	0	0	0	0.285714	0.0714286	0.0714286	0	0.142857	0.0714286	0	0.0714286	0	0	0.0714286	0	0	0.142857	0.285714	0.142857	0.142857	0.285714	0.142857	0.142857	0.285714	0.0714286	0.571429	0.357143	0.571429	0.428571	0.571429	0.285714	0.142857	0.0714286	0	0	0	0	0	0	0	0	0	0	0
P50750:T366	0	NPATTNQTEFERVF	0.0769231	0.0769231	0.153846	0	0	0.0769231	0.153846	0	0	0	0	0	0	0.153846	0.0769231	0	0.153846	0	0	0.0769231	0.230769	0	0.0769231	0.153846	0.384615	0.153846	0.0769231	0.153846	0.615385	0.230769	0.615385	0.384615	0.307692	0.384615	0.230769	0.0769231	0	0	0	0	0	0	0	0	0	0	0
P04049:S357	0	MLSTRIGSGSFGTVY	0	0.0714286	0	0	0	0	0	0.214286	0	0.0714286	0.0714286	0	0.0714286	0.0714286	0	0.142857	0.142857	0	0.0714286	0.0714286	0	0.142857	0.0714286	0	0.357143	0.142857	0.285714	0.357143	0.357143	0.428571	0.428571	0.571429	0.142857	0.428571	0.357143	0.214286	0	0	0	0	0	0	0	0	0	0	0
P07947:S197	0	TKGAYSLSIRDWDEI	0.0714286	0.0714286	0	0.142857	0	0	0.0714286	0.0714286	0	0.142857	0.0714286	0.0714286	0	0	0	0.0714286	0.0714286	0.0714286	0.0714286	0	0.0714286	0.214286	0.142857	0.214286	0.214286	0.142857	0.214286	0.214286	0.5	0.357143	0.571429	0.428571	0.285714	0.357143	0.285714	0.0714286	0	0	0	0	0	0	0	0	0	0	0
Q9NYV4:S338	0	RSSSPFLSKRSLSRS	0	0.214286	0	0	0	0	0	0	0	0	0.142857	0.0714286	0	0.0714286	0.0714286	0.428571	0	0	0	0	0	0.142857	0.285714	0	0.428571	0.0714286	0.142857	0.5	0.714286	0.214286	0.714286	0.285714	0.214286	0.0714286	0.5	0.0714286	0	0	0	0	0	0	0	0	0	0	0
P53350:T6	0	--MSAAVTAGKLARA	0.416667	0.0833333	0	0	0	0	0	0.0833333	0	0	0.0833333	0.0833333	0.0833333	0	0	0.0833333	0	0	0	0.0833333	0	0.0833333	0.166667	0	0.0833333	0	0.25	0.583333	0.25	0.25	0.25	0.75	0.666667	0.0833333	0.166667	0.0833333	0	0	0	0	1	0	0	0	0	0	0
P53355:Y39	0	EKSTGLQYAAKFIKK	0.142857	0	0	0	0	0.0714286	0.0714286	0.0714286	0	0.0714286	0.0714286	0.285714	0	0.0714286	0	0.0714286	0.0714286	0	0	0	0.142857	0.142857	0.285714	0.0714286	0.214286	0.0714286	0.142857	0.285714	0.571429	0.214286	0.571429	0.428571	0.642857	0.214286	0.142857	0.0714286	0	0	0	0	0	0	0	1	0	0	0
O43781:S469	0	VVLVGGRSRRGKKRG	0	0.285714	0	0	0	0	0	0.285714	0	0	0.0714286	0.142857	0	0	0	0	0	0	0	0.214286	0	0.0714286	0.428571	0	0	0	0.285714	0.285714	0.428571	0.285714	0.428571	0.571429	0.214286	0.214286	0.285714	0.285714	0	0	0	0	0	0	0	0	0	0	0
O14920:T735	0	REQDQSFTALDWSWL	0.0714286	0.0714286	0	0.142857	0	0.142857	0.0714286	0	0	0	0.142857	0	0	0.0714286	0	0.142857	0	0.142857	0	0	0.214286	0.142857	0.0714286	0.214286	0.285714	0.214286	0.142857	0.214286	0.571429	0.357143	0.571429	0.428571	0.428571	0.214286	0.285714	0	0	0	0	0	0	0	0	0	1	0	0
Q08881:Y273	0	DSRTAGTYTVSVFTK	0.0714286	0.0714286	0	0.0714286	0	0	0	0.0714286	0	0	0	0.0714286	0	0.0714286	0	0.142857	0.285714	0	0	0.142857	0	0	0.142857	0.0714286	0.428571	0.0714286	0.142857	0.285714	0.642857	0.214286	0.642857	0.357143	0.142857	0.5	0.285714	0.0714286	0	0	0	0	1	0	0	0	0	0	0
Q9Y6E0:T190	1	DTQIKRNTFVGTPFW	0	0.0714286	0.0714286	0.0714286	0	0.0714286	0	0.0714286	0	0.0714286	0	0.0714286	0	0.142857	0.0714286	0	0.142857	0.0714286	0	0.0714286	0.0714286	0.0714286	0.142857	0.0714286	0.285714	0.214286	0.142857	0.142857	0.5	0.357143	0.5	0.5	0.142857	0.5	0.285714	0.142857	0	0	0	0	0	0	0	0	0	0	0
Q15418:S209	0	KLTDFGLSKEAIDHE	0.0714286	0	0	0.142857	0	0	0.142857	0.0714286	0.0714286	0.0714286	0.142857	0.142857	0	0.0714286	0	0	0.0714286	0	0	0	0.142857	0.214286	0.214286	0.285714	0.0714286	0.142857	0.214286	0.142857	0.571429	0.285714	0.571429	0.428571	0.571429	0.214286	0.214286	0.0714286	0	0	0	0	0	0	1	0	0	0	0
O95835:S909	1	HQRCLAHSLVGTPNY	0.0714286	0.0714286	0.0714286	0	0.0714286	0.0714286	0	0.0714286	0.142857	0	0.142857	0	0	0	0.0714286	0	0.0714286	0	0.0714286	0.0714286	0.0714286	0.142857	0.214286	0	0.357143	0.214286	0.214286	0.214286	0.428571	0.285714	0.571429	0.428571	0.5	0.214286	0.214286	0.142857	0	0	0	0	0	1	0	0	0	0	0
Q9NYV4:S30	0	PSSGGGSSNSRERHR	0	0.214286	0.0714286	0	0	0	0.0714286	0.214286	0.0714286	0	0	0	0	0	0.0714286	0.285714	0	0	0	0	0.0714286	0	0.285714	0.0714286	0.357143	0.0714286	0	0.571429	0.714286	0	0.714286	0.285714	0.142857	0	0.642857	0.285714	0	0	0	0	0	0	0	0	0	0	0
Q9BZL6:T101	0	LLFKHDPTSANLLQL	0.0714286	0	0.0714286	0.0714286	0	0.0714286	0	0	0.0714286	0	0.357143	0.0714286	0	0.0714286	0.0714286	0.0714286	0	0	0	0	0.0714286	0.357143	0.142857	0.0714286	0.214286	0.142857	0.357143	0.214286	0.428571	0.428571	0.428571	0.571429	0.642857	0.0714286	0.285714	0.0714286	0	0	0	0	0	0	0	0	0	0	1
P07947:S45	0	TVSPCPSSSAKGTAV	0.142857	0	0	0	0.0714286	0	0	0.0714286	0	0	0	0.0714286	0	0	0.142857	0.214286	0.142857	0	0	0.142857	0	0	0.0714286	0	0.428571	0	0.142857	0.571429	0.428571	0.142857	0.5	0.5	0.285714	0.285714	0.428571	0.214286	0	0	0	0	0	0	0	1	0	0	0
P08922:Y1923	0	VGLANACYAIHTLPT	0.214286	0	0.0714286	0	0.0714286	0	0	0.0714286	0.0714286	0.0714286	0.142857	0	0	0	0.0714286	0	0.142857	0	0	0.0714286	0	0.214286	0.0714286	0	0.285714	0.0714286	0.285714	0.357143	0.285714	0.285714	0.357143	0.642857	0.5	0.285714	0.214286	0.142857	1	0	0	0	0	0	1	0	0	0	1
Q9UEW8:S430	0	PEQIQSLSVHDSQGP	0	0	0	0.0714286	0	0.214286	0.0714286	0.0714286	0.0714286	0.0714286	0.0714286	0	0	0	0.142857	0.142857	0	0	0	0.0714286	0.285714	0.142857	0.0714286	0.142857	0.357143	0.0714286	0.214286	0.357143	0.571429	0.214286	0.571429	0.428571	0.428571	0.142857	0.428571	0.214286	0	0	0	0	0	0	0	0	0	0	0
P41240:S364	1	ALREKKFSTKSDVWS	0.0714286	0.0714286	0	0.0714286	0	0	0.0714286	0	0	0	0.0714286	0.214286	0	0.0714286	0	0.142857	0.0714286	0.0714286	0	0.0714286	0.0714286	0.0714286	0.285714	0.142857	0.214286	0.142857	0.142857	0.214286	0.642857	0.285714	0.642857	0.357143	0.428571	0.285714	0.214286	0	0	0	0	0	0	0	0	0	1	0	0
P49840:S282	0	PNVSYICSRYYRAPE	0.0714286	0.142857	0.0714286	0	0.0714286	0	0.0714286	0	0	0.0714286	0	0	0	0	0.142857	0.0714286	0	0	0.214286	0.0714286	0.0714286	0.0714286	0.142857	0.0714286	0.428571	0.214286	0.142857	0.285714	0.357143	0.357143	0.642857	0.357143	0.214286	0.357143	0.285714	0.142857	0	0	0	0	0	0	0	0	0	0	0
P07948:Y266	0	GEVWMGYYNNSTKVA	0.0714286	0	0.142857	0	0	0	0.0714286	0.142857	0	0	0	0.0714286	0.0714286	0	0	0.0714286	0.0714286	0.0714286	0.0714286	0.142857	0.0714286	0	0.0714286	0.0714286	0.357143	0.142857	0.214286	0.285714	0.428571	0.357143	0.5	0.5	0.285714	0.357143	0.357143	0.142857	0	0	0	0	0	0	0	0	0	0	0
P49760:Y59	0	HVRSRSSYDDRSSDR	0	0.285714	0	0.214286	0	0	0	0	0.0714286	0	0	0	0	0	0	0.357143	0	0	0	0.0714286	0	0	0.357143	0.214286	0.357143	0.0714286	0.0714286	0.357143	0.928571	0.0714286	0.928571	0.0714286	0.0714286	0.0714286	0.571429	0	0	0	0	0	0	0	0	0	0	0	0
Q9H2X6:Y423	0	TQGLPAEYLLSAGTK	0.142857	0	0	0	0	0.0714286	0.0714286	0.142857	0	0	0.214286	0.0714286	0	0	0.0714286	0.0714286	0.142857	0	0	0	0.142857	0.214286	0.0714286	0.0714286	0.285714	0	0.214286	0.428571	0.428571	0.214286	0.428571	0.571429	0.571429	0.142857	0.285714	0.214286	0	0	1	0	1	0	0	0	0	0	0
O00141:S80	0	PSPPPSPSQQINLGP	0	0	0.0714286	0	0	0.142857	0	0.0714286	0	0.0714286	0.0714286	0	0	0	0.428571	0.142857	0	0	0	0	0.142857	0.142857	0	0	0.357143	0	0.142857	0.642857	0.357143	0.142857	0.357143	0.642857	0.214286	0.0714286	0.714286	0.5	0	0	0	0	0	0	0	0	0	0	0
O60674:Y637	0	KFGSLDTYLKKNKNC	0	0	0.142857	0.0714286	0.0714286	0	0	0.0714286	0	0	0.142857	0.285714	0	0.0714286	0	0.0714286	0.0714286	0	0	0	0	0.142857	0.285714	0.0714286	0.357143	0.0714286	0.142857	0.142857	0.642857	0.214286	0.714286	0.285714	0.5	0.142857	0.357143	0.0714286	0	0	0	0	0	0	0	0	0	0	0
P27707:T3	0	-----MATPPKRSCP	0.111111	0.111111	0	0	0.111111	0	0	0	0	0	0	0.111111	0.111111	0	0.333333	0.111111	0	0	0	0	0	0	0.222222	0	0.222222	0	0.111111	0.555556	0.333333	0.111111	0.444444	0.555556	0.444444	0	0.444444	0.333333	0	0	0	0	0	0	0	0	0	0	0
Q13153:T214	0	EPLPVTPTRDVATSP	0.0714286	0.0714286	0	0.0714286	0	0	0.0714286	0	0	0	0.0714286	0	0	0	0.285714	0.0714286	0.142857	0	0	0.142857	0.0714286	0.0714286	0.0714286	0.142857	0.214286	0	0.214286	0.428571	0.428571	0.214286	0.428571	0.571429	0.214286	0.285714	0.428571	0.285714	0	0	0	0	0	0	0	0	0	0	0
P53350:S466	0	TESYLTVSSHPNSLM	0	0	0.0714286	0	0	0	0.0714286	0	0.0714286	0	0.142857	0	0.0714286	0	0.0714286	0.214286	0.142857	0	0.0714286	0.0714286	0.0714286	0.142857	0.0714286	0.0714286	0.5	0.142857	0.285714	0.285714	0.571429	0.357143	0.642857	0.357143	0.357143	0.285714	0.357143	0.0714286	0	0	0	0	0	0	0	0	0	0	0
P51617:S173	0	SLWPPPPSPAPSSTK	0.0714286	0	0	0	0	0	0	0	0	0	0.0714286	0.0714286	0	0	0.428571	0.214286	0.0714286	0.0714286	0	0	0	0.0714286	0.0714286	0	0.285714	0.0714286	0.0714286	0.714286	0.357143	0.142857	0.357143	0.642857	0.214286	0.142857	0.642857	0.428571	0	0	0	0	0	0	0	0	0	0	0
P07947:T37	0	SHYGAEPTTVSPCPS	0.0714286	0	0	0	0.0714286	0	0.0714286	0.0714286	0.0714286	0	0	0	0	0	0.214286	0.214286	0.0714286	0	0.0714286	0.0714286	0.0714286	0	0.0714286	0.0714286	0.428571	0.142857	0.0714286	0.571429	0.428571	0.142857	0.571429	0.428571	0.285714	0.214286	0.5	0.285714	0	0	1	0	0	0	0	0	0	0	0
Q15349:Y217	0	IDHDKRAYSFCGTIE	0.0714286	0.0714286	0	0.142857	0.0714286	0	0.0714286	0.0714286	0.0714286	0.142857	0	0.0714286	0	0.0714286	0	0.0714286	0.0714286	0	0	0	0.0714286	0.142857	0.214286	0.214286	0.214286	0.142857	0.142857	0.214286	0.571429	0.214286	0.642857	0.357143	0.357143	0.285714	0.285714	0.0714286	0	0	0	0	0	0	0	0	0	0	0
Q16659:T644	0	EDTEMLETEPVEDGK	0	0	0	0.142857	0	0	0.357143	0.0714286	0	0	0.0714286	0.0714286	0.0714286	0	0.0714286	0	0.0714286	0	0	0.0714286	0.357143	0.0714286	0.0714286	0.5	0.0714286	0	0.214286	0.142857	0.642857	0.214286	0.642857	0.357143	0.571429	0.142857	0.285714	0.142857	0	0	0	0	0	0	0	0	0	0	0
P07948:T438	0	ILLYEIVTYGKIPYP	0	0	0	0	0	0	0.0714286	0.0714286	0	0.214286	0.142857	0.0714286	0	0	0.142857	0	0	0	0.214286	0.0714286	0.0714286	0.357143	0.0714286	0.0714286	0.214286	0.214286	0.428571	0.214286	0.142857	0.642857	0.357143	0.642857	0.285714	0.5	0.214286	0.214286	0	0	0	0	0	0	0	0	0	0	0
P07948:T504	0	LDDFYTATEGQYQQQ	0.0714286	0	0	0.142857	0	0.285714	0.0714286	0.0714286	0	0	0.0714286	0	0	0.0714286	0	0	0.0714286	0	0.142857	0	0.357143	0.0714286	0	0.214286	0.5	0.214286	0.0714286	0.142857	0.571429	0.285714	0.714286	0.285714	0.5	0.285714	0.214286	0.0714286	0	0	0	0	0	0	0	0	0	0	0
P31751:S458	0	TPPDRYDSLGLLELD	0	0.0714286	0	0.214286	0	0	0.0714286	0.0714286	0	0	0.285714	0	0	0	0.142857	0	0.0714286	0	0.0714286	0	0.0714286	0.285714	0.0714286	0.285714	0.142857	0.0714286	0.285714	0.214286	0.428571	0.357143	0.5	0.5	0.357143	0.142857	0.428571	0.214286	0	0	0	0	0	0	0	0	0	0	0
P00519:S936	0	GAKTKATSLVDAVNS	0.214286	0	0.0714286	0.0714286	0	0	0	0.0714286	0	0	0.0714286	0.142857	0	0	0	0.0714286	0.142857	0	0	0.142857	0	0.0714286	0.142857	0.0714286	0.285714	0	0.214286	0.357143	0.5	0.214286	0.5	0.5	0.428571	0.285714	0.285714	0.0714286	0	0	0	0	0	0	0	1	0	0	0
Q9Y243:S474	0	HFPQFSYSASGRE-	0.0833333	0.0833333	0	0	0	0.0833333	0.0833333	0.0833333	0.0833333	0	0	0	0	0.166667	0.0833333	0.166667	0	0	0.0833333	0	0.166667	0	0.166667	0.0833333	0.333333	0.333333	0	0.416667	0.5	0.25	0.583333	0.416667	0.333333	0.25	0.333333	0.166667	0	0	0	0	0	0	0	0	0	0	0
P46734:S253	0	NVKSDVWSLGITMIE	0	0	0.0714286	0.0714286	0	0	0.0714286	0.0714286	0	0.142857	0.0714286	0.0714286	0.0714286	0	0	0.0714286	0.0714286	0.0714286	0	0.142857	0.0714286	0.214286	0.0714286	0.142857	0.214286	0.0714286	0.428571	0.142857	0.428571	0.5	0.428571	0.571429	0.285714	0.428571	0.285714	0.0714286	0	0	0	0	0	0	0	0	0	0	0
Q96GX5:S550	0	NSKRDYLSSSFLCSD	0	0.0714286	0.0714286	0.142857	0.0714286	0	0	0	0	0	0.142857	0.0714286	0	0.0714286	0	0.285714	0	0	0.0714286	0	0	0.142857	0.142857	0.142857	0.5	0.142857	0.142857	0.285714	0.642857	0.285714	0.785714	0.214286	0.285714	0.142857	0.5	0	0	0	0	0	0	0	0	0	0	0	0
Q13557:T474	0	FHRSGSPTVPIKPPC	0	0.0714286	0	0	0.0714286	0	0	0.0714286	0.0714286	0.0714286	0	0.0714286	0	0.0714286	0.285714	0.142857	0	0	0	0.0714286	0	0.0714286	0.214286	0	0.214286	0.142857	0.142857	0.5	0.357143	0.214286	0.428571	0.571429	0.214286	0.214286	0.5	0.357143	0	0	0	0	0	0	0	0	0	0	0
Q99683:T838	1	GINPCTETFTGTLQY	0	0	0.0714286	0	0.0714286	0.0714286	0.0714286	0.142857	0	0.0714286	0.0714286	0	0	0.0714286	0.0714286	0	0.214286	0	0.0714286	0	0.142857	0.142857	0	0.0714286	0.5	0.142857	0.142857	0.214286	0.428571	0.285714	0.571429	0.428571	0.285714	0.428571	0.285714	0.214286	0	0	0	0	0	0	0	0	0	0	0
O75676:T376	0	DHNNAVMTDGLEAPG	0.142857	0	0.142857	0.142857	0	0	0.0714286	0.142857	0.0714286	0	0.0714286	0	0.0714286	0	0.0714286	0	0	0	0	0.0714286	0.0714286	0.0714286	0.0714286	0.214286	0.142857	0.0714286	0.214286	0.357143	0.428571	0.214286	0.428571	0.571429	0.428571	0.0714286	0.5	0.214286	0	0	0	0	0	0	0	0	0	0	0
Q16584:S570	0	CWAWGPSSPKPGEAQ	0.142857	0	0	0	0.0714286	0.0714286	0.0714286	0.142857	0	0	0	0.0714286	0	0	0.214286	0.0714286	0	0.142857	0	0	0.142857	0	0.0714286	0.0714286	0.214286	0.142857	0	0.571429	0.285714	0.142857	0.357143	0.642857	0.428571	0.142857	0.428571	0.357143	0	0	0	0	0	0	0	0	0	0	0
Q08881:S203	0	EEYCLLDSSEIHWWR	0	0.0714286	0	0.0714286	0.0714286	0	0.214286	0	0.0714286	0.0714286	0.142857	0	0	0	0	0.0714286	0	0.142857	0.0714286	0	0.214286	0.214286	0.142857	0.285714	0.214286	0.285714	0.214286	0.0714286	0.5	0.428571	0.642857	0.357143	0.5	0.285714	0.142857	0	0	0	0	0	0	0	0	0	0	0	0
Q9Y243:S197	0	VAHTLTESRVLKNTR	0.0714286	0.142857	0.0714286	0	0	0	0.0714286	0	0.0714286	0	0.142857	0.0714286	0	0	0	0	0.214286	0	0	0.142857	0.0714286	0.142857	0.285714	0.0714286	0.285714	0.0714286	0.285714	0.0714286	0.642857	0.285714	0.642857	0.357143	0.428571	0.357143	0.0714286	0	0	0	0	0	0	1	0	0	0	0	0
Q7KZI7:S692	0	FREAKPRSLRFTWSM	0.0714286	0.214286	0	0	0	0	0.0714286	0	0	0	0.0714286	0.0714286	0.0714286	0.142857	0.0714286	0.0714286	0.0714286	0.0714286	0	0	0.0714286	0.0714286	0.285714	0.0714286	0.142857	0.214286	0.142857	0.214286	0.5	0.357143	0.5	0.5	0.357143	0.285714	0.142857	0.0714286	0	0	0	0	0	0	0	1	0	0	0
P04049:T638	0	TEDINACTLTTSPRL	0.0714286	0.0714286	0.0714286	0.0714286	0.0714286	0	0.0714286	0	0	0.0714286	0.142857	0	0	0	0.0714286	0.0714286	0.214286	0	0	0	0.0714286	0.214286	0.0714286	0.142857	0.428571	0	0.214286	0.214286	0.571429	0.214286	0.642857	0.357143	0.357143	0.285714	0.285714	0.0714286	1	0	0	0	0	0	0	0	0	0	0
Q9BQI3:S144	0	QDPCEDISRIQKIRS	0	0.142857	0	0.142857	0.0714286	0.142857	0.0714286	0	0	0.214286	0	0.0714286	0	0	0.0714286	0.0714286	0	0	0	0	0.214286	0.214286	0.214286	0.214286	0.285714	0	0.214286	0.142857	0.642857	0.214286	0.714286	0.285714	0.357143	0.214286	0.285714	0.0714286	0	0	0	0	0	0	0	0	0	0	0
P49841:Y288	0	IREMNPNYTEFKFPQ	0	0.0714286	0.142857	0	0	0.0714286	0.142857	0	0	0.0714286	0	0.0714286	0.0714286	0.142857	0.142857	0	0.0714286	0	0	0	0.214286	0.0714286	0.142857	0.142857	0.285714	0.142857	0.142857	0.142857	0.571429	0.285714	0.571429	0.428571	0.357143	0.285714	0.285714	0.142857	0	0	0	0	0	0	0	0	0	0	0
P07947:S111	0	ARTTEDLSFKKGERF	0.0714286	0.142857	0	0.0714286	0	0	0.142857	0.0714286	0	0	0.0714286	0.142857	0	0.142857	0	0	0.142857	0	0	0	0.142857	0.0714286	0.285714	0.214286	0.142857	0.142857	0.0714286	0.142857	0.642857	0.214286	0.642857	0.357143	0.428571	0.285714	0.142857	0.0714286	0	0	0	0	0	0	0	0	0	0	0
O60674:S523	0	GVSDVPTSPTLQRPT	0	0.0714286	0	0.0714286	0	0.0714286	0	0.0714286	0	0	0.0714286	0	0	0	0.214286	0.0714286	0.214286	0	0	0.142857	0.0714286	0.0714286	0.0714286	0.0714286	0.357143	0	0.214286	0.357143	0.5	0.214286	0.5	0.5	0.142857	0.357143	0.428571	0.285714	0	0	0	0	0	0	0	0	0	0	0
Q13315:S83	0	RIAKPNVSASTQASR	0.214286	0.142857	0.0714286	0	0	0.0714286	0	0	0	0.0714286	0	0.0714286	0	0	0.0714286	0.142857	0.0714286	0	0	0.0714286	0.0714286	0.0714286	0.214286	0	0.357143	0	0.142857	0.428571	0.571429	0.142857	0.571429	0.428571	0.357143	0.214286	0.285714	0.0714286	0	0	0	0	0	0	0	1	0	0	0
P12931:S51	0	ADGHRGPSAAFAPAA	0.428571	0.0714286	0	0.0714286	0	0	0	0.142857	0.0714286	0	0	0	0	0.0714286	0.142857	0	0	0	0	0	0	0	0.142857	0.0714286	0	0.142857	0	0.714286	0.214286	0.0714286	0.214286	0.785714	0.5	0.0714286	0.357143	0.285714	0	1	0	1	0	0	0	0	0	0	0
Q7KZI7:S486	0	STNRSRNSPLLERAS	0.0714286	0.214286	0.142857	0	0	0	0.0714286	0	0	0	0.142857	0	0	0	0.0714286	0.214286	0.0714286	0	0	0	0.0714286	0.142857	0.214286	0.0714286	0.428571	0	0.142857	0.357143	0.714286	0.142857	0.714286	0.285714	0.285714	0.0714286	0.428571	0.0714286	0	0	0	0	0	0	0	0	0	0	0
Q13557:S79	0	NIVRLHDSISEEGFH	0	0.0714286	0.0714286	0.0714286	0	0	0.142857	0.0714286	0.142857	0.142857	0.0714286	0	0	0.0714286	0	0.0714286	0	0	0	0.0714286	0.142857	0.214286	0.214286	0.214286	0.142857	0.214286	0.285714	0.142857	0.571429	0.357143	0.571429	0.428571	0.357143	0.285714	0.285714	0.0714286	0	0	0	0	0	0	0	0	0	0	0
O14757:S305	0	LDFSPVNSASSEENV	0.0714286	0	0.142857	0.0714286	0	0	0.142857	0	0	0	0.0714286	0	0	0.0714286	0.0714286	0.214286	0	0	0	0.142857	0.142857	0.0714286	0	0.214286	0.357143	0.0714286	0.214286	0.357143	0.571429	0.285714	0.571429	0.428571	0.285714	0.214286	0.5	0.0714286	0	0	0	0	0	0	0	0	0	0	0
Q13555:S235	0	AGAYDFPSPEWDTVT	0.142857	0	0	0.142857	0	0	0.0714286	0.0714286	0	0	0	0	0	0.0714286	0.142857	0	0.142857	0.0714286	0.0714286	0.0714286	0.0714286	0	0	0.214286	0.214286	0.214286	0.0714286	0.357143	0.357143	0.285714	0.428571	0.571429	0.214286	0.428571	0.357143	0.214286	0	0	0	0	1	0	0	0	0	0	0
Q16584:S693	0	CPTEPPPSPLICFSL	0	0	0	0	0.142857	0	0.0714286	0	0	0.0714286	0.142857	0	0	0.0714286	0.357143	0.0714286	0.0714286	0	0	0	0.0714286	0.214286	0	0.0714286	0.285714	0.0714286	0.214286	0.428571	0.214286	0.285714	0.357143	0.642857	0.357143	0.214286	0.428571	0.357143	0	0	0	0	0	0	0	0	0	0	0
Q9HC98:T202	0	RFFSSETTAAHSLVG	0.142857	0.0714286	0	0	0	0	0.0714286	0.0714286	0.0714286	0	0.0714286	0	0	0.142857	0	0.214286	0.0714286	0	0	0.0714286	0.0714286	0.0714286	0.142857	0.0714286	0.285714	0.214286	0.142857	0.428571	0.5	0.285714	0.5	0.5	0.357143	0.285714	0.285714	0.0714286	0	0	0	0	0	1	0	0	0	0	0
O14920:Y169	0	HKIIDLGYAKELDQG	0.0714286	0	0	0.142857	0	0.0714286	0.0714286	0.142857	0.0714286	0.142857	0.142857	0.142857	0	0	0	0	0	0	0	0	0.142857	0.285714	0.214286	0.214286	0.0714286	0.0714286	0.285714	0.214286	0.5	0.285714	0.5	0.5	0.571429	0.142857	0.285714	0.142857	0	0	0	0	0	0	0	1	0	0	0
P51812:S708	0	GAMAATYSALNRNQS	0.285714	0.0714286	0.142857	0	0	0.0714286	0	0.0714286	0	0	0.0714286	0	0.0714286	0	0	0.0714286	0.0714286	0	0.0714286	0	0.0714286	0.0714286	0.0714286	0	0.428571	0.0714286	0.142857	0.428571	0.428571	0.214286	0.5	0.5	0.5	0.142857	0.285714	0.0714286	0	0	0	0	0	0	0	0	1	1	0
Q9NZJ5:Y481	0	YPYDNGYYLPYYKRE	0	0.0714286	0.0714286	0.0714286	0	0	0.0714286	0.0714286	0	0	0.0714286	0.0714286	0	0	0.142857	0	0	0	0.357143	0	0.0714286	0.0714286	0.142857	0.142857	0.428571	0.357143	0.0714286	0.214286	0.357143	0.428571	0.714286	0.285714	0.214286	0.357143	0.357143	0.214286	0	0	0	0	0	0	0	0	0	0	0
P45985:S257	1	ISGQLVDSIAKTRDA	0.142857	0.0714286	0	0.142857	0	0.0714286	0	0.0714286	0	0.142857	0.0714286	0.0714286	0	0	0	0.0714286	0.0714286	0	0	0.0714286	0.0714286	0.214286	0.142857	0.142857	0.214286	0	0.285714	0.285714	0.5	0.285714	0.5	0.5	0.357143	0.285714	0.285714	0.0714286	0	0	0	0	0	0	0	1	0	0	0
P06493:Y270	0	LLSKMLIYDPAKRIS	0.0714286	0.0714286	0	0.0714286	0	0	0	0	0	0.142857	0.214286	0.142857	0.0714286	0	0.0714286	0.142857	0	0	0	0	0	0.357143	0.214286	0.0714286	0.142857	0	0.428571	0.285714	0.428571	0.428571	0.428571	0.571429	0.5	0.142857	0.285714	0.0714286	0	0	0	0	0	0	0	1	0	0	0
Q9BZL6:Y717	0	SVVGTPAYLAPEVLL	0.142857	0	0	0	0	0	0.0714286	0.0714286	0	0	0.214286	0	0	0	0.142857	0.0714286	0.0714286	0	0	0.214286	0.0714286	0.214286	0	0.0714286	0.142857	0	0.428571	0.428571	0.214286	0.428571	0.214286	0.785714	0.428571	0.285714	0.285714	0.214286	0	0	0	0	0	0	0	0	0	0	0
Q9UPZ9:S254	0	KTLIPNASSEAVQLL	0.142857	0	0.0714286	0	0	0.0714286	0.0714286	0	0	0.0714286	0.214286	0.0714286	0	0	0.0714286	0.0714286	0.0714286	0	0	0.0714286	0.142857	0.285714	0.0714286	0.0714286	0.285714	0	0.357143	0.285714	0.428571	0.357143	0.428571	0.571429	0.571429	0.214286	0.214286	0.0714286	0	0	0	0	0	0	0	0	0	0	0
Q7KZI7:S571	0	RVPVASPSAHNISSS	0.142857	0.0714286	0.0714286	0	0	0	0	0	0.0714286	0.0714286	0	0	0	0	0.142857	0.285714	0	0	0	0.142857	0	0.0714286	0.142857	0	0.357143	0.0714286	0.214286	0.571429	0.5	0.214286	0.5	0.5	0.214286	0.214286	0.5	0.142857	0	0	0	0	0	1	0	0	0	0	0
O75676:S682	0	QDGSARSSPPLRTPD	0.0714286	0.142857	0	0.142857	0	0.0714286	0	0.0714286	0	0	0.0714286	0	0	0	0.214286	0.142857	0.0714286	0	0	0	0.0714286	0.0714286	0.142857	0.142857	0.285714	0	0.0714286	0.5	0.571429	0.0714286	0.571429	0.428571	0.214286	0.0714286	0.571429	0.285714	0	0	0	0	0	0	0	0	0	0	0
O00418:S441	0	ESENSGDSGYPSEKR	0	0.0714286	0.0714286	0.0714286	0	0	0.214286	0.142857	0	0	0	0.0714286	0	0	0.0714286	0.214286	0	0	0.0714286	0	0.214286	0	0.142857	0.285714	0.357143	0.0714286	0	0.428571	0.714286	0.0714286	0.785714	0.214286	0.285714	0.0714286	0.571429	0.214286	0	0	0	0	0	0	0	0	0	0	0
P53350:S99	0	PHQREKMSMEISIHR	0	0.142857	0	0	0	0.0714286	0.142857	0	0.142857	0.142857	0	0.0714286	0.142857	0	0.0714286	0.0714286	0	0	0	0	0.214286	0.142857	0.357143	0.142857	0.142857	0.142857	0.285714	0.142857	0.642857	0.285714	0.642857	0.357143	0.571429	0.142857	0.142857	0.0714286	0	0	0	0	0	0	0	0	0	0	0
O43293:S309	0	LKEYTIKSHSSLPPN	0	0	0.0714286	0	0	0	0.0714286	0	0.0714286	0.0714286	0.142857	0.142857	0	0	0.142857	0.142857	0.0714286	0	0.0714286	0	0.0714286	0.214286	0.214286	0.0714286	0.357143	0.142857	0.214286	0.285714	0.571429	0.285714	0.642857	0.357143	0.428571	0.214286	0.357143	0.142857	0	0	0	0	0	0	0	0	0	0	0
P07947:Y222	0	RKLDNGGYYITTRAQ	0.0714286	0.142857	0.0714286	0.0714286	0	0.0714286	0	0.142857	0	0.0714286	0.0714286	0.0714286	0	0	0	0	0.142857	0	0.0714286	0	0.0714286	0.142857	0.214286	0.0714286	0.357143	0.0714286	0.142857	0.214286	0.571429	0.214286	0.642857	0.357143	0.285714	0.285714	0.285714	0.142857	0	0	0	0	0	0	0	0	0	0	0
O14920:S682	0	SMNASRLSQPGQLMS	0.0714286	0.0714286	0.0714286	0	0	0.142857	0	0.0714286	0	0	0.142857	0	0.142857	0	0.0714286	0.214286	0	0	0	0	0.142857	0.142857	0.0714286	0	0.428571	0	0.285714	0.428571	0.5	0.285714	0.5	0.5	0.5	0	0.428571	0.142857	0	0	0	0	0	0	0	0	0	0	0
P27707:T19	0	FSASSEGTRIKKISI	0.0714286	0.0714286	0	0	0	0	0.0714286	0.0714286	0	0.214286	0	0.142857	0	0.0714286	0	0.285714	0	0	0	0	0.0714286	0.214286	0.214286	0.0714286	0.285714	0.0714286	0.214286	0.428571	0.571429	0.285714	0.571429	0.428571	0.285714	0.285714	0.357143	0.0714286	0	0	0	0	0	0	0	0	0	0	0
O14920:T693	0	QLMSQPSTASNSLPE	0.0714286	0	0.0714286	0	0	0.142857	0.0714286	0	0	0	0.142857	0	0.0714286	0	0.142857	0.285714	0	0	0	0	0.214286	0.142857	0	0.0714286	0.5	0	0.214286	0.5	0.571429	0.214286	0.571429	0.428571	0.5	0	0.5	0.142857	0	0	0	0	0	0	0	0	0	0	0
O95835:S26	0	PASNYTVSSRQMLQE	0.0714286	0.0714286	0.0714286	0	0	0.142857	0.0714286	0	0	0	0.0714286	0	0.0714286	0	0.0714286	0.142857	0.0714286	0	0.0714286	0.0714286	0.214286	0.0714286	0.0714286	0.0714286	0.5	0.0714286	0.214286	0.285714	0.571429	0.285714	0.642857	0.357143	0.428571	0.214286	0.285714	0.0714286	0	0	0	0	0	0	0	0	0	0	0
O15146:S293	0	NKHGEKFSTAKAAAT	0.285714	0	0.0714286	0	0	0	0.0714286	0.0714286	0.0714286	0	0	0.214286	0	0.0714286	0	0	0.142857	0	0	0	0.0714286	0	0.285714	0.0714286	0.214286	0.142857	0	0.357143	0.571429	0.0714286	0.571429	0.428571	0.642857	0.214286	0.142857	0.0714286	0	0	0	0	0	0	0	1	0	0	0
P57059:S435	0	VFRPRPVSPSSLLDT	0	0.142857	0	0.0714286	0	0	0	0	0	0	0.142857	0	0	0.0714286	0.214286	0.142857	0.0714286	0	0	0.142857	0	0.142857	0.142857	0.0714286	0.214286	0.0714286	0.285714	0.357143	0.428571	0.357143	0.428571	0.571429	0.142857	0.285714	0.428571	0.214286	0	0	0	0	0	0	0	0	0	0	0
P78362:S484	0	LTEQEESSPSHDRSR	0	0.142857	0	0.0714286	0	0.0714286	0.214286	0	0.0714286	0	0.0714286	0	0	0	0.0714286	0.214286	0.0714286	0	0	0	0.285714	0.0714286	0.214286	0.285714	0.357143	0.0714286	0.0714286	0.285714	0.857143	0.0714286	0.857143	0.142857	0.428571	0.0714286	0.357143	0.0714286	0	0	0	0	0	0	0	0	0	0	0
Q8IWQ3:T431	0	PLSSPRVTPHPSPRG	0	0.142857	0	0	0	0	0	0.0714286	0.0714286	0	0.0714286	0	0	0	0.357143	0.214286	0	0	0	0.0714286	0	0.0714286	0.214286	0	0.214286	0.0714286	0.142857	0.642857	0.428571	0.142857	0.428571	0.571429	0.142857	0.0714286	0.642857	0.428571	0	0	0	0	0	0	0	0	0	0	0
O60674:Y119	0	VLYRIRFYFPRWYCS	0	0.214286	0	0	0.0714286	0	0	0	0	0.0714286	0.0714286	0	0	0.142857	0.0714286	0.0714286	0	0.0714286	0.142857	0.0714286	0	0.142857	0.214286	0	0.285714	0.357143	0.214286	0.142857	0.285714	0.571429	0.5	0.5	0.142857	0.5	0.142857	0.0714286	0	0	0	0	0	0	0	0	0	0	0
P08922:Y2274	1	KNREGLNYMVLATEC	0.0714286	0.0714286	0.142857	0	0.0714286	0	0.142857	0.0714286	0	0	0.142857	0.0714286	0.0714286	0	0	0	0.0714286	0	0	0.0714286	0.142857	0.142857	0.142857	0.142857	0.285714	0	0.285714	0.142857	0.5	0.285714	0.571429	0.428571	0.571429	0.142857	0.214286	0.0714286	0	0	0	0	0	0	0	0	0	0	0
P17612:T198	1	RVKGRTWTLCGTPEY	0	0.142857	0	0	0.0714286	0	0.0714286	0.142857	0	0	0.0714286	0.0714286	0	0	0.0714286	0	0.142857	0.0714286	0.0714286	0.0714286	0.0714286	0.0714286	0.214286	0.0714286	0.285714	0.142857	0.142857	0.214286	0.428571	0.285714	0.571429	0.428571	0.285714	0.357143	0.214286	0.214286	0	0	0	0	0	0	0	0	0	0	0
Q9UHD2:Y591	0	KFDKQKLYYHATKAM	0.142857	0	0	0.0714286	0	0.0714286	0	0	0.0714286	0	0.0714286	0.285714	0.0714286	0.0714286	0	0	0.0714286	0	0.0714286	0	0.0714286	0.0714286	0.357143	0.0714286	0.214286	0.214286	0.142857	0.142857	0.571429	0.285714	0.642857	0.357143	0.714286	0.214286	0.0714286	0	0	0	0	0	0	0	0	0	0	1	0
P49760:T469	0	YEPAKRLTLGEALQH	0.142857	0.0714286	0	0	0	0.0714286	0.142857	0.0714286	0.0714286	0	0.214286	0.0714286	0	0	0.0714286	0	0	0	0.0714286	0	0.214286	0.214286	0.214286	0.142857	0.142857	0.142857	0.214286	0.285714	0.428571	0.285714	0.5	0.5	0.714286	0.0714286	0.142857	0.142857	0	0	0	0	0	0	0	1	1	0	0
P50750:T350	1	RRKGSQITQQSTNQS	0	0.142857	0.0714286	0	0	0.285714	0	0.0714286	0	0.0714286	0	0.0714286	0	0	0	0.214286	0.0714286	0	0	0	0.285714	0.0714286	0.214286	0	0.642857	0	0.0714286	0.285714	0.857143	0.0714286	0.857143	0.142857	0.357143	0.142857	0.357143	0.0714286	0	0	0	0	0	0	0	0	0	0	0
P57059:S534	0	QGLLGACSPVRLASP	0.142857	0.0714286	0	0	0.0714286	0.0714286	0	0.142857	0	0	0.214286	0	0	0	0.142857	0.0714286	0	0	0	0.0714286	0.0714286	0.214286	0.0714286	0	0.214286	0	0.285714	0.5	0.214286	0.285714	0.285714	0.714286	0.5	0.0714286	0.357143	0.285714	1	0	0	0	0	0	0	0	0	0	0
Q13153:S149	0	YMSFTDKSAEDYNSS	0.0714286	0	0.0714286	0.142857	0	0	0.0714286	0	0	0	0	0.0714286	0.0714286	0.0714286	0	0.214286	0.0714286	0	0.142857	0	0.0714286	0	0.0714286	0.214286	0.5	0.214286	0.0714286	0.285714	0.642857	0.285714	0.785714	0.214286	0.285714	0.285714	0.428571	0	0	0	1	0	0	0	0	0	0	0	0
Q16644:T317	0	VPQTPLHTARVLQED	0.0714286	0.0714286	0	0.0714286	0	0.142857	0.0714286	0	0.0714286	0	0.142857	0	0	0	0.142857	0	0.0714286	0	0	0.142857	0.214286	0.142857	0.142857	0.142857	0.214286	0.0714286	0.285714	0.214286	0.5	0.285714	0.5	0.5	0.5	0.214286	0.214286	0.142857	0	0	0	0	0	0	0	0	0	0	0
P51812:T362	0	FYFDPEFTAKTPKDS	0.0714286	0	0	0.142857	0	0	0.0714286	0	0	0	0	0.142857	0	0.214286	0.142857	0.0714286	0.0714286	0	0.0714286	0	0.0714286	0	0.142857	0.214286	0.214286	0.285714	0	0.285714	0.5	0.285714	0.571429	0.428571	0.285714	0.357143	0.357143	0.142857	0	0	0	0	0	0	0	1	0	0	0
Q96GX5:T860	0	QPDDETDTSYFEARN	0.0714286	0.0714286	0.0714286	0.214286	0	0.0714286	0.142857	0	0	0	0	0	0	0.0714286	0.0714286	0.0714286	0.0714286	0	0.0714286	0	0.214286	0	0.0714286	0.357143	0.357143	0.142857	0	0.214286	0.714286	0.142857	0.785714	0.214286	0.285714	0.214286	0.428571	0.0714286	0	0	0	0	0	0	0	0	0	0	0
Q13557:S330	0	KPDGVKESTESSNTT	0	0	0.0714286	0.0714286	0	0	0.142857	0.0714286	0	0	0	0.142857	0	0	0.0714286	0.142857	0.214286	0	0	0.0714286	0.142857	0	0.142857	0.214286	0.428571	0	0.0714286	0.285714	0.785714	0.0714286	0.785714	0.214286	0.285714	0.285714	0.428571	0.142857	0	0	0	0	0	0	0	0	0	0	0
Q13315:S1673	0	EVLEAVGSCLGEVGP	0.0714286	0	0	0	0.0714286	0	0.214286	0.214286	0	0	0.142857	0	0	0	0.0714286	0	0	0	0	0.214286	0.214286	0.142857	0	0.214286	0.0714286	0	0.357143	0.357143	0.214286	0.357143	0.285714	0.714286	0.5	0.214286	0.285714	0.285714	0	0	0	0	0	0	0	0	0	0	0
Q13554:S461	0	LNSVRRGSGTPEAEG	0.0714286	0.142857	0.0714286	0	0	0	0.142857	0.214286	0	0	0.0714286	0	0	0	0.0714286	0.0714286	0.0714286	0	0	0.0714286	0.142857	0.0714286	0.142857	0.142857	0.214286	0	0.142857	0.428571	0.5	0.142857	0.5	0.5	0.285714	0.142857	0.428571	0.285714	0	0	1	0	0	0	0	0	0	0	0
Q9Y6E0:T194	0	KRNTFVGTPFWMAPE	0.0714286	0.0714286	0.0714286	0	0	0	0.0714286	0.0714286	0	0	0	0.0714286	0.0714286	0.142857	0.142857	0	0.0714286	0.0714286	0	0.0714286	0.0714286	0	0.142857	0.0714286	0.142857	0.214286	0.142857	0.285714	0.357143	0.357143	0.357143	0.642857	0.285714	0.357143	0.285714	0.214286	0	0	0	0	0	0	0	0	0	0	0
Q8IW41:Y188	0	MTPQFTPYYVAPQVL	0.0714286	0	0	0	0	0.142857	0	0	0	0	0.0714286	0	0.0714286	0.0714286	0.214286	0	0.142857	0	0.0714286	0.142857	0.142857	0.0714286	0	0	0.357143	0.142857	0.285714	0.285714	0.285714	0.428571	0.357143	0.642857	0.357143	0.428571	0.214286	0.214286	0	0	0	0	0	0	0	0	0	0	0
Q9BZL6:S529	0	HAPHRQASLSISVSN	0.142857	0.0714286	0.0714286	0	0	0.0714286	0	0	0.142857	0.0714286	0.0714286	0	0	0	0.0714286	0.214286	0	0	0	0.0714286	0.0714286	0.142857	0.214286	0	0.357143	0.142857	0.214286	0.428571	0.571429	0.214286	0.571429	0.428571	0.428571	0.142857	0.357143	0.0714286	0	0	0	0	0	0	0	0	0	0	0
Q13315:Y54	0	SDSKQGKYLNWDAVF	0.0714286	0	0.0714286	0.142857	0	0.0714286	0	0.0714286	0	0	0.0714286	0.142857	0	0.0714286	0	0.142857	0	0.0714286	0	0.0714286	0.0714286	0.0714286	0.142857	0.142857	0.285714	0.142857	0.142857	0.285714	0.571429	0.285714	0.571429	0.428571	0.357143	0.214286	0.428571	0.0714286	0	0	0	0	0	0	0	0	0	0	0
P08069:S1321	0	LPLPDRHSGHKAENG	0.0714286	0.0714286	0.0714286	0.0714286	0	0	0.0714286	0.142857	0.142857	0	0.142857	0.0714286	0	0	0.142857	0	0	0	0	0	0.0714286	0.142857	0.285714	0.142857	0.0714286	0.142857	0.142857	0.357143	0.5	0.142857	0.5	0.5	0.5	0	0.428571	0.285714	0	0	1	0	0	0	0	0	0	0	0
O00418:Y59	0	VNSKVNKYYSNLTKS	0	0	0.214286	0	0	0	0	0	0	0	0.0714286	0.214286	0	0	0	0.214286	0.0714286	0	0.0714286	0.142857	0	0.0714286	0.214286	0	0.571429	0.0714286	0.214286	0.214286	0.714286	0.285714	0.785714	0.214286	0.285714	0.285714	0.428571	0	0	0	0	0	0	0	0	0	0	0	0
Q9UEW8:S370	0	KVRRVPGSSGHLHKT	0	0.142857	0	0	0	0	0	0.142857	0.142857	0	0.0714286	0.142857	0	0	0.0714286	0.0714286	0.0714286	0	0	0.142857	0	0.0714286	0.428571	0	0.142857	0.142857	0.214286	0.285714	0.571429	0.214286	0.571429	0.428571	0.357143	0.214286	0.285714	0.214286	0	0	0	0	0	0	0	0	0	0	0
O43318:T333	0	NTSNKSDTNMEQVPA	0.0714286	0	0.214286	0.0714286	0	0.0714286	0.0714286	0	0	0	0	0.0714286	0.0714286	0	0.0714286	0.142857	0.0714286	0	0	0.0714286	0.142857	0	0.0714286	0.142857	0.5	0	0.142857	0.285714	0.714286	0.142857	0.714286	0.285714	0.357143	0.142857	0.5	0.0714286	0	0	0	0	0	0	0	0	0	0	0
P04049:Y232	0	PVSSQHRYSTPHAFT	0.0714286	0.0714286	0	0	0	0.0714286	0	0	0.142857	0	0	0	0	0.0714286	0.142857	0.214286	0.142857	0	0	0.0714286	0.0714286	0	0.214286	0	0.428571	0.214286	0.0714286	0.428571	0.642857	0.142857	0.642857	0.357143	0.285714	0.285714	0.357143	0.142857	0	0	0	1	0	0	0	0	0	0	0
Q9UPZ9:S585	0	DPSPGYSSLKAMRPH	0.0714286	0.0714286	0	0.0714286	0	0	0	0.0714286	0.0714286	0	0.0714286	0.0714286	0.0714286	0	0.214286	0.142857	0	0	0.0714286	0	0	0.0714286	0.214286	0.0714286	0.214286	0.142857	0.142857	0.5	0.428571	0.214286	0.5	0.5	0.357143	0.0714286	0.5	0.285714	0	0	0	0	0	0	0	0	0	1	0
P29597:Y827	0	PSEKEHFYQRQHRLP	0	0.142857	0	0	0	0.142857	0.142857	0	0.142857	0	0.0714286	0.0714286	0	0.0714286	0.142857	0.0714286	0	0	0	0	0.285714	0.0714286	0.357143	0.142857	0.214286	0.214286	0.0714286	0.214286	0.714286	0.142857	0.714286	0.285714	0.571429	0.0714286	0.214286	0.142857	0	0	0	0	0	0	0	0	0	0	0
O95835:T735	0	KALYATKTLRKKDVL	0.142857	0.0714286	0	0.0714286	0	0	0	0	0	0	0.214286	0.285714	0	0	0	0	0.0714286	0	0.0714286	0.0714286	0	0.214286	0.357143	0.0714286	0.142857	0.0714286	0.285714	0.142857	0.5	0.357143	0.571429	0.428571	0.642857	0.214286	0.0714286	0	0	0	0	0	0	0	0	0	1	0	0
P31749:T92	0	ERTFHVETPEEREEW	0	0.142857	0	0	0	0	0.428571	0	0.0714286	0	0	0	0	0.0714286	0.0714286	0	0.0714286	0.0714286	0	0.0714286	0.428571	0	0.214286	0.428571	0.0714286	0.214286	0.0714286	0.0714286	0.714286	0.214286	0.714286	0.285714	0.5	0.285714	0.0714286	0.0714286	0	0	0	0	0	0	0	0	0	0	0
P51812:T625	0	FANGPDDTPEEILAR	0.142857	0.0714286	0.0714286	0.142857	0	0	0.142857	0.0714286	0	0.0714286	0.0714286	0	0	0.0714286	0.142857	0	0	0	0	0	0.142857	0.142857	0.0714286	0.285714	0.0714286	0.0714286	0.142857	0.357143	0.428571	0.214286	0.428571	0.571429	0.357143	0.142857	0.428571	0.214286	0	0	0	0	0	0	0	0	0	0	1
P31749:S129	0	SGSPSDNSGAEEMEV	0.0714286	0	0.0714286	0.0714286	0	0	0.214286	0.142857	0	0	0	0	0.0714286	0	0.0714286	0.214286	0	0	0	0.0714286	0.214286	0	0	0.285714	0.285714	0	0.142857	0.5	0.571429	0.142857	0.571429	0.428571	0.357143	0.0714286	0.571429	0.214286	0	0	1	0	0	0	0	0	0	0	0
P53350:Y309	0	DEFFTSGYIPARLPI	0.0714286	0.0714286	0	0.0714286	0	0	0.0714286	0.0714286	0	0.142857	0.0714286	0	0	0.142857	0.142857	0.0714286	0.0714286	0	0	0	0.0714286	0.214286	0.0714286	0.142857	0.142857	0.142857	0.214286	0.357143	0.357143	0.357143	0.357143	0.642857	0.214286	0.357143	0.357143	0.214286	0	0	0	0	0	0	0	0	0	0	0
Q9P0L2:S382	0	FEGGESLSSGNLCQR	0	0.0714286	0.0714286	0	0.0714286	0.0714286	0.142857	0.214286	0	0	0.142857	0	0	0.0714286	0	0.142857	0	0	0	0	0.214286	0.142857	0.0714286	0.142857	0.357143	0.0714286	0.142857	0.357143	0.5	0.214286	0.571429	0.428571	0.428571	0.0714286	0.428571	0.214286	0	0	0	0	0	0	0	0	0	0	0
P06239:S213	0	VRHYTNASDGLCTRL	0.0714286	0.142857	0.0714286	0.0714286	0.0714286	0	0	0.0714286	0.0714286	0	0.142857	0	0	0	0	0	0.142857	0	0.0714286	0.0714286	0	0.142857	0.214286	0.0714286	0.357143	0.142857	0.214286	0.142857	0.5	0.285714	0.642857	0.357143	0.357143	0.285714	0.214286	0.0714286	0	0	0	0	0	0	0	0	0	0	0
Q9UEW8:Y63	0	WPICRDAYELQEVIG	0.0714286	0.0714286	0	0.0714286	0.0714286	0.0714286	0.142857	0.0714286	0	0.142857	0.0714286	0	0	0	0.0714286	0	0	0.0714286	0	0.0714286	0.214286	0.214286	0.0714286	0.214286	0.142857	0.0714286	0.285714	0.214286	0.357143	0.357143	0.428571	0.571429	0.428571	0.285714	0.214286	0.142857	0	0	0	0	0	0	0	0	0	0	0
Q7KZI7:S26	0	PTLGHLDSKPSSKSN	0	0	0.0714286	0.0714286	0	0	0	0.0714286	0.0714286	0	0.142857	0.142857	0	0	0.142857	0.214286	0.0714286	0	0	0	0	0.142857	0.214286	0.0714286	0.357143	0.0714286	0.142857	0.428571	0.642857	0.142857	0.642857	0.357143	0.357143	0.0714286	0.571429	0.214286	0	0	0	0	0	0	0	0	0	0	0
Q9P0L2:T65	0	GNYRLQKTIGKGNFA	0.0714286	0.0714286	0.142857	0	0	0.0714286	0	0.214286	0	0.0714286	0.0714286	0.142857	0	0.0714286	0	0	0	0	0.0714286	0	0.0714286	0.142857	0.214286	0	0.285714	0.142857	0.142857	0.285714	0.428571	0.285714	0.5	0.5	0.357143	0.214286	0.357143	0.214286	0	0	0	0	0	0	0	0	0	0	0
Q96GX5:S671	0	ASNNSEPSRMNMTSL	0.0714286	0.0714286	0.214286	0	0	0	0.0714286	0	0	0	0.0714286	0	0.142857	0	0.0714286	0.214286	0.0714286	0	0	0	0.0714286	0.0714286	0.0714286	0.0714286	0.5	0	0.214286	0.357143	0.642857	0.214286	0.642857	0.357143	0.357143	0.0714286	0.5	0.0714286	0	0	0	0	0	0	0	0	0	0	0
P78362:S496	0	RSRTVSASSTGDLPK	0.0714286	0.142857	0	0.0714286	0	0	0	0.0714286	0	0	0.0714286	0.0714286	0	0	0.0714286	0.214286	0.142857	0	0	0.0714286	0	0.0714286	0.214286	0.0714286	0.357143	0	0.142857	0.428571	0.642857	0.142857	0.642857	0.357143	0.214286	0.214286	0.428571	0.142857	0	0	0	0	0	0	0	0	0	0	0
Q00534:S155	0	PQNILVTSSGQIKLA	0.0714286	0	0.0714286	0	0	0.142857	0	0.0714286	0	0.142857	0.142857	0.0714286	0	0	0.0714286	0.0714286	0.0714286	0	0	0.0714286	0.142857	0.285714	0.0714286	0	0.357143	0	0.357143	0.285714	0.428571	0.357143	0.428571	0.571429	0.428571	0.285714	0.285714	0.142857	0	0	0	0	0	0	0	0	0	0	0
O14920:S750	0	QTEEEEHSCLEQAS	0.0769231	0	0	0	0.0769231	0.153846	0.384615	0	0.0769231	0	0.0769231	0	0	0	0	0.0769231	0.0769231	0	0	0	0.538462	0.0769231	0.0769231	0.384615	0.384615	0.0769231	0.0769231	0.153846	0.769231	0.0769231	0.846154	0.153846	0.846154	0.0769231	0.0769231	0	0	0	0	0	0	0	0	0	0	0	0
P08631:S238	0	DGLCQKLSVPCMSSK	0	0	0	0.0714286	0.142857	0.0714286	0	0.0714286	0	0	0.142857	0.142857	0.0714286	0	0.0714286	0.142857	0	0	0	0.0714286	0.0714286	0.142857	0.142857	0.0714286	0.357143	0	0.285714	0.285714	0.428571	0.285714	0.571429	0.428571	0.571429	0.0714286	0.357143	0.142857	0	0	0	0	0	0	0	0	0	0	0
P49760:S142	0	HSSRRAKSVEDDAEG	0.142857	0.142857	0	0.142857	0	0	0.142857	0.0714286	0.0714286	0	0	0.0714286	0	0	0	0.142857	0	0	0	0.0714286	0.142857	0	0.285714	0.285714	0.142857	0.0714286	0.0714286	0.357143	0.714286	0.0714286	0.714286	0.285714	0.428571	0.0714286	0.357143	0.0714286	0	0	1	0	0	0	0	1	0	0	0
O43318:S389	0	TSEGKRMSADMSEIE	0.0714286	0.0714286	0	0.0714286	0	0	0.214286	0.0714286	0	0.0714286	0	0.0714286	0.142857	0	0	0.142857	0.0714286	0	0	0	0.214286	0.0714286	0.142857	0.285714	0.214286	0	0.214286	0.285714	0.642857	0.214286	0.642857	0.357143	0.5	0.142857	0.285714	0.0714286	0	1	0	0	0	0	0	0	0	0	0
O15530:S234	0	AKVLSPESKQARANS	0.214286	0.0714286	0.0714286	0	0	0.0714286	0.0714286	0	0	0	0.0714286	0.142857	0	0	0.0714286	0.142857	0	0	0	0.0714286	0.142857	0.0714286	0.214286	0.0714286	0.285714	0	0.142857	0.428571	0.571429	0.142857	0.571429	0.428571	0.571429	0.0714286	0.285714	0.0714286	0	0	0	0	0	0	0	1	0	0	1
P00519:S676	0	PNGALRESGGSGFRS	0.0714286	0.142857	0.0714286	0	0	0	0.0714286	0.285714	0	0	0.0714286	0	0	0.0714286	0.0714286	0.142857	0	0	0	0	0.0714286	0.0714286	0.142857	0.0714286	0.214286	0.0714286	0.0714286	0.571429	0.428571	0.142857	0.428571	0.571429	0.214286	0.0714286	0.571429	0.357143	0	0	0	0	0	0	0	0	1	0	0
P07947:Y32	0	VSTSVSHYGAEPTTV	0.0714286	0	0	0	0	0	0.0714286	0.0714286	0.0714286	0	0	0	0	0	0.0714286	0.214286	0.214286	0	0	0.214286	0.0714286	0	0.0714286	0.0714286	0.428571	0.0714286	0.214286	0.428571	0.571429	0.214286	0.571429	0.428571	0.214286	0.428571	0.357143	0.142857	0	0	1	0	0	0	0	0	0	0	0
Q9NZJ5:S845	0	TAFKPTSSKSSSEAT	0.142857	0	0	0	0	0	0.0714286	0	0	0	0	0.142857	0	0.0714286	0.0714286	0.285714	0.214286	0	0	0	0.0714286	0	0.142857	0.0714286	0.5	0.0714286	0	0.5	0.714286	0.0714286	0.714286	0.285714	0.357143	0.285714	0.357143	0.0714286	0	0	0	1	0	0	0	0	0	0	0
P53350:T498	0	LKAGANITPREGDEL	0.142857	0.0714286	0.0714286	0.0714286	0	0	0.142857	0.142857	0	0.0714286	0.142857	0.0714286	0	0	0.0714286	0	0	0	0	0	0.142857	0.214286	0.142857	0.214286	0.0714286	0	0.214286	0.357143	0.428571	0.214286	0.428571	0.571429	0.5	0.0714286	0.357143	0.214286	0	0	0	0	1	0	0	0	0	0	1
O96017:S73	0	VSTQELYSIPEDQEP	0	0	0	0.0714286	0	0.142857	0.214286	0	0	0.0714286	0.0714286	0	0	0	0.142857	0.0714286	0.0714286	0	0.0714286	0.0714286	0.357143	0.142857	0	0.285714	0.357143	0.0714286	0.214286	0.214286	0.571429	0.285714	0.642857	0.357143	0.428571	0.285714	0.285714	0.142857	0	0	0	0	0	0	0	0	0	0	0
Q08881:S499	0	ENQVIKVSDFGMTRF	0	0.0714286	0.0714286	0.0714286	0	0.0714286	0.0714286	0.0714286	0	0.0714286	0	0.0714286	0.0714286	0.142857	0	0	0.0714286	0	0	0.142857	0.142857	0.0714286	0.142857	0.142857	0.214286	0.142857	0.285714	0.0714286	0.5	0.428571	0.5	0.5	0.285714	0.428571	0.214286	0.0714286	0	0	0	0	0	0	0	0	0	0	0
O75582:S758	0	TSTETRSSSSESSHS	0	0.0714286	0	0	0	0	0.142857	0	0.0714286	0	0	0	0	0	0	0.5	0.214286	0	0	0	0.142857	0	0.142857	0.142857	0.714286	0.0714286	0	0.5	1	0	1	0	0.214286	0.214286	0.5	0	0	0	0	0	0	0	0	0	0	0	0
P07948:T276	0	STKVAVKTLKPGTMS	0.0714286	0	0	0	0	0	0	0.0714286	0	0	0.0714286	0.214286	0.0714286	0	0.0714286	0.142857	0.142857	0	0	0.142857	0	0.0714286	0.214286	0	0.285714	0	0.285714	0.357143	0.5	0.285714	0.5	0.5	0.428571	0.285714	0.285714	0.142857	0	0	0	0	0	0	0	0	0	0	0
O00418:S243	0	YIKYNSNSGFVRDDN	0	0.0714286	0.214286	0.142857	0	0	0	0.0714286	0	0.0714286	0	0.0714286	0	0.0714286	0	0.0714286	0	0	0.142857	0.0714286	0	0.0714286	0.142857	0.142857	0.428571	0.214286	0.142857	0.142857	0.571429	0.357143	0.714286	0.285714	0.0714286	0.357143	0.5	0.0714286	0	0	0	0	0	0	0	0	0	0	0
O43293:T265	1	KDPKRRMTIAQSLEH	0.0714286	0.142857	0	0.0714286	0	0.0714286	0.0714286	0	0.0714286	0.0714286	0.0714286	0.142857	0.0714286	0	0.0714286	0.0714286	0	0	0	0	0.142857	0.142857	0.357143	0.142857	0.142857	0.0714286	0.214286	0.214286	0.642857	0.214286	0.642857	0.357143	0.571429	0.0714286	0.214286	0.0714286	0	0	0	0	0	0	0	0	0	0	0
Q9BZL6:Y438	0	NNTTNRYYKEIPLSE	0	0.0714286	0.214286	0	0	0	0.142857	0	0	0.0714286	0.0714286	0.0714286	0	0	0.0714286	0.0714286	0.142857	0	0.0714286	0	0.142857	0.142857	0.142857	0.142857	0.5	0.0714286	0.142857	0.142857	0.714286	0.214286	0.785714	0.214286	0.285714	0.285714	0.357143	0.0714286	0	0	0	0	0	0	0	0	0	0	0
O15530:S501	0	LKGEIPWSQELRPEA	0.0714286	0.0714286	0	0	0	0.0714286	0.214286	0.0714286	0	0.0714286	0.142857	0.0714286	0	0	0.142857	0	0	0.0714286	0	0	0.285714	0.214286	0.142857	0.214286	0.0714286	0.0714286	0.214286	0.285714	0.428571	0.285714	0.428571	0.571429	0.571429	0.142857	0.214286	0.214286	0	0	0	0	0	0	0	0	0	0	0
P11362:S410	0	TKKSDFHSQMAVHKL	0.0714286	0	0	0.0714286	0	0.0714286	0	0	0.142857	0	0.0714286	0.214286	0.0714286	0.0714286	0	0.0714286	0.0714286	0	0	0.0714286	0.0714286	0.0714286	0.357143	0.0714286	0.214286	0.214286	0.214286	0.142857	0.642857	0.285714	0.642857	0.357143	0.642857	0.214286	0.142857	0	0	0	0	0	0	0	0	0	0	0	0
P31152:Y206	0	LLLSPNNYTKAIDMW	0.0714286	0	0.142857	0.0714286	0	0	0	0	0	0.0714286	0.214286	0.0714286	0.0714286	0	0.0714286	0.0714286	0.0714286	0.0714286	0	0	0	0.285714	0.0714286	0.0714286	0.285714	0.0714286	0.357143	0.214286	0.428571	0.428571	0.428571	0.571429	0.428571	0.214286	0.357143	0.0714286	0	0	0	0	0	0	1	0	0	0	0
P41240:S136	0	YRIMYHASKLSIDEE	0.0714286	0.0714286	0	0.0714286	0	0	0.142857	0	0.0714286	0.142857	0.0714286	0.0714286	0.0714286	0	0	0.0714286	0	0	0.142857	0	0.142857	0.214286	0.214286	0.214286	0.214286	0.214286	0.285714	0.142857	0.5	0.428571	0.642857	0.357143	0.5	0.285714	0.142857	0	0	0	0	0	0	0	0	0	0	0	0
Q96GX5:S384	0	ALPTTGRSCVNLAKK	0.142857	0.0714286	0.0714286	0	0.0714286	0	0	0.0714286	0	0	0.142857	0.142857	0	0	0.0714286	0	0.142857	0	0	0.0714286	0	0.142857	0.214286	0	0.285714	0	0.214286	0.285714	0.428571	0.214286	0.5	0.5	0.5	0.214286	0.214286	0.142857	0	0	0	0	0	0	0	1	1	0	0
P06493:Y15	0	EKIGEGTYGVVYKGR	0	0.0714286	0	0	0	0	0.142857	0.285714	0	0.0714286	0	0.142857	0	0	0	0	0.0714286	0	0.0714286	0.142857	0.142857	0.0714286	0.214286	0.142857	0.142857	0.0714286	0.214286	0.285714	0.428571	0.285714	0.5	0.5	0.285714	0.357143	0.285714	0.285714	0	0	0	0	0	0	0	0	0	0	0
Q16584:S507	0	HRITVQASPGLDRRR	0.0714286	0.285714	0	0.0714286	0	0.0714286	0	0.0714286	0.0714286	0.0714286	0.0714286	0	0	0	0.0714286	0	0.0714286	0	0	0.0714286	0.0714286	0.142857	0.357143	0.0714286	0.142857	0.0714286	0.214286	0.214286	0.571429	0.214286	0.571429	0.428571	0.285714	0.214286	0.214286	0.142857	0	0	0	0	0	0	0	0	0	0	0
P05771:T48	0	ARFFKQPTFCSHCTD	0.0714286	0.0714286	0	0.0714286	0.142857	0.0714286	0	0	0.0714286	0	0	0.0714286	0	0.214286	0.0714286	0.0714286	0.0714286	0	0	0	0.0714286	0	0.214286	0.0714286	0.357143	0.285714	0	0.214286	0.5	0.214286	0.642857	0.357143	0.428571	0.285714	0.214286	0.0714286	0	0	0	0	0	0	0	0	0	0	0
O14920:S634	0	PKVEEVVSLMNEDEK	0	0	0.0714286	0.0714286	0	0	0.285714	0	0	0	0.0714286	0.142857	0.0714286	0	0.0714286	0	0	0	0	0.214286	0.285714	0.0714286	0.142857	0.357143	0.0714286	0	0.357143	0.0714286	0.571429	0.357143	0.571429	0.428571	0.571429	0.214286	0.214286	0.0714286	0	0	0	0	0	0	0	0	0	0	0
Q9HC98:T210	0	AAHSLVGTPYYMSPE	0.142857	0	0	0	0	0	0.0714286	0.0714286	0.0714286	0	0.0714286	0	0.0714286	0	0.142857	0.142857	0	0	0.142857	0.0714286	0.0714286	0.0714286	0.0714286	0.0714286	0.285714	0.214286	0.214286	0.5	0.285714	0.357143	0.428571	0.571429	0.428571	0.214286	0.357143	0.214286	0	0	0	0	0	1	0	0	0	0	0
Q8TDC3:S443	0	ASTGLSSSPLSSPRS	0.0714286	0.0714286	0	0	0	0	0	0.0714286	0	0	0.142857	0	0	0	0.142857	0.428571	0.0714286	0	0	0	0	0.142857	0.0714286	0	0.5	0	0.142857	0.714286	0.571429	0.142857	0.571429	0.428571	0.214286	0.0714286	0.642857	0.214286	0	0	0	0	0	0	0	0	0	0	0
P29597:S406	0	DNKCLELSLPSRAAA	0.214286	0.0714286	0.0714286	0.0714286	0.0714286	0	0.0714286	0	0	0	0.214286	0.0714286	0	0	0.0714286	0.0714286	0	0	0	0	0.0714286	0.214286	0.142857	0.142857	0.214286	0	0.214286	0.357143	0.428571	0.214286	0.5	0.5	0.642857	0	0.285714	0.0714286	0	0	0	0	0	0	0	0	0	0	0
O43318:S472	0	ITTSGPTSEKPTRSH	0	0.0714286	0	0	0	0	0.0714286	0.0714286	0.0714286	0.0714286	0	0.0714286	0	0	0.142857	0.142857	0.285714	0	0	0	0.0714286	0.0714286	0.214286	0.0714286	0.428571	0.0714286	0.0714286	0.357143	0.714286	0.0714286	0.714286	0.285714	0.214286	0.357143	0.357143	0.214286	0	0	0	0	0	0	0	0	0	0	0
P53350:Y217	0	TLCGTPNYIAPEVLS	0.0714286	0	0.0714286	0	0.0714286	0	0.0714286	0.0714286	0	0.0714286	0.142857	0	0	0	0.142857	0.0714286	0.142857	0	0	0.0714286	0.0714286	0.214286	0	0.0714286	0.357143	0	0.285714	0.357143	0.357143	0.285714	0.428571	0.571429	0.357143	0.285714	0.357143	0.214286	0	0	0	0	0	0	0	0	0	0	0
Q05655:S133	0	DCKQSMRSEDEAKFP	0.0714286	0.0714286	0	0.142857	0.0714286	0.0714286	0.142857	0	0	0	0	0.142857	0.0714286	0.0714286	0.0714286	0.0714286	0	0	0	0	0.214286	0	0.214286	0.285714	0.214286	0.0714286	0.0714286	0.214286	0.642857	0.142857	0.714286	0.285714	0.571429	0.0714286	0.285714	0.0714286	0	0	0	0	0	0	0	1	0	0	0
Q08881:T518	0	QYTSSTGTKFPVKWA	0.0714286	0	0	0	0	0.0714286	0	0.0714286	0	0	0	0.142857	0	0.0714286	0.0714286	0.142857	0.142857	0.0714286	0.0714286	0.0714286	0.0714286	0	0.142857	0	0.428571	0.214286	0.0714286	0.357143	0.5	0.285714	0.571429	0.428571	0.285714	0.428571	0.285714	0.142857	0	0	0	0	0	0	0	0	0	0	0
Q9P0L2:S766	0	VCKLPRLSLNGVRFK	0	0.142857	0.0714286	0	0.0714286	0	0	0.0714286	0	0	0.214286	0.142857	0	0.0714286	0.0714286	0	0	0	0	0.142857	0	0.214286	0.285714	0	0.142857	0.0714286	0.357143	0.142857	0.357143	0.428571	0.428571	0.571429	0.428571	0.214286	0.214286	0.142857	0	0	0	0	0	0	0	0	0	0	0
P31749:T87	0	WTTVIERTFHVETPE	0	0.0714286	0	0	0	0	0.214286	0	0.0714286	0.0714286	0	0	0	0.0714286	0.0714286	0	0.214286	0.0714286	0	0.142857	0.214286	0.0714286	0.142857	0.214286	0.214286	0.214286	0.214286	0.0714286	0.571429	0.357143	0.571429	0.428571	0.285714	0.571429	0.0714286	0.0714286	0	0	0	0	0	0	0	0	0	0	0
Q15418:Y466	0	EIEILLRYGQHPNII	0	0.0714286	0.0714286	0	0	0.0714286	0.142857	0.0714286	0.0714286	0.285714	0.142857	0	0	0	0.0714286	0	0	0	0	0	0.214286	0.428571	0.142857	0.142857	0.142857	0.0714286	0.428571	0.142857	0.428571	0.428571	0.428571	0.571429	0.428571	0.285714	0.214286	0.142857	0	0	0	0	0	0	0	0	0	0	0
P49840:S2	0	------MSGGGPSGG	0	0	0	0	0	0	0	0.625	0	0	0	0	0.125	0	0.125	0.125	0	0	0	0	0	0	0	0	0.125	0	0.125	0.875	0.125	0.125	0.125	0.875	0.125	0	0.875	0.75	0	0	0	0	0	0	0	0	0	0	0
Q15418:T733	0	RVRKLPSTTL----	0	0.222222	0	0	0	0	0	0	0	0	0.222222	0.111111	0	0	0.111111	0.111111	0.111111	0	0	0.111111	0	0.222222	0.333333	0	0.222222	0	0.333333	0.222222	0.555556	0.333333	0.555556	0.444444	0.333333	0.222222	0.222222	0.111111	0	0	0	0	0	0	0	0	0	0	0
Q9Y6E0:S400	0	ACGGNLGSIEELRGA	0.142857	0.0714286	0.0714286	0	0.0714286	0	0.142857	0.285714	0	0.0714286	0.142857	0	0	0	0	0	0	0	0	0	0.142857	0.214286	0.0714286	0.142857	0.142857	0	0.214286	0.428571	0.285714	0.214286	0.357143	0.642857	0.5	0.0714286	0.357143	0.285714	1	0	0	0	0	0	0	0	0	0	0
P07947:T38	0	HYGAEPTTVSPCPSS	0.0714286	0	0	0	0.0714286	0	0.0714286	0.0714286	0.0714286	0	0	0	0	0	0.214286	0.214286	0.0714286	0	0.0714286	0.0714286	0.0714286	0	0.0714286	0.0714286	0.428571	0.142857	0.0714286	0.571429	0.428571	0.142857	0.571429	0.428571	0.285714	0.214286	0.5	0.285714	0	0	1	0	0	0	0	0	0	0	0
O14757:S280	0	AKRPRVTSGGVSESP	0.0714286	0.142857	0	0	0	0	0.0714286	0.142857	0	0	0	0.0714286	0	0	0.142857	0.142857	0.0714286	0	0	0.142857	0.0714286	0	0.214286	0.0714286	0.214286	0	0.142857	0.5	0.5	0.142857	0.5	0.5	0.214286	0.214286	0.428571	0.285714	0	0	0	0	0	0	0	1	0	0	0
O14920:S402	0	ITYETQISPRPQPES	0	0.0714286	0	0	0	0.142857	0.142857	0	0	0.142857	0	0	0	0	0.214286	0.0714286	0.142857	0	0.0714286	0	0.285714	0.142857	0.0714286	0.142857	0.428571	0.0714286	0.142857	0.285714	0.571429	0.214286	0.642857	0.357143	0.285714	0.357143	0.285714	0.214286	0	0	0	0	0	0	0	0	0	0	0
Q96GD4:Y92	0	KGKFGNVYLAREKKS	0.0714286	0.0714286	0.0714286	0	0	0	0.0714286	0.142857	0	0	0.0714286	0.285714	0	0.0714286	0	0.0714286	0	0	0	0.0714286	0.0714286	0.0714286	0.357143	0.0714286	0.142857	0.0714286	0.142857	0.285714	0.571429	0.214286	0.571429	0.428571	0.5	0.142857	0.285714	0.142857	0	0	0	0	0	0	0	0	0	0	0
P29597:S613	0	GRLRVEGSGDPEEGK	0	0.142857	0	0.0714286	0	0	0.214286	0.285714	0	0	0.0714286	0.0714286	0	0	0.0714286	0	0	0	0	0.0714286	0.214286	0.0714286	0.214286	0.285714	0	0	0.142857	0.357143	0.5	0.142857	0.5	0.5	0.357143	0.0714286	0.428571	0.357143	0	0	0	0	0	0	0	0	0	0	0
O14757:S389	0	TKLDADKSYQCLKET	0.0714286	0	0	0.142857	0.0714286	0.0714286	0.0714286	0	0	0	0.142857	0.214286	0	0	0	0	0.142857	0	0.0714286	0	0.142857	0.142857	0.214286	0.214286	0.357143	0.0714286	0.142857	0.0714286	0.642857	0.214286	0.785714	0.214286	0.642857	0.214286	0.142857	0	0	1	0	0	0	0	0	0	0	0	0
Q9HC98:Y152	0	PERTVWKYFVQLCSA	0.0714286	0.0714286	0	0	0.0714286	0.0714286	0.0714286	0	0	0	0.0714286	0.0714286	0	0.0714286	0.0714286	0.0714286	0.0714286	0.0714286	0	0.142857	0.142857	0.0714286	0.142857	0.0714286	0.285714	0.142857	0.214286	0.214286	0.428571	0.357143	0.5	0.5	0.428571	0.357143	0.142857	0.0714286	0	0	0	0	0	0	0	0	0	0	0
P53350:S375	0	EVVDCHLSDMLQQLH	0	0	0	0.142857	0.0714286	0.142857	0.0714286	0	0.142857	0	0.214286	0	0.0714286	0	0	0	0	0	0	0.142857	0.214286	0.214286	0.142857	0.214286	0.214286	0.142857	0.428571	0	0.5	0.428571	0.571429	0.428571	0.714286	0.142857	0.142857	0	0	0	0	0	0	0	0	0	0	0	0
Q7KZI7:T20	0	ERDTEQPTLGHLDSK	0	0.0714286	0	0.142857	0	0.0714286	0.142857	0.0714286	0.0714286	0	0.142857	0.0714286	0	0	0.0714286	0.0714286	0.0714286	0	0	0	0.214286	0.142857	0.214286	0.285714	0.214286	0.0714286	0.142857	0.214286	0.714286	0.142857	0.714286	0.285714	0.5	0.0714286	0.357143	0.142857	0	0	0	0	0	0	0	0	0	0	0
O14920:S670	0	SKVRGPVSGSPDSMN	0	0.0714286	0.0714286	0.0714286	0	0	0	0.142857	0	0	0	0.0714286	0.0714286	0	0.142857	0.214286	0	0	0	0.142857	0	0	0.142857	0.0714286	0.285714	0	0.214286	0.5	0.5	0.214286	0.5	0.5	0.142857	0.142857	0.642857	0.285714	0	0	0	0	0	0	0	0	0	0	0
Q9UQM7:S78	0	NIVRLHDSISEEGHH	0	0.0714286	0.0714286	0.0714286	0	0	0.142857	0.0714286	0.214286	0.142857	0.0714286	0	0	0	0	0.0714286	0	0	0	0.0714286	0.142857	0.214286	0.285714	0.214286	0.142857	0.214286	0.285714	0.142857	0.642857	0.285714	0.642857	0.357143	0.428571	0.214286	0.285714	0.0714286	0	0	0	0	0	0	0	0	0	0	0
O43293:T388	0	LRQELLKTEALKRQA	0.142857	0.142857	0	0	0	0.142857	0.142857	0	0	0	0.285714	0.142857	0	0	0	0	0	0	0	0	0.285714	0.285714	0.285714	0.142857	0.142857	0	0.285714	0.142857	0.571429	0.285714	0.571429	0.428571	0.857143	0	0	0	0	0	0	0	0	0	0	0	1	0	0
Q9NYV4:S434	0	LPRKENSSVEAKDSG	0.0714286	0.0714286	0.0714286	0.0714286	0	0	0.142857	0.0714286	0	0	0.0714286	0.142857	0	0	0.0714286	0.142857	0	0	0	0.0714286	0.142857	0.0714286	0.214286	0.214286	0.214286	0	0.142857	0.357143	0.642857	0.142857	0.642857	0.357143	0.428571	0.0714286	0.428571	0.142857	0	0	0	0	0	0	0	1	0	0	0
Q9H2X6:T566	0	DTVNQSKTPFITHVA	0.0714286	0	0.0714286	0.0714286	0	0.0714286	0	0	0.0714286	0.0714286	0	0.0714286	0	0.0714286	0.0714286	0.0714286	0.142857	0	0	0.142857	0.0714286	0.0714286	0.142857	0.0714286	0.357143	0.142857	0.214286	0.214286	0.571429	0.285714	0.571429	0.428571	0.285714	0.428571	0.285714	0.0714286	0	0	0	0	0	0	0	0	0	0	0
Q05655:S645	0	LNEKARLSYSDKNLI	0.0714286	0.0714286	0.142857	0.0714286	0	0	0.0714286	0	0	0.0714286	0.214286	0.142857	0	0	0	0.0714286	0	0	0.0714286	0	0.0714286	0.285714	0.214286	0.142857	0.285714	0.0714286	0.285714	0.142857	0.571429	0.357143	0.642857	0.357143	0.5	0.142857	0.285714	0	0	0	0	0	0	0	0	0	0	0	0
Q13315:S2165	0	MCKRSLESVYSLYPT	0	0.0714286	0	0	0.0714286	0	0.0714286	0	0	0	0.142857	0.0714286	0.0714286	0	0.0714286	0.142857	0.0714286	0	0.142857	0.0714286	0.0714286	0.142857	0.142857	0.0714286	0.428571	0.142857	0.285714	0.214286	0.428571	0.428571	0.642857	0.357143	0.428571	0.285714	0.214286	0.0714286	0	0	0	0	0	0	0	0	0	0	0
P07948:S115	0	KKEGFIPSNYVAKLN	0.0714286	0	0.142857	0	0	0	0.0714286	0.0714286	0	0.0714286	0.0714286	0.214286	0	0.0714286	0.0714286	0	0	0	0.0714286	0.0714286	0.0714286	0.142857	0.214286	0.0714286	0.214286	0.142857	0.214286	0.214286	0.428571	0.357143	0.5	0.5	0.428571	0.285714	0.285714	0.142857	0	0	0	0	0	0	0	1	0	0	0
P11362:Y307	0	IGPDNLPYVQILKTA	0.0714286	0	0.0714286	0.0714286	0	0.0714286	0	0.0714286	0	0.142857	0.142857	0.0714286	0	0	0.142857	0	0.0714286	0	0	0.0714286	0.0714286	0.285714	0.0714286	0.0714286	0.214286	0	0.357143	0.285714	0.357143	0.357143	0.357143	0.642857	0.357143	0.285714	0.357143	0.214286	0	0	0	0	0	0	0	0	0	0	0
O75582:S448	0	RKCVHKKSNQAFAVK	0.142857	0.0714286	0.0714286	0	0.0714286	0.0714286	0	0	0.0714286	0	0	0.285714	0	0.0714286	0	0	0	0	0	0.142857	0.0714286	0	0.428571	0	0.214286	0.142857	0.142857	0.142857	0.571429	0.214286	0.642857	0.357143	0.642857	0.214286	0.0714286	0	0	0	0	1	0	0	0	0	0	0	0
Q9H2X6:S924	0	SCVTVHDSPYSDSSS	0	0	0	0.142857	0.0714286	0	0	0	0.0714286	0	0	0	0	0	0.0714286	0.357143	0.0714286	0	0.0714286	0.142857	0	0	0.0714286	0.142857	0.571429	0.142857	0.142857	0.428571	0.642857	0.214286	0.785714	0.214286	0.142857	0.285714	0.571429	0.0714286	0	0	0	0	0	0	0	0	0	0	0
Q7KZI7:S409	0	NPKQRRFSDQAAGPA	0.214286	0.142857	0.0714286	0.0714286	0	0.142857	0	0.0714286	0	0	0	0.0714286	0	0.0714286	0.142857	0	0	0	0	0	0.142857	0	0.214286	0.0714286	0.214286	0.0714286	0	0.428571	0.5	0.0714286	0.5	0.5	0.428571	0.0714286	0.357143	0.214286	0	0	0	0	1	0	0	0	0	0	0
Q96GX5:S288	0	MPVKCLTSNLLQSRK	0	0.0714286	0.0714286	0	0.0714286	0.0714286	0	0	0	0	0.214286	0.142857	0.0714286	0	0.0714286	0.0714286	0.0714286	0	0	0.0714286	0.0714286	0.214286	0.214286	0	0.357143	0	0.357143	0.142857	0.5	0.357143	0.571429	0.428571	0.571429	0.142857	0.214286	0.0714286	0	0	0	0	0	0	0	0	0	0	0
O96017:S24	0	ACSQPHGSVTQSQGS	0.0714286	0	0	0	0.0714286	0.214286	0	0.142857	0.0714286	0	0	0	0	0	0.0714286	0.214286	0.0714286	0	0	0.0714286	0.214286	0	0.0714286	0	0.571429	0.0714286	0.0714286	0.5	0.571429	0.0714286	0.642857	0.357143	0.428571	0.142857	0.428571	0.214286	1	0	0	0	0	0	0	0	0	0	0
O15530:T33	0	PSMVRTQTESSTPPG	0	0.0714286	0	0	0	0.0714286	0.0714286	0.0714286	0	0	0	0	0.0714286	0	0.214286	0.214286	0.142857	0	0	0.0714286	0.142857	0	0.0714286	0.0714286	0.428571	0	0.142857	0.5	0.571429	0.142857	0.571429	0.428571	0.214286	0.214286	0.5	0.285714	0	0	0	0	0	0	0	0	0	0	0
Q13153:S220	0	PTRDVATSPISPTEN	0.0714286	0.0714286	0.0714286	0.0714286	0	0	0.0714286	0	0	0.0714286	0	0	0	0	0.214286	0.0714286	0.214286	0	0	0.0714286	0.0714286	0.0714286	0.0714286	0.142857	0.357143	0	0.142857	0.357143	0.571429	0.142857	0.571429	0.428571	0.142857	0.357143	0.428571	0.214286	0	0	0	0	0	0	0	0	0	0	0
P28482:S29	1	GPRYTNLSYIGEGAY	0.0714286	0.0714286	0.0714286	0	0	0	0.0714286	0.214286	0	0.0714286	0.0714286	0	0	0	0.0714286	0	0.0714286	0	0.214286	0	0.0714286	0.142857	0.0714286	0.0714286	0.357143	0.214286	0.142857	0.357143	0.285714	0.357143	0.5	0.5	0.214286	0.357143	0.357143	0.285714	0	0	0	0	0	0	0	0	0	0	0
P08922:T2338	0	GLNYACLTHSGYGDG	0.0714286	0	0.0714286	0.0714286	0.0714286	0	0	0.285714	0.0714286	0	0.142857	0	0	0	0	0.0714286	0	0	0.142857	0	0	0.142857	0.0714286	0.0714286	0.357143	0.214286	0.142857	0.428571	0.285714	0.285714	0.5	0.5	0.357143	0.142857	0.5	0.285714	1	0	0	0	0	0	0	0	0	0	0
O75582:S757	0	STSTETRSSSSESSH	0	0.0714286	0	0	0	0	0.142857	0	0.0714286	0	0	0	0	0	0	0.5	0.214286	0	0	0	0.142857	0	0.142857	0.142857	0.714286	0.0714286	0	0.5	1	0	1	0	0.214286	0.214286	0.5	0	0	0	0	0	0	0	0	0	0	0	0
O00418:T364	0	CGSPQVRTLSGSRPP	0	0.142857	0	0	0.0714286	0.0714286	0	0.142857	0	0	0.0714286	0	0	0	0.214286	0.214286	0	0	0	0.0714286	0.0714286	0.0714286	0.142857	0	0.357143	0	0.142857	0.571429	0.428571	0.142857	0.5	0.5	0.214286	0.0714286	0.571429	0.357143	0	0	0	0	0	0	0	0	0	0	0
P07947:S187	0	GIFLVRESETTKGAY	0.0714286	0.0714286	0	0	0	0	0.142857	0.142857	0	0.0714286	0.0714286	0.0714286	0	0.0714286	0	0	0.142857	0	0.0714286	0.0714286	0.142857	0.142857	0.142857	0.142857	0.214286	0.142857	0.214286	0.214286	0.428571	0.357143	0.5	0.5	0.357143	0.428571	0.142857	0.142857	0	0	0	0	0	0	0	0	0	0	0
O14920:S411	0	RPQPESVSCILQEPK	0	0.0714286	0	0	0.0714286	0.142857	0.142857	0	0	0.0714286	0.0714286	0.0714286	0	0	0.214286	0.0714286	0	0	0	0.0714286	0.285714	0.142857	0.142857	0.142857	0.285714	0	0.214286	0.285714	0.5	0.214286	0.571429	0.428571	0.5	0.142857	0.285714	0.214286	0	0	0	0	0	0	0	0	0	0	0
O14965:S89	0	TSVPHPVSRPLNNTQ	0	0.0714286	0.142857	0	0	0.0714286	0	0	0.0714286	0	0.0714286	0	0	0	0.214286	0.0714286	0.142857	0	0	0.142857	0.0714286	0.0714286	0.142857	0	0.428571	0.0714286	0.214286	0.285714	0.571429	0.214286	0.571429	0.428571	0.214286	0.285714	0.428571	0.214286	0	0	0	0	0	0	0	0	0	0	0
O75582:S381	0	GYSFVAPSILFKRNA	0.142857	0.0714286	0.0714286	0	0	0	0	0.0714286	0	0.0714286	0.0714286	0.0714286	0	0.142857	0.0714286	0.0714286	0	0	0.0714286	0.0714286	0	0.142857	0.142857	0	0.214286	0.214286	0.214286	0.357143	0.285714	0.428571	0.357143	0.642857	0.285714	0.357143	0.285714	0.142857	0	0	0	0	0	0	0	0	0	0	0
Q13555:S325	0	KSLLNKKSDGGVKKR	0	0.0714286	0.0714286	0.0714286	0	0	0	0.142857	0	0	0.142857	0.357143	0	0	0	0.0714286	0	0	0	0.0714286	0	0.142857	0.428571	0.0714286	0.142857	0	0.214286	0.214286	0.642857	0.214286	0.642857	0.357143	0.5	0.0714286	0.357143	0.142857	0	0	0	0	0	0	0	0	0	0	0
Q9BUB5:S221	0	PENILCESPEKVSPV	0	0	0.0714286	0	0.0714286	0	0.214286	0	0	0.0714286	0.0714286	0.0714286	0	0	0.214286	0.0714286	0	0	0	0.142857	0.214286	0.142857	0.0714286	0.214286	0.214286	0	0.285714	0.285714	0.428571	0.285714	0.5	0.5	0.428571	0.214286	0.357143	0.214286	0	0	0	0	0	0	0	0	0	0	0
Q9HC98:T35	0	DPQRHPNTLSFRCSL	0	0.142857	0.0714286	0.0714286	0.0714286	0.0714286	0	0	0.0714286	0	0.142857	0	0	0.0714286	0.142857	0.142857	0	0	0	0	0.0714286	0.142857	0.214286	0.0714286	0.357143	0.142857	0.142857	0.285714	0.571429	0.214286	0.642857	0.357143	0.357143	0.0714286	0.428571	0.142857	0	0	0	0	0	0	0	0	0	0	0
Q05655:Y448	0	DKGRFELYRATFYAA	0.214286	0.142857	0	0.0714286	0	0	0.0714286	0.0714286	0	0	0.0714286	0.0714286	0	0.142857	0	0	0.0714286	0	0.0714286	0	0.0714286	0.0714286	0.214286	0.142857	0.142857	0.214286	0.0714286	0.285714	0.428571	0.285714	0.5	0.5	0.428571	0.285714	0.142857	0.0714286	0	0	0	0	0	0	0	0	0	0	0
O43781:Y493	0	ALKGCDDYLFIEFLK	0.0714286	0	0	0.142857	0.0714286	0	0.0714286	0.0714286	0	0.0714286	0.214286	0.142857	0	0.142857	0	0	0	0	0	0	0.0714286	0.285714	0.142857	0.214286	0.0714286	0.142857	0.285714	0.142857	0.357143	0.428571	0.428571	0.571429	0.571429	0.214286	0.214286	0.0714286	0	0	0	0	0	0	0	0	1	0	0
O14920:T610	0	KKVRVIYTQLSKTVV	0	0.0714286	0	0	0	0.0714286	0	0	0	0.0714286	0.0714286	0.214286	0	0	0	0.0714286	0.0714286	0	0.0714286	0.285714	0.0714286	0.142857	0.285714	0	0.285714	0.0714286	0.428571	0.0714286	0.5	0.5	0.571429	0.428571	0.357143	0.5	0.0714286	0	0	0	0	0	0	0	0	0	0	0	0
P49760:Y101	0	DYRHSYEYQRENSSY	0	0.142857	0.0714286	0.0714286	0	0.0714286	0.142857	0	0.0714286	0	0	0	0	0	0	0.214286	0	0	0.214286	0	0.214286	0	0.214286	0.214286	0.571429	0.285714	0	0.214286	0.785714	0.214286	1	0	0.285714	0.214286	0.357143	0	0	0	0	0	0	0	0	0	0	0	0
P78362:Y319	0	SNDQDGEYCPEVKLK	0	0	0.0714286	0.142857	0.0714286	0.0714286	0.142857	0.0714286	0	0	0.0714286	0.142857	0	0	0.0714286	0.0714286	0	0	0	0.0714286	0.214286	0.0714286	0.142857	0.285714	0.285714	0	0.142857	0.214286	0.642857	0.142857	0.714286	0.285714	0.5	0.0714286	0.428571	0.142857	0	0	0	0	0	0	0	0	0	0	0
Q7KZI7:S759	0	VCKLPRLSLNGVRFK	0	0.142857	0.0714286	0	0.0714286	0	0	0.0714286	0	0	0.214286	0.142857	0	0.0714286	0.0714286	0	0	0	0	0.142857	0	0.214286	0.285714	0	0.142857	0.0714286	0.357143	0.142857	0.357143	0.428571	0.428571	0.571429	0.428571	0.214286	0.214286	0.142857	0	0	0	0	0	0	0	0	0	0	0
Q14680:S407	0	SNGVESKSLTPALCR	0.0714286	0.0714286	0.0714286	0	0.0714286	0	0.0714286	0.0714286	0	0	0.142857	0.0714286	0	0	0.0714286	0.142857	0.0714286	0	0	0.0714286	0.0714286	0.142857	0.142857	0.0714286	0.357143	0	0.214286	0.357143	0.5	0.214286	0.571429	0.428571	0.428571	0.142857	0.357143	0.142857	0	0	0	0	0	0	0	0	1	0	0
Q13555:S334	0	GGVKKRKSSSSVHLM	0	0.0714286	0	0	0	0	0	0.142857	0.0714286	0	0.0714286	0.214286	0.0714286	0	0	0.214286	0	0	0	0.142857	0	0.0714286	0.357143	0	0.214286	0.0714286	0.285714	0.357143	0.571429	0.285714	0.571429	0.428571	0.428571	0.142857	0.357143	0.142857	0	0	0	0	0	0	0	0	0	0	0
Q7KZI7:Y363	0	ATYLLLGYKSSELEG	0.0714286	0	0	0	0	0	0.142857	0.142857	0	0	0.285714	0.0714286	0	0	0	0.142857	0.0714286	0	0.0714286	0	0.142857	0.285714	0.0714286	0.142857	0.285714	0.0714286	0.285714	0.357143	0.428571	0.357143	0.5	0.5	0.571429	0.142857	0.285714	0.142857	0	0	0	0	0	0	0	0	0	0	0
P51617:T605	0	ALRSWHLTPSCPLDP	0.0714286	0.0714286	0	0.0714286	0.0714286	0	0	0	0.0714286	0	0.214286	0	0	0	0.214286	0.142857	0	0.0714286	0	0	0	0.214286	0.142857	0.0714286	0.214286	0.142857	0.214286	0.428571	0.357143	0.285714	0.428571	0.571429	0.428571	0.0714286	0.428571	0.214286	0	0	0	0	0	0	0	0	1	0	0
O75676:T542	0	NILYADDTPGAPVKI	0.142857	0	0.0714286	0.142857	0	0	0	0.0714286	0	0.142857	0.0714286	0.0714286	0	0	0.142857	0	0	0	0.0714286	0.0714286	0	0.214286	0.0714286	0.142857	0.142857	0.0714286	0.285714	0.357143	0.285714	0.357143	0.357143	0.642857	0.285714	0.285714	0.428571	0.214286	0	1	0	0	0	0	0	0	0	0	0
P06493:S233	0	EVWPEVESLQDYKNT	0	0	0.0714286	0.0714286	0	0.0714286	0.214286	0	0	0	0.0714286	0.0714286	0	0	0.0714286	0	0.0714286	0.0714286	0.0714286	0.142857	0.285714	0.0714286	0.0714286	0.285714	0.285714	0.142857	0.214286	0.0714286	0.571429	0.357143	0.642857	0.357143	0.428571	0.357143	0.214286	0.0714286	0	0	0	0	0	0	0	0	0	0	0
O95835:T1079	1	EHAFYEFTFRRFFDD	0.0714286	0.142857	0	0.142857	0	0	0.142857	0	0.0714286	0	0	0	0	0.357143	0	0	0	0	0.0714286	0	0.142857	0	0.214286	0.285714	0.0714286	0.5	0	0.0714286	0.5	0.428571	0.571429	0.428571	0.285714	0.428571	0.142857	0	0	0	0	1	0	0	0	0	0	0	0
P46734:S249	0	QKGYNVKSDVWSLGI	0	0	0.0714286	0.0714286	0	0.0714286	0	0.142857	0	0.0714286	0.0714286	0.142857	0	0	0	0.0714286	0	0.0714286	0.0714286	0.142857	0.0714286	0.142857	0.142857	0.0714286	0.285714	0.142857	0.285714	0.214286	0.428571	0.428571	0.5	0.5	0.285714	0.357143	0.357143	0.142857	0	0	0	0	0	0	0	0	0	0	0
Q9UEW8:S448	0	NEDYREASSCAVNLV	0.142857	0.0714286	0.142857	0.0714286	0.0714286	0	0.142857	0	0	0	0.0714286	0	0	0	0	0.0714286	0	0	0.0714286	0.142857	0.142857	0.0714286	0.0714286	0.214286	0.357143	0.0714286	0.214286	0.214286	0.5	0.285714	0.642857	0.357143	0.428571	0.214286	0.285714	0	0	0	0	0	0	0	0	0	0	0	0
Q9NYV4:S251	0	QDYDLSPSRSHTSSN	0	0.0714286	0.0714286	0.142857	0	0.0714286	0	0	0.0714286	0	0.0714286	0	0	0	0.0714286	0.285714	0.0714286	0	0.0714286	0	0.0714286	0.0714286	0.142857	0.142857	0.571429	0.142857	0.0714286	0.357143	0.785714	0.142857	0.857143	0.142857	0.214286	0.142857	0.571429	0.0714286	0	0	0	0	0	0	0	0	0	0	0
P50613:T110	0	KDNSLVLTPSHIKAY	0.0714286	0	0.0714286	0.0714286	0	0	0	0	0.0714286	0.0714286	0.142857	0.142857	0	0	0.0714286	0.142857	0	0	0.0714286	0.0714286	0	0.214286	0.214286	0.0714286	0.285714	0.142857	0.285714	0.285714	0.5	0.357143	0.571429	0.428571	0.428571	0.214286	0.357143	0.0714286	0	0	0	0	0	0	0	0	0	0	0
Q9NZJ5:T177	0	SMETVPFTVESLLES	0	0	0	0	0	0	0.214286	0	0	0	0.142857	0	0.0714286	0.0714286	0.0714286	0.214286	0.0714286	0	0	0.142857	0.214286	0.142857	0	0.214286	0.285714	0.0714286	0.357143	0.285714	0.5	0.428571	0.5	0.5	0.428571	0.285714	0.285714	0.0714286	0	0	0	0	0	0	0	0	0	0	0
Q9BZL6:S242	0	PSSSSSSSASSYTGR	0.0714286	0.0714286	0	0	0	0	0	0.0714286	0	0	0	0	0	0	0.0714286	0.571429	0.0714286	0	0.0714286	0	0	0	0.0714286	0	0.714286	0.0714286	0	0.785714	0.714286	0.0714286	0.785714	0.214286	0.0714286	0.142857	0.714286	0.142857	0	0	0	0	0	0	0	0	0	0	0
Q9P0L2:S573	0	LPTIKDGSEAYRPGT	0.0714286	0.0714286	0	0.0714286	0	0	0.0714286	0.142857	0	0.0714286	0.0714286	0.0714286	0	0	0.142857	0	0.142857	0	0.0714286	0	0.0714286	0.142857	0.142857	0.142857	0.214286	0.0714286	0.142857	0.357143	0.428571	0.214286	0.5	0.5	0.285714	0.285714	0.357143	0.285714	0	0	0	0	0	0	0	0	0	0	0
Q13315:Y2170	0	LESVYSLYPTLSRLQ	0	0.0714286	0	0	0	0.0714286	0.0714286	0	0	0	0.285714	0	0	0	0.0714286	0.214286	0.0714286	0	0.0714286	0.0714286	0.142857	0.285714	0.0714286	0.0714286	0.428571	0.0714286	0.357143	0.285714	0.5	0.428571	0.571429	0.428571	0.428571	0.214286	0.285714	0.0714286	0	0	0	0	0	0	0	0	0	0	0
Q9NR20:T263	0	YEHQKVYTYIQSRFY	0	0.0714286	0	0	0	0.142857	0.0714286	0	0.0714286	0.0714286	0	0.0714286	0	0.0714286	0	0.0714286	0	0	0.285714	0.0714286	0.214286	0.0714286	0.214286	0.0714286	0.5	0.428571	0.142857	0.0714286	0.5	0.5	0.785714	0.214286	0.357143	0.5	0.0714286	0	0	0	0	0	0	0	0	0	0	0	0
Q7KZI7:T329	0	DYKDPRRTELMVSMG	0	0.142857	0	0.142857	0	0	0.0714286	0.0714286	0	0	0.0714286	0.0714286	0.142857	0	0.0714286	0.0714286	0	0	0.0714286	0.0714286	0.0714286	0.0714286	0.214286	0.214286	0.142857	0.0714286	0.285714	0.214286	0.5	0.357143	0.571429	0.428571	0.357143	0.142857	0.357143	0.142857	0	0	0	0	0	0	0	0	0	0	0
Q15349:S206	0	KITDFGLSKEAIDHD	0.0714286	0	0	0.214286	0	0	0.0714286	0.0714286	0.0714286	0.142857	0.0714286	0.142857	0	0.0714286	0	0	0.0714286	0	0	0	0.0714286	0.214286	0.214286	0.285714	0.0714286	0.142857	0.214286	0.142857	0.571429	0.285714	0.571429	0.428571	0.428571	0.285714	0.285714	0.0714286	0	0	0	0	0	0	1	0	0	0	0
P07947:S276	0	AWEIPRESLRLEVKL	0.0714286	0.142857	0	0	0	0	0.214286	0	0	0.0714286	0.214286	0.0714286	0	0	0.0714286	0	0	0.0714286	0	0.0714286	0.214286	0.285714	0.214286	0.214286	0	0.0714286	0.357143	0.142857	0.428571	0.428571	0.428571	0.571429	0.571429	0.214286	0.0714286	0.0714286	0	0	0	0	0	0	0	0	0	0	0
Q14680:Y226	0	KKIMRGKYDVPKWLS	0	0.0714286	0	0.0714286	0	0	0	0.0714286	0	0.0714286	0.0714286	0.285714	0.0714286	0	0.0714286	0.0714286	0	0.0714286	0	0.0714286	0	0.142857	0.357143	0.0714286	0.0714286	0.0714286	0.285714	0.214286	0.5	0.357143	0.5	0.5	0.428571	0.214286	0.285714	0.142857	0	0	0	0	0	0	0	0	0	0	0
O15530:T180	0	KIGSFDETCTRFYTA	0.0714286	0.0714286	0	0.0714286	0.0714286	0	0.0714286	0.0714286	0	0.0714286	0	0.0714286	0	0.142857	0	0.0714286	0.142857	0	0.0714286	0	0.0714286	0.0714286	0.142857	0.142857	0.357143	0.214286	0.0714286	0.214286	0.5	0.285714	0.642857	0.357143	0.285714	0.428571	0.214286	0.0714286	0	0	0	0	0	0	0	0	0	0	0
Q99683:S821	0	YSGVLKISDFGTSKR	0	0.0714286	0	0.0714286	0	0	0	0.142857	0	0.0714286	0.0714286	0.142857	0	0.0714286	0	0.142857	0.0714286	0	0.0714286	0.0714286	0	0.142857	0.214286	0.0714286	0.285714	0.142857	0.214286	0.285714	0.5	0.357143	0.571429	0.428571	0.214286	0.357143	0.357143	0.142857	0	0	0	0	0	0	0	0	0	0	0
P24941:Y168	0	HEVVTLWYRAPEILL	0.0714286	0.0714286	0	0	0	0	0.142857	0	0.0714286	0.0714286	0.214286	0	0	0	0.0714286	0	0.0714286	0.0714286	0	0.142857	0.142857	0.285714	0.142857	0.142857	0.0714286	0.142857	0.428571	0.142857	0.357143	0.5	0.357143	0.642857	0.5	0.357143	0.0714286	0.0714286	0	0	0	0	0	0	0	0	0	0	0
P29597:S723	0	QQLASALSYLENKNL	0.142857	0	0.142857	0	0	0.142857	0.0714286	0	0	0	0.285714	0.0714286	0	0	0	0.0714286	0	0	0.0714286	0	0.214286	0.285714	0.0714286	0.0714286	0.428571	0.0714286	0.285714	0.214286	0.5	0.357143	0.571429	0.428571	0.714286	0.0714286	0.214286	0	0	0	0	0	0	0	0	0	1	0	0
O14757:T382	0	KRMTRFFTKLDADKS	0.0714286	0.142857	0	0.142857	0	0	0	0	0	0	0.0714286	0.214286	0.0714286	0.142857	0	0.0714286	0.0714286	0	0	0	0	0.0714286	0.357143	0.142857	0.142857	0.142857	0.142857	0.142857	0.642857	0.285714	0.642857	0.357143	0.428571	0.214286	0.214286	0	0	1	0	0	0	0	0	0	0	0	0
P00519:S679	0	ALRESGGSGFRSPHL	0.0714286	0.142857	0	0	0	0	0.0714286	0.214286	0.0714286	0	0.142857	0	0	0.0714286	0.0714286	0.142857	0	0	0	0	0.0714286	0.142857	0.214286	0.0714286	0.142857	0.142857	0.142857	0.5	0.428571	0.214286	0.428571	0.571429	0.357143	0.0714286	0.428571	0.285714	0	0	0	0	0	0	0	0	1	0	0
Q9H2X6:Y361	1	SKAVCSTYLQSRYYR	0.0714286	0.142857	0	0	0.0714286	0.0714286	0	0	0	0	0.0714286	0.0714286	0	0	0	0.214286	0.0714286	0	0.142857	0.0714286	0.0714286	0.0714286	0.214286	0	0.571429	0.142857	0.142857	0.285714	0.571429	0.285714	0.785714	0.214286	0.357143	0.285714	0.214286	0	0	0	0	0	0	0	0	0	0	0	0
P08631:S462	0	RIPYPGMSNPEVIRA	0.0714286	0.142857	0.0714286	0	0	0	0.0714286	0.0714286	0	0.142857	0	0	0.0714286	0	0.214286	0	0	0	0.0714286	0.0714286	0.0714286	0.142857	0.142857	0.0714286	0.142857	0.0714286	0.285714	0.357143	0.285714	0.357143	0.357143	0.642857	0.214286	0.285714	0.357143	0.285714	0	0	0	0	0	0	0	0	0	0	0
Q05655:Y187	0	WGLNKQGYKCRQCNA	0.0714286	0.0714286	0.142857	0	0.142857	0.142857	0	0.142857	0	0	0.0714286	0.142857	0	0	0	0	0	0.0714286	0	0	0.142857	0.0714286	0.214286	0	0.428571	0.0714286	0.0714286	0.214286	0.5	0.142857	0.642857	0.357143	0.571429	0.0714286	0.285714	0.142857	0	0	0	0	0	0	0	0	0	0	0
P00519:Y115	0	QGWVPSNYITPVNSL	0	0	0.142857	0	0	0.0714286	0	0.0714286	0	0.0714286	0.0714286	0	0	0	0.142857	0.142857	0.0714286	0.0714286	0	0.142857	0.0714286	0.142857	0	0	0.428571	0.0714286	0.285714	0.357143	0.428571	0.357143	0.428571	0.571429	0.142857	0.357143	0.5	0.214286	0	0	0	0	0	0	0	0	0	0	0
O43318:S455	0	TEPGQVSSRSSSPSV	0	0.0714286	0	0	0	0.0714286	0.0714286	0.0714286	0	0	0	0	0	0	0.142857	0.357143	0.0714286	0	0	0.142857	0.142857	0	0.0714286	0.0714286	0.5	0	0.142857	0.571429	0.642857	0.142857	0.642857	0.357143	0.142857	0.214286	0.571429	0.214286	0	0	0	0	0	0	0	0	0	0	0
P53350:S137	1	LELCRRRSLLELHKR	0	0.285714	0	0	0.0714286	0	0.142857	0	0.0714286	0	0.357143	0.0714286	0	0	0	0	0	0	0	0	0.142857	0.357143	0.428571	0.142857	0.0714286	0.0714286	0.357143	0	0.571429	0.357143	0.642857	0.357143	0.714286	0	0	0	0	0	0	0	0	0	0	0	0	0	0
O75582:S760	0	TETRSSSSESSHSSS	0	0.0714286	0	0	0	0	0.142857	0	0.0714286	0	0	0	0	0	0	0.571429	0.142857	0	0	0	0.142857	0	0.142857	0.142857	0.714286	0.0714286	0	0.571429	1	0	1	0	0.214286	0.142857	0.571429	0	0	0	0	0	0	0	0	0	0	0	0
P00519:Y469	0	EGCPEKVYELMRACW	0.0714286	0.0714286	0	0	0.142857	0	0.214286	0.0714286	0	0	0.0714286	0.0714286	0.0714286	0	0.0714286	0	0	0.0714286	0	0.0714286	0.214286	0.0714286	0.142857	0.214286	0.142857	0.0714286	0.214286	0.214286	0.357143	0.285714	0.5	0.5	0.642857	0.142857	0.142857	0.142857	1	0	0	0	0	0	0	0	0	0	0
P11802:T172	1	YSYQMALTPVVVTLW	0.0714286	0	0	0	0	0.0714286	0	0	0	0	0.142857	0	0.0714286	0	0.0714286	0.0714286	0.0714286	0.0714286	0.142857	0.214286	0.0714286	0.142857	0	0	0.357143	0.214286	0.428571	0.214286	0.214286	0.642857	0.357143	0.642857	0.357143	0.5	0.142857	0.0714286	0	0	0	0	0	0	0	0	1	0	0
Q9NYV4:T57	0	SKDMGLVTPEAASLG	0.142857	0	0	0.0714286	0	0	0.0714286	0.142857	0	0	0.142857	0.0714286	0.0714286	0	0.0714286	0.142857	0	0	0	0.0714286	0.0714286	0.142857	0.0714286	0.142857	0.142857	0	0.285714	0.5	0.357143	0.285714	0.357143	0.642857	0.5	0.0714286	0.428571	0.214286	0	0	0	0	0	0	0	0	0	0	0
Q16584:S758	0	GTPGTPRSPPLGLIS	0	0.0714286	0	0	0	0	0	0.214286	0	0.0714286	0.142857	0	0	0	0.285714	0.0714286	0.142857	0	0	0	0	0.214286	0.0714286	0	0.214286	0	0.214286	0.571429	0.285714	0.214286	0.285714	0.714286	0.142857	0.214286	0.571429	0.5	0	0	0	0	0	0	0	0	0	0	0
Q99683:Y574	0	TKIYQPSYLSINNEV	0	0	0.142857	0	0	0.0714286	0.0714286	0	0	0.142857	0.0714286	0.0714286	0	0	0.0714286	0.142857	0.0714286	0	0.0714286	0.0714286	0.142857	0.214286	0.0714286	0.0714286	0.5	0.0714286	0.285714	0.214286	0.571429	0.357143	0.642857	0.357143	0.285714	0.357143	0.357143	0.0714286	0	0	0	0	0	0	0	0	0	0	0
O14757:T378	0	QRLVKRMTRFFTKLD	0	0.214286	0	0.0714286	0	0.0714286	0	0	0	0	0.142857	0.142857	0.0714286	0.142857	0	0	0.0714286	0	0	0.0714286	0.0714286	0.142857	0.357143	0.0714286	0.142857	0.142857	0.285714	0	0.571429	0.428571	0.571429	0.428571	0.428571	0.285714	0.0714286	0	0	0	0	0	0	0	0	0	0	0	0
P80192:S616	0	LASGDEGSPQRREKA	0.142857	0.142857	0	0.0714286	0	0.0714286	0.142857	0.142857	0	0	0.0714286	0.0714286	0	0	0.0714286	0.0714286	0	0	0	0	0.214286	0.0714286	0.214286	0.214286	0.142857	0	0.0714286	0.428571	0.571429	0.0714286	0.571429	0.428571	0.5	0	0.357143	0.214286	0	0	0	0	0	0	0	0	0	0	0
Q9NYV4:S521	0	TPKETETSEKETPPP	0	0	0	0	0	0	0.285714	0	0	0	0	0.142857	0	0	0.285714	0	0.285714	0	0	0	0.285714	0	0.142857	0.285714	0.285714	0	0	0.285714	0.714286	0	0.714286	0.285714	0.428571	0.285714	0.285714	0.285714	0	0	0	0	0	0	0	0	0	0	0
Q9Y572:S164	0	KLADFGLSTFQGGSQ	0.0714286	0	0	0.0714286	0	0.142857	0	0.214286	0	0	0.142857	0.0714286	0	0.142857	0	0.0714286	0.0714286	0	0	0	0.142857	0.142857	0.0714286	0.0714286	0.285714	0.142857	0.142857	0.357143	0.428571	0.285714	0.428571	0.571429	0.428571	0.214286	0.357143	0.214286	0	1	0	0	0	0	0	0	0	0	0
Q16584:S727	0	VGQRSAKSPRREEEP	0.0714286	0.214286	0	0	0	0.0714286	0.214286	0.0714286	0	0	0	0.0714286	0	0	0.142857	0.0714286	0	0	0	0.0714286	0.285714	0	0.285714	0.214286	0.142857	0	0.0714286	0.357143	0.642857	0.0714286	0.642857	0.357143	0.428571	0.0714286	0.285714	0.214286	0	0	0	0	0	0	0	1	0	0	0
P31749:T435	0	QVTSETDTRYFDEEF	0	0.0714286	0	0.142857	0	0.0714286	0.214286	0	0	0	0	0	0	0.142857	0	0.0714286	0.142857	0	0.0714286	0.0714286	0.285714	0	0.0714286	0.357143	0.357143	0.214286	0.0714286	0.0714286	0.714286	0.285714	0.785714	0.214286	0.285714	0.428571	0.214286	0	0	0	0	0	0	0	0	0	0	0	0
P29597:Y1054	1	AVPEGHEYYRVREDG	0.0714286	0.142857	0	0.0714286	0	0	0.214286	0.142857	0.0714286	0	0	0	0	0	0.0714286	0	0	0	0.0714286	0.142857	0.214286	0	0.214286	0.285714	0.0714286	0.142857	0.142857	0.285714	0.5	0.214286	0.571429	0.428571	0.357143	0.214286	0.285714	0.214286	0	0	0	0	0	0	0	0	0	0	0
Q9P0L2:T598	0	AHSISTATPDRTRFP	0.142857	0.142857	0	0.0714286	0	0	0	0	0.0714286	0.0714286	0	0	0	0.0714286	0.142857	0.142857	0.142857	0	0	0	0	0.0714286	0.214286	0.0714286	0.285714	0.142857	0.0714286	0.428571	0.571429	0.142857	0.571429	0.428571	0.214286	0.285714	0.357143	0.142857	0	0	0	0	0	1	0	0	0	0	0
P53355:T112	0	LAEKESLTEEEATEF	0.142857	0	0	0	0	0	0.428571	0	0	0	0.142857	0.0714286	0	0.0714286	0	0.0714286	0.0714286	0	0	0	0.428571	0.142857	0.0714286	0.428571	0.142857	0.0714286	0.142857	0.214286	0.642857	0.214286	0.642857	0.357143	0.785714	0.142857	0.0714286	0	0	0	1	0	0	0	0	0	0	0	0
Q16659:S684	0	IGIPQFHSPVGSPLK	0	0	0	0	0	0.0714286	0	0.142857	0.0714286	0.142857	0.0714286	0.0714286	0	0.0714286	0.214286	0.0714286	0	0	0	0.0714286	0.0714286	0.214286	0.142857	0	0.142857	0.142857	0.285714	0.428571	0.285714	0.357143	0.285714	0.714286	0.285714	0.285714	0.428571	0.357143	0	0	0	0	0	0	0	0	0	0	0
Q99683:T842	0	CTETFTGTLQYMAPE	0.0714286	0	0	0	0.0714286	0.0714286	0.142857	0.0714286	0	0	0.0714286	0	0.0714286	0.0714286	0.0714286	0	0.214286	0	0.0714286	0	0.214286	0.0714286	0	0.142857	0.428571	0.142857	0.142857	0.214286	0.428571	0.285714	0.571429	0.428571	0.5	0.357143	0.142857	0.142857	0	0	0	0	0	0	0	0	0	0	0
P49840:T19	0	GGSGRARTSSFAEPG	0.142857	0.142857	0	0	0	0	0.0714286	0.285714	0	0	0	0	0	0.0714286	0.0714286	0.214286	0	0	0	0	0.0714286	0	0.142857	0.0714286	0.214286	0.0714286	0	0.714286	0.428571	0.0714286	0.428571	0.571429	0.214286	0.0714286	0.571429	0.357143	0	0	1	0	0	0	0	0	0	0	0
Q99558:T354	0	SGQAHSLTSLAKTWA	0.214286	0	0	0	0	0.0714286	0	0.0714286	0.0714286	0	0.142857	0.0714286	0	0	0	0.214286	0.0714286	0.0714286	0	0	0.0714286	0.142857	0.142857	0	0.357143	0.142857	0.142857	0.5	0.5	0.214286	0.5	0.5	0.571429	0.142857	0.285714	0.0714286	0	0	0	0	0	1	0	1	0	0	0
O15146:Y755	0	RNIYSADYYKANEND	0.142857	0.0714286	0.214286	0.142857	0	0	0.0714286	0	0	0.0714286	0	0.0714286	0	0	0	0.0714286	0	0	0.142857	0	0.0714286	0.0714286	0.142857	0.214286	0.428571	0.142857	0.0714286	0.214286	0.642857	0.214286	0.785714	0.214286	0.285714	0.214286	0.428571	0	0	1	0	0	0	0	0	0	0	0	1
Q02750:S72	0	DDDFEKISELGAGNG	0.0714286	0	0.0714286	0.214286	0	0	0.142857	0.214286	0	0.0714286	0.0714286	0.0714286	0	0.0714286	0	0	0	0	0	0	0.142857	0.142857	0.0714286	0.357143	0.0714286	0.0714286	0.142857	0.285714	0.5	0.214286	0.5	0.5	0.357143	0.142857	0.5	0.214286	0	0	0	0	1	0	0	0	0	0	0
O14920:S246	0	SEVDIVVSEDLNGTV	0	0	0.0714286	0.142857	0	0	0.142857	0.0714286	0	0.0714286	0.0714286	0	0	0	0	0.0714286	0.0714286	0	0	0.285714	0.142857	0.142857	0	0.285714	0.214286	0	0.428571	0.142857	0.5	0.428571	0.5	0.5	0.214286	0.428571	0.357143	0.0714286	0	0	0	0	0	0	0	0	0	0	0
Q15418:S513	0	FFSEREASFVLHTIG	0.0714286	0.0714286	0	0	0	0	0.142857	0.0714286	0.0714286	0.0714286	0.0714286	0	0	0.214286	0	0.0714286	0.0714286	0	0	0.0714286	0.142857	0.142857	0.142857	0.142857	0.142857	0.285714	0.214286	0.214286	0.428571	0.428571	0.428571	0.571429	0.357143	0.428571	0.142857	0.0714286	0	0	0	0	0	0	0	0	0	0	0
Q13153:T185	0	DDDDDDATPPPVIAP	0.142857	0	0	0.428571	0	0	0	0	0	0.0714286	0	0	0	0	0.285714	0	0	0	0	0.0714286	0	0.0714286	0	0.428571	0	0	0.142857	0.428571	0.428571	0.142857	0.428571	0.571429	0.142857	0.142857	0.714286	0.285714	0	0	0	0	0	0	0	0	0	0	0
Q9H2X6:S1188	0	VYTGYPLSPAKVNQY	0.0714286	0	0.0714286	0	0	0.0714286	0	0.0714286	0	0	0.0714286	0.0714286	0	0	0.142857	0	0.0714286	0	0.214286	0.142857	0.0714286	0.0714286	0.0714286	0	0.428571	0.214286	0.214286	0.285714	0.285714	0.428571	0.5	0.5	0.285714	0.428571	0.285714	0.214286	0	0	0	0	0	0	0	1	0	0	0
Q05655:S331	0	GEDMQDNSGTYGKIW	0	0	0.0714286	0.142857	0	0.0714286	0.0714286	0.214286	0	0.0714286	0	0.0714286	0.0714286	0	0	0	0.0714286	0.0714286	0.0714286	0	0.142857	0.0714286	0.0714286	0.214286	0.285714	0.142857	0.142857	0.214286	0.5	0.285714	0.571429	0.428571	0.285714	0.285714	0.428571	0.214286	0	0	0	0	0	0	0	0	0	0	0
Q13315:S646	0	DKEELSFSEVEELFL	0	0	0	0.0714286	0	0	0.357143	0	0	0	0.214286	0.0714286	0	0.142857	0	0.0714286	0	0	0	0.0714286	0.357143	0.214286	0.0714286	0.428571	0.0714286	0.142857	0.285714	0.0714286	0.571429	0.428571	0.571429	0.428571	0.642857	0.214286	0.142857	0	0	0	0	0	0	0	0	0	0	0	0
Q8IWQ3:S466	0	TPNPTPPSSPSVGGV	0	0	0.0714286	0	0	0	0	0.142857	0	0	0	0	0	0	0.357143	0.142857	0.142857	0	0	0.142857	0	0	0	0	0.357143	0	0.142857	0.642857	0.357143	0.142857	0.357143	0.642857	0	0.285714	0.714286	0.5	0	0	0	0	0	0	0	0	0	0	0
P08922:T1930	0	YAIHTLPTQEEIENL	0.0714286	0	0.0714286	0	0	0.0714286	0.214286	0	0.0714286	0.142857	0.142857	0	0	0	0.0714286	0	0.0714286	0	0.0714286	0	0.285714	0.285714	0.0714286	0.214286	0.285714	0.142857	0.285714	0.142857	0.5	0.357143	0.571429	0.428571	0.571429	0.285714	0.142857	0.0714286	0	0	0	0	0	0	1	0	0	0	0
Q13554:S395	0	VDGIKESSDSANTTI	0.0714286	0	0.0714286	0.142857	0	0	0.0714286	0.0714286	0	0.142857	0	0.0714286	0	0	0	0.142857	0.142857	0	0	0.0714286	0.0714286	0.142857	0.0714286	0.214286	0.357143	0	0.214286	0.285714	0.642857	0.214286	0.642857	0.357143	0.214286	0.357143	0.428571	0.0714286	0	0	0	0	0	0	0	0	0	0	1
Q16584:S493	0	RDGGERISMPLDFKH	0	0.142857	0	0.142857	0	0	0.0714286	0.142857	0.0714286	0.0714286	0.0714286	0.0714286	0.0714286	0.0714286	0.0714286	0	0	0	0	0	0.0714286	0.142857	0.285714	0.214286	0	0.142857	0.214286	0.214286	0.5	0.285714	0.5	0.5	0.357143	0.142857	0.357143	0.214286	0	0	0	0	0	0	0	0	0	0	0
P08069:Y1014	0	QGSFGMVYEGVAKGV	0.0714286	0	0	0	0	0.0714286	0.0714286	0.285714	0	0	0	0.0714286	0.0714286	0.0714286	0	0.0714286	0	0	0	0.214286	0.142857	0	0.0714286	0.0714286	0.142857	0.0714286	0.285714	0.428571	0.285714	0.357143	0.285714	0.714286	0.357143	0.285714	0.357143	0.285714	0	0	0	0	0	0	0	1	0	0	0
Q8TDX7:T191	0	RFFSSKTTAAHSLVG	0.142857	0.0714286	0	0	0	0	0	0.0714286	0.0714286	0	0.0714286	0.0714286	0	0.142857	0	0.214286	0.0714286	0	0	0.0714286	0	0.0714286	0.214286	0	0.285714	0.214286	0.142857	0.428571	0.5	0.285714	0.5	0.5	0.357143	0.285714	0.285714	0.0714286	0	0	0	0	0	1	0	0	0	0	0
Q13882:Y114	0	SEKPSADYVLSVRDT	0.0714286	0.0714286	0	0.142857	0	0	0.0714286	0	0	0	0.0714286	0.0714286	0	0	0.0714286	0.214286	0.0714286	0	0	0.142857	0.0714286	0.0714286	0.142857	0.214286	0.285714	0	0.214286	0.357143	0.642857	0.214286	0.642857	0.357143	0.285714	0.214286	0.428571	0.0714286	0	1	0	0	0	0	0	0	0	0	0
P29322:T704	0	IRLEGVVTRGRLAMI	0.0714286	0.214286	0	0	0	0	0.0714286	0.142857	0	0.142857	0.142857	0	0.0714286	0	0	0	0	0	0	0.142857	0.0714286	0.285714	0.214286	0.0714286	0	0	0.5	0.214286	0.285714	0.5	0.285714	0.714286	0.357143	0.285714	0.142857	0.142857	0	0	0	0	0	0	0	0	0	1	0
P31152:T472	0	QAAGAPPTATGLADT	0.357143	0	0	0.0714286	0	0.0714286	0	0.142857	0	0	0.0714286	0	0	0	0.142857	0	0.142857	0	0	0	0.0714286	0.0714286	0	0.0714286	0.214286	0	0.0714286	0.642857	0.285714	0.0714286	0.285714	0.714286	0.5	0.142857	0.357143	0.285714	0	1	0	0	1	0	0	0	0	0	0
P41279:S62	0	QNDERSKSLLLSGQE	0	0.0714286	0.0714286	0.0714286	0	0.142857	0.142857	0.0714286	0	0	0.214286	0.0714286	0	0	0	0.142857	0	0	0	0	0.285714	0.214286	0.142857	0.214286	0.357143	0	0.214286	0.214286	0.714286	0.214286	0.714286	0.285714	0.571429	0	0.357143	0.0714286	0	0	0	0	0	0	0	0	0	0	0
Q13315:Y332	0	HIGSRGKYSSGFRNI	0	0.142857	0.0714286	0	0	0	0	0.214286	0.0714286	0.142857	0	0.0714286	0	0.0714286	0	0.214286	0	0	0	0	0	0.142857	0.285714	0	0.285714	0.142857	0.142857	0.428571	0.571429	0.214286	0.571429	0.428571	0.142857	0.214286	0.5	0.214286	0	0	0	0	0	0	0	0	0	0	0
O75676:Y342	0	FTRLEPVYSPPGSPP	0	0.0714286	0	0	0	0	0.0714286	0.0714286	0	0	0.0714286	0	0	0.0714286	0.357143	0.142857	0.0714286	0	0	0.0714286	0.0714286	0.0714286	0.0714286	0.0714286	0.214286	0.0714286	0.142857	0.571429	0.357143	0.214286	0.357143	0.642857	0.142857	0.214286	0.571429	0.428571	0	0	0	0	0	0	0	0	0	0	0
Q05655:S654	0	SDKNLIDSMDQSAFA	0.142857	0	0.0714286	0.214286	0	0.0714286	0	0	0	0.0714286	0.0714286	0.0714286	0.0714286	0.0714286	0	0.142857	0	0	0	0	0.0714286	0.142857	0.0714286	0.214286	0.285714	0.0714286	0.214286	0.285714	0.571429	0.285714	0.571429	0.428571	0.428571	0.142857	0.428571	0	0	0	0	1	0	0	0	0	0	0	0
P29597:S491	0	ILTVAQRSQAPDGMQ	0.142857	0.0714286	0	0.0714286	0	0.214286	0	0.0714286	0	0.0714286	0.0714286	0	0.0714286	0	0.0714286	0	0.0714286	0	0	0.0714286	0.214286	0.142857	0.0714286	0.0714286	0.285714	0	0.285714	0.285714	0.428571	0.285714	0.428571	0.571429	0.5	0.214286	0.214286	0.142857	0	0	0	0	0	0	0	0	0	0	0
P51617:T387	1	RTQTVRGTLAYLPEE	0.0714286	0.142857	0	0	0	0.0714286	0.142857	0.0714286	0	0	0.142857	0	0	0	0.0714286	0	0.142857	0	0.0714286	0.0714286	0.214286	0.142857	0.142857	0.142857	0.285714	0.0714286	0.214286	0.214286	0.5	0.285714	0.571429	0.428571	0.428571	0.285714	0.142857	0.142857	0	0	0	0	0	0	0	0	0	0	0
P35558:T92	0	VARIESKTVIVTQEQ	0.0714286	0.0714286	0	0	0	0.142857	0.142857	0	0	0.142857	0	0.0714286	0	0	0	0.0714286	0.0714286	0	0	0.214286	0.285714	0.142857	0.142857	0.142857	0.285714	0	0.357143	0.142857	0.571429	0.357143	0.571429	0.428571	0.428571	0.428571	0.0714286	0	0	0	0	0	0	0	0	0	0	0	0
Q08881:S224	0	HEGYVPSSYLVEKSP	0	0	0	0	0	0	0.142857	0.0714286	0.0714286	0	0.0714286	0.0714286	0	0	0.142857	0.142857	0	0	0.142857	0.142857	0.142857	0.0714286	0.142857	0.142857	0.285714	0.214286	0.214286	0.357143	0.428571	0.357143	0.571429	0.428571	0.357143	0.285714	0.357143	0.214286	0	0	0	0	0	0	0	0	0	0	0
P12931:T37	0	GAFPASQTPSKPASA	0.285714	0	0	0	0	0.0714286	0	0.0714286	0	0	0	0.0714286	0	0.0714286	0.214286	0.214286	0	0	0	0	0.0714286	0	0.0714286	0	0.285714	0.0714286	0	0.785714	0.357143	0.0714286	0.357143	0.642857	0.428571	0.0714286	0.5	0.285714	0	0	0	1	0	0	0	0	0	0	0
Q13555:T388	0	STESCNTTTEDEDLK	0	0	0.0714286	0.142857	0.0714286	0	0.214286	0	0	0	0.0714286	0.0714286	0	0	0	0.142857	0.214286	0	0	0	0.214286	0.0714286	0.0714286	0.357143	0.5	0	0.0714286	0.142857	0.857143	0.0714286	0.928571	0.0714286	0.428571	0.214286	0.357143	0	0	0	0	0	0	0	0	0	0	0	0
P04049:Y340	0	RGQRDSSYYWEIEAS	0.0714286	0.142857	0	0.0714286	0	0.0714286	0.142857	0.0714286	0	0.0714286	0	0	0	0	0	0.214286	0	0.0714286	0.0714286	0	0.214286	0.0714286	0.142857	0.214286	0.357143	0.142857	0.0714286	0.357143	0.642857	0.214286	0.714286	0.285714	0.285714	0.214286	0.357143	0.0714286	0	0	0	0	0	0	0	0	0	0	0
Q96GD4:S313	0	KLLRHNPSERLPLAQ	0.0714286	0.142857	0.0714286	0	0	0.0714286	0.0714286	0	0.0714286	0	0.285714	0.0714286	0	0	0.142857	0	0	0	0	0	0.142857	0.285714	0.285714	0.0714286	0.142857	0.0714286	0.285714	0.214286	0.5	0.285714	0.5	0.5	0.642857	0	0.214286	0.142857	0	0	0	0	0	0	0	0	0	0	0
Q9UBE8:T459	0	TSDFEPVTNPKFDDT	0	0	0.0714286	0.214286	0	0	0.0714286	0	0	0	0	0.0714286	0	0.142857	0.142857	0.0714286	0.142857	0	0	0.0714286	0.0714286	0	0.0714286	0.285714	0.285714	0.142857	0.0714286	0.214286	0.642857	0.214286	0.642857	0.357143	0.142857	0.357143	0.5	0.142857	0	0	0	0	0	0	0	0	0	0	0
P00519:Y264	0	YEGVWKKYSLTVAVK	0.0714286	0	0	0	0	0	0.0714286	0.0714286	0	0	0.0714286	0.214286	0	0	0	0.0714286	0.0714286	0.0714286	0.0714286	0.214286	0.0714286	0.0714286	0.214286	0.0714286	0.214286	0.142857	0.285714	0.214286	0.428571	0.428571	0.5	0.5	0.428571	0.428571	0.142857	0.0714286	0	0	0	0	0	0	0	0	0	0	0
Q9BUB5:S68	0	AKVQGAVSLQNGKEY	0.142857	0	0.0714286	0	0	0.142857	0.0714286	0.142857	0	0	0.0714286	0.142857	0	0	0	0	0	0	0.0714286	0.142857	0.214286	0.0714286	0.142857	0.0714286	0.285714	0.0714286	0.214286	0.285714	0.428571	0.285714	0.5	0.5	0.571429	0.214286	0.214286	0.142857	0	0	0	0	0	0	0	1	0	0	0
P46734:T222	1	LVDSVAKTMDAGCKP	0.142857	0	0	0.142857	0.0714286	0	0	0.0714286	0	0	0.0714286	0.142857	0.0714286	0	0.0714286	0.0714286	0	0	0	0.142857	0	0.0714286	0.142857	0.142857	0.142857	0	0.285714	0.357143	0.357143	0.285714	0.428571	0.571429	0.5	0.142857	0.357143	0.142857	0	0	0	0	1	0	0	1	0	0	0
Q96GX5:S293	0	LTSNLLQSRKRLATS	0.0714286	0.142857	0.0714286	0	0	0.0714286	0	0	0	0	0.285714	0.0714286	0	0	0	0.142857	0.142857	0	0	0	0.0714286	0.285714	0.214286	0	0.428571	0	0.285714	0.214286	0.642857	0.285714	0.642857	0.357143	0.5	0.142857	0.214286	0	0	0	0	0	0	0	0	0	0	0	0
Q05513:S228	0	HDSIKDDSEDLKPVI	0	0	0	0.285714	0	0	0.0714286	0	0.0714286	0.142857	0.0714286	0.142857	0	0	0.0714286	0.0714286	0	0	0	0.0714286	0.0714286	0.214286	0.214286	0.357143	0.0714286	0.0714286	0.285714	0.142857	0.642857	0.285714	0.642857	0.357143	0.357143	0.214286	0.428571	0.0714286	0	0	0	0	0	0	0	0	0	0	0
O00418:S470	0	YSNRKYESDEDSLGS	0	0.0714286	0.0714286	0.142857	0	0	0.142857	0.0714286	0	0	0.0714286	0.0714286	0	0	0	0.214286	0	0	0.142857	0	0.142857	0.0714286	0.142857	0.285714	0.428571	0.142857	0.0714286	0.285714	0.714286	0.214286	0.857143	0.142857	0.285714	0.142857	0.5	0.0714286	0	0	0	0	0	0	0	0	0	0	0
Q96GX5:T611	0	IEDPLIVTPDCQEKT	0	0	0	0.142857	0.0714286	0.0714286	0.142857	0	0	0.142857	0.0714286	0.0714286	0	0	0.142857	0	0.0714286	0	0	0.0714286	0.214286	0.214286	0.0714286	0.285714	0.214286	0	0.285714	0.142857	0.5	0.285714	0.571429	0.428571	0.428571	0.285714	0.285714	0.142857	0	0	0	0	0	0	0	0	0	0	0
Q9P0L2:S475	0	SKSEMTASPLVGPER	0.0714286	0.0714286	0	0	0	0	0.142857	0.0714286	0	0	0.0714286	0.0714286	0.0714286	0	0.142857	0.142857	0.0714286	0	0	0.0714286	0.142857	0.0714286	0.142857	0.142857	0.214286	0	0.214286	0.428571	0.5	0.214286	0.5	0.5	0.428571	0.142857	0.357143	0.214286	0	0	0	0	0	0	0	0	0	0	0
Q9UQM7:T337	0	SSESTNTTIEDEDTK	0	0	0.0714286	0.142857	0	0	0.214286	0	0	0.0714286	0	0.0714286	0	0	0	0.214286	0.214286	0	0	0	0.214286	0.0714286	0.0714286	0.357143	0.5	0	0.0714286	0.214286	0.928571	0.0714286	0.928571	0.0714286	0.285714	0.285714	0.428571	0	0	0	0	0	0	0	0	0	0	0	0
Q8TDC3:S404	0	RKSMEVLSITDAGGG	0.0714286	0.0714286	0	0.0714286	0	0	0.0714286	0.214286	0	0.0714286	0.0714286	0.0714286	0.0714286	0	0	0.0714286	0.0714286	0	0	0.0714286	0.0714286	0.142857	0.142857	0.142857	0.142857	0	0.285714	0.357143	0.428571	0.285714	0.428571	0.571429	0.357143	0.214286	0.357143	0.214286	0	0	0	0	1	0	0	0	0	0	0
Q02750:S385	0	TIGLNQPSTPTHAAG	0.142857	0	0.0714286	0	0	0.0714286	0	0.142857	0.0714286	0.0714286	0.0714286	0	0	0	0.142857	0	0.214286	0	0	0	0.0714286	0.142857	0.0714286	0	0.357143	0.0714286	0.142857	0.428571	0.428571	0.142857	0.428571	0.571429	0.357143	0.285714	0.357143	0.285714	0	0	0	0	1	0	0	0	0	0	0
O14965:S226	0	YRELQKLSKFDEQRT	0	0.142857	0	0.0714286	0	0.142857	0.142857	0	0	0	0.142857	0.142857	0	0.0714286	0	0	0.0714286	0	0.0714286	0	0.285714	0.142857	0.285714	0.214286	0.285714	0.142857	0.142857	0	0.714286	0.285714	0.785714	0.214286	0.571429	0.214286	0.0714286	0	0	0	0	0	0	0	0	0	0	0	0
Q9P0L2:S463	0	DVARKLGSTTVGSKS	0.0714286	0.0714286	0	0.0714286	0	0	0	0.142857	0	0	0.0714286	0.142857	0	0	0	0.142857	0.142857	0	0	0.142857	0	0.0714286	0.214286	0.0714286	0.285714	0	0.214286	0.357143	0.571429	0.214286	0.571429	0.428571	0.285714	0.285714	0.357143	0.142857	0	0	0	0	0	0	0	0	0	0	0
Q8TDX7:S188	0	GLGRFFSSKTTAAHS	0.142857	0.0714286	0	0	0	0	0	0.142857	0.0714286	0	0.0714286	0.0714286	0	0.142857	0	0.142857	0.142857	0	0	0	0	0.0714286	0.214286	0	0.285714	0.214286	0.0714286	0.428571	0.5	0.214286	0.5	0.5	0.357143	0.285714	0.285714	0.142857	0	0	0	0	0	1	0	0	0	0	0
Q13554:S456	0	RISDILNSVRRGSGT	0	0.214286	0.0714286	0.0714286	0	0	0	0.142857	0	0.142857	0.0714286	0	0	0	0	0.142857	0.0714286	0	0	0.0714286	0	0.214286	0.214286	0.0714286	0.285714	0	0.285714	0.285714	0.571429	0.285714	0.571429	0.428571	0.0714286	0.285714	0.428571	0.142857	0	0	0	0	0	0	0	0	0	0	0
P29597:S577	0	SPRTLNLSQLSFHRV	0	0.142857	0.0714286	0	0	0.0714286	0	0	0.0714286	0	0.214286	0	0	0.0714286	0.0714286	0.142857	0.0714286	0	0	0.0714286	0.0714286	0.214286	0.214286	0	0.357143	0.142857	0.285714	0.214286	0.571429	0.357143	0.571429	0.428571	0.357143	0.214286	0.285714	0.0714286	0	0	0	0	0	0	0	0	0	0	0
P49760:S493	0	PPNKLWDSSRDISR	0	0.153846	0.0769231	0.153846	0	0	0	0	0	0.0769231	0.0769231	0.0769231	0	0	0.153846	0.153846	0	0.0769231	0	0	0	0.153846	0.230769	0.153846	0.230769	0.0769231	0.153846	0.307692	0.615385	0.230769	0.615385	0.384615	0.153846	0.153846	0.538462	0.153846	0	0	0	0	0	0	0	0	0	0	0
P80192:T565	0	RLRAIQLTPGESSKT	0.0714286	0.142857	0	0	0	0.0714286	0.0714286	0.0714286	0	0.0714286	0.142857	0.0714286	0	0	0.0714286	0.142857	0.0714286	0	0	0	0.142857	0.214286	0.214286	0.0714286	0.285714	0	0.214286	0.357143	0.571429	0.214286	0.571429	0.428571	0.428571	0.142857	0.285714	0.142857	0	0	0	0	0	0	1	0	0	0	0
Q08881:Y198	0	ALRRNEEYCLLDSSE	0.0714286	0.142857	0.0714286	0.0714286	0.0714286	0	0.214286	0	0	0	0.214286	0	0	0	0	0.142857	0	0	0	0	0.214286	0.214286	0.142857	0.285714	0.285714	0	0.214286	0.214286	0.642857	0.214286	0.714286	0.285714	0.571429	0	0.285714	0	0	0	0	0	0	0	0	0	1	0	0
Q9Y243:S476	0	PQFSYSASGRE---	0.1	0.1	0	0	0	0.1	0.1	0.1	0	0	0	0	0	0.1	0.1	0.2	0	0	0.1	0	0.2	0	0.1	0.1	0.4	0.2	0	0.5	0.5	0.2	0.6	0.4	0.3	0.2	0.4	0.2	0	0	0	0	0	0	0	0	0	0	0
O75676:T568	1	SPGVPMQTPCFTLQY	0	0	0	0	0.0714286	0.142857	0	0.0714286	0	0	0.0714286	0	0.0714286	0.0714286	0.214286	0.0714286	0.0714286	0	0.0714286	0.0714286	0.142857	0.0714286	0	0	0.428571	0.142857	0.214286	0.357143	0.285714	0.357143	0.428571	0.571429	0.357143	0.285714	0.357143	0.285714	0	0	0	0	0	0	0	0	0	0	0
Q9NZJ5:S1094	0	VLRQRSRSLSSSGTK	0	0.214286	0	0	0	0.0714286	0	0.0714286	0	0	0.142857	0.0714286	0	0	0	0.285714	0.0714286	0	0	0.0714286	0.0714286	0.142857	0.285714	0	0.428571	0	0.214286	0.357143	0.714286	0.214286	0.714286	0.285714	0.285714	0.142857	0.357143	0.0714286	0	0	0	0	0	0	0	0	0	0	0
Q9UPZ9:Y15	0	RQLGDGTYGSVLLGR	0	0.142857	0	0.0714286	0	0.0714286	0	0.285714	0	0	0.214286	0	0	0	0	0.0714286	0.0714286	0	0	0.0714286	0.0714286	0.214286	0.142857	0.0714286	0.214286	0	0.285714	0.357143	0.428571	0.285714	0.428571	0.571429	0.285714	0.142857	0.428571	0.285714	0	0	0	0	0	0	0	0	0	0	0
P12931:Y439	0	TAPEAALYGRFTIKS	0.214286	0.0714286	0	0	0	0	0.0714286	0.0714286	0	0.0714286	0.0714286	0.0714286	0	0.0714286	0.0714286	0.0714286	0.142857	0	0	0	0.0714286	0.142857	0.142857	0.0714286	0.214286	0.0714286	0.142857	0.428571	0.428571	0.214286	0.428571	0.571429	0.428571	0.285714	0.214286	0.142857	0	0	0	0	0	0	0	0	1	0	0
Q9P0L2:S588	0	TQRVPAASPSAHSIS	0.214286	0.0714286	0	0	0	0.0714286	0	0	0.0714286	0.0714286	0	0	0	0	0.142857	0.214286	0.0714286	0	0	0.0714286	0.0714286	0.0714286	0.142857	0	0.357143	0.0714286	0.142857	0.571429	0.5	0.142857	0.5	0.5	0.357143	0.214286	0.357143	0.142857	0	0	0	0	0	1	0	0	0	0	0
O00141:S377	0	PPFNPNVSGPNDLRH	0	0.0714286	0.214286	0.0714286	0	0	0	0.0714286	0.0714286	0	0.0714286	0	0	0.0714286	0.285714	0	0	0	0	0.0714286	0	0.0714286	0.142857	0.0714286	0.214286	0.142857	0.142857	0.357143	0.428571	0.214286	0.428571	0.571429	0.142857	0.142857	0.642857	0.357143	0	0	0	0	0	0	0	0	0	0	0
P12931:T250	0	RLTTVCPTSKPQTQG	0	0.0714286	0	0	0.0714286	0.142857	0	0.0714286	0	0	0.0714286	0.0714286	0	0	0.142857	0.0714286	0.214286	0	0	0.0714286	0.142857	0.0714286	0.142857	0	0.5	0	0.142857	0.285714	0.571429	0.142857	0.642857	0.357143	0.357143	0.285714	0.285714	0.214286	0	0	0	0	0	0	0	0	0	0	0
P51617:S653	0	ALGSSASSSSEPPQI	0.142857	0	0	0	0	0.0714286	0.0714286	0.0714286	0	0.0714286	0.0714286	0	0	0	0.142857	0.357143	0	0	0	0	0.142857	0.142857	0	0.0714286	0.428571	0	0.142857	0.714286	0.5	0.142857	0.5	0.5	0.357143	0.0714286	0.571429	0.214286	0	0	0	0	0	0	0	0	1	0	0
P51812:S737	0	RGIKKITSTAL---	0.1	0.1	0	0	0	0	0	0.1	0	0.2	0.1	0.2	0	0	0	0	0.2	0	0	0	0	0.3	0.3	0	0.2	0	0.3	0.2	0.5	0.3	0.5	0.5	0.4	0.4	0.1	0.1	0	0	0	0	0	0	0	0	1	0	0
Q9NYV4:T82	0	DISSDSDTFSDDMAF	0.0714286	0	0	0.357143	0	0	0	0	0	0.0714286	0	0	0.0714286	0.142857	0	0.285714	0	0	0	0	0	0.0714286	0	0.357143	0.285714	0.142857	0.142857	0.357143	0.642857	0.285714	0.642857	0.357143	0.142857	0.214286	0.642857	0	0	0	0	1	0	0	0	0	0	0	0
P04049:S306	0	NLSPTGWSQPKTPVP	0	0	0.0714286	0	0	0.0714286	0	0.0714286	0	0	0.0714286	0.0714286	0	0	0.285714	0.0714286	0.142857	0.0714286	0	0.0714286	0.0714286	0.0714286	0.0714286	0	0.357143	0.0714286	0.142857	0.428571	0.428571	0.214286	0.428571	0.571429	0.214286	0.285714	0.5	0.357143	0	0	0	0	0	0	0	0	0	0	0
P50613:T170	1	GSPNRAYTHQVVTRW	0.0714286	0.142857	0.0714286	0	0	0.0714286	0	0.0714286	0.0714286	0	0	0	0	0	0.0714286	0.0714286	0.0714286	0.0714286	0.0714286	0.142857	0.0714286	0	0.214286	0	0.357143	0.214286	0.142857	0.285714	0.5	0.285714	0.571429	0.428571	0.214286	0.357143	0.285714	0.142857	0	0	0	0	0	0	0	0	0	0	0
Q13153:Y153	0	TDKSAEDYNSSNALN	0.142857	0	0.214286	0.142857	0	0	0.0714286	0	0	0	0.0714286	0.0714286	0	0	0	0.214286	0.0714286	0	0	0	0.0714286	0.0714286	0.0714286	0.214286	0.5	0	0.0714286	0.357143	0.785714	0.0714286	0.785714	0.214286	0.357143	0.0714286	0.571429	0	0	0	1	0	0	0	0	0	1	0	0
P49760:T344	1	HHSTIVSTRHYRAPE	0.0714286	0.142857	0	0	0	0	0.0714286	0	0.214286	0.0714286	0	0	0	0	0.0714286	0.142857	0.0714286	0	0.0714286	0.0714286	0.0714286	0.0714286	0.357143	0.0714286	0.285714	0.285714	0.142857	0.285714	0.642857	0.214286	0.714286	0.285714	0.357143	0.285714	0.214286	0.0714286	0	0	0	0	0	0	0	0	0	0	0
P04049:S497	0	ATVKSRWSGSQQVEQ	0.0714286	0.0714286	0	0	0	0.214286	0.0714286	0.0714286	0	0	0	0.0714286	0	0	0	0.142857	0.0714286	0.0714286	0	0.142857	0.285714	0	0.142857	0.0714286	0.428571	0.0714286	0.142857	0.285714	0.642857	0.214286	0.642857	0.357143	0.428571	0.285714	0.214286	0.0714286	0	0	0	0	0	0	0	0	0	0	0
O96017:Y390	0	TLCGTPTYLAPEVLV	0.0714286	0	0	0	0.0714286	0	0.0714286	0.0714286	0	0	0.214286	0	0	0	0.142857	0	0.214286	0	0	0.142857	0.0714286	0.214286	0	0.0714286	0.285714	0	0.357143	0.285714	0.285714	0.357143	0.357143	0.642857	0.428571	0.357143	0.214286	0.214286	0	0	0	0	0	0	0	0	0	0	0
O15530:S410	0	GLPQRSGSNIEQYIH	0	0.0714286	0.0714286	0	0	0.142857	0.0714286	0.142857	0.0714286	0.142857	0.0714286	0	0	0	0.0714286	0.0714286	0	0	0.0714286	0	0.214286	0.214286	0.142857	0.0714286	0.357143	0.142857	0.214286	0.285714	0.5	0.285714	0.571429	0.428571	0.357143	0.214286	0.357143	0.214286	0	0	0	0	0	0	0	0	0	0	0
P31152:S186	1	YSHKGYLSEGLVTKW	0	0	0	0	0	0	0.0714286	0.142857	0.0714286	0	0.142857	0.142857	0	0	0	0.0714286	0.0714286	0.0714286	0.142857	0.0714286	0.0714286	0.142857	0.214286	0.0714286	0.285714	0.285714	0.214286	0.214286	0.428571	0.428571	0.571429	0.428571	0.428571	0.357143	0.214286	0.142857	0	0	0	0	0	0	0	0	0	0	0
Q96GX5:S552	0	KRDYLSSSFLCSDDD	0	0.0714286	0	0.285714	0.0714286	0	0	0	0	0	0.142857	0.0714286	0	0.0714286	0	0.214286	0	0	0.0714286	0	0	0.142857	0.142857	0.285714	0.357143	0.142857	0.142857	0.214286	0.642857	0.285714	0.785714	0.214286	0.285714	0.142857	0.5	0	0	0	0	0	0	0	0	0	0	0	0
Q9UPZ9:S53	0	MNLREVKSLKKLNHA	0.0714286	0.0714286	0.142857	0	0	0	0.0714286	0	0.0714286	0	0.214286	0.214286	0.0714286	0	0	0	0	0	0	0.0714286	0.0714286	0.214286	0.357143	0.0714286	0.142857	0.0714286	0.357143	0.0714286	0.571429	0.357143	0.571429	0.428571	0.714286	0.0714286	0.142857	0	0	0	0	0	0	0	0	0	0	0	0
O00418:S398	1	DSLPSSPSSATPHSQ	0.0714286	0	0	0.0714286	0	0.0714286	0	0	0.0714286	0	0.0714286	0	0	0	0.214286	0.357143	0.0714286	0	0	0	0.0714286	0.0714286	0.0714286	0.0714286	0.5	0.0714286	0.0714286	0.642857	0.642857	0.0714286	0.642857	0.357143	0.285714	0.0714286	0.642857	0.214286	0	0	0	0	0	0	0	0	0	0	0
P51812:S386	1	HQLFRGFSFVAITSD	0.0714286	0.0714286	0	0.0714286	0	0.0714286	0	0.0714286	0.0714286	0.0714286	0.0714286	0	0	0.214286	0	0.0714286	0.0714286	0	0	0.0714286	0.0714286	0.142857	0.142857	0.0714286	0.214286	0.285714	0.214286	0.214286	0.428571	0.428571	0.428571	0.571429	0.285714	0.428571	0.214286	0.0714286	0	0	0	0	0	0	1	0	0	0	0
P05771:S51	0	FKQPTFCSHCTDFIW	0	0	0	0.0714286	0.142857	0.0714286	0	0	0.0714286	0.0714286	0	0.0714286	0	0.214286	0.0714286	0	0.142857	0.0714286	0	0	0.0714286	0.0714286	0.142857	0.0714286	0.357143	0.357143	0.0714286	0.0714286	0.428571	0.357143	0.571429	0.428571	0.357143	0.5	0.142857	0.0714286	0	0	0	0	0	0	0	0	0	0	0
Q13554:S146	0	PENLLLASKCKGAAV	0.214286	0	0.0714286	0	0.0714286	0	0.0714286	0.0714286	0	0	0.214286	0.142857	0	0	0.0714286	0	0	0	0	0.0714286	0.0714286	0.214286	0.142857	0.0714286	0.142857	0	0.285714	0.357143	0.285714	0.285714	0.357143	0.642857	0.714286	0.0714286	0.214286	0.142857	0	0	0	0	0	0	0	0	0	0	0
Q9UQM7:T276	0	PWISHRSTVASCMHR	0.0714286	0.142857	0	0	0.0714286	0	0	0	0.142857	0.0714286	0	0	0.0714286	0	0.0714286	0.214286	0	0.0714286	0	0.0714286	0	0.0714286	0.285714	0	0.285714	0.214286	0.214286	0.357143	0.5	0.285714	0.571429	0.428571	0.357143	0.214286	0.285714	0.0714286	0	0	0	0	0	0	0	0	0	0	0
O95835:S42	0	RESLRNLSKPSDAAK	0.142857	0.142857	0.0714286	0.0714286	0	0	0.0714286	0	0	0	0.142857	0.142857	0	0	0.0714286	0.142857	0	0	0	0	0.0714286	0.142857	0.285714	0.142857	0.214286	0	0.142857	0.357143	0.642857	0.142857	0.642857	0.357143	0.5	0	0.357143	0.0714286	0	0	0	0	0	0	0	1	0	0	0
P31749:S246	0	LSRERVFSEDRARFY	0.0714286	0.285714	0	0.0714286	0	0	0.142857	0	0	0	0.0714286	0	0	0.142857	0	0.0714286	0	0	0.0714286	0.0714286	0.142857	0.0714286	0.285714	0.214286	0.142857	0.214286	0.142857	0.142857	0.571429	0.357143	0.642857	0.357143	0.285714	0.285714	0.142857	0	0	0	0	0	0	0	0	0	0	0	0
Q15349:S388	0	SSLIQEPSQQDLHKV	0	0	0	0.0714286	0	0.214286	0.0714286	0	0.0714286	0.0714286	0.142857	0.0714286	0	0	0.0714286	0.142857	0	0	0	0.0714286	0.285714	0.214286	0.142857	0.142857	0.357143	0.0714286	0.285714	0.214286	0.642857	0.285714	0.642857	0.357143	0.571429	0.142857	0.285714	0.0714286	0	0	0	0	0	0	0	0	0	0	0
Q9UEW8:Y444	0	PPNANEDYREASSCA	0.214286	0.0714286	0.142857	0.0714286	0.0714286	0	0.142857	0	0	0	0	0	0	0	0.142857	0.142857	0	0	0	0	0.142857	0	0.0714286	0.214286	0.357143	0	0	0.5	0.571429	0	0.642857	0.357143	0.428571	0	0.5	0.142857	0	0	0	0	0	0	0	0	0	0	1
Q05655:Y567	1	IRVDTPHYPRWITKE	0	0.142857	0	0.0714286	0	0	0.0714286	0	0.0714286	0.142857	0	0.0714286	0	0	0.142857	0	0.142857	0.0714286	0	0.0714286	0.0714286	0.142857	0.285714	0.142857	0.142857	0.142857	0.214286	0.142857	0.571429	0.285714	0.571429	0.428571	0.214286	0.428571	0.214286	0.142857	0	0	0	0	0	0	0	0	0	0	0
Q8TDC3:S508	0	PLPGPPGSPRSSGGT	0	0.0714286	0	0	0	0	0	0.285714	0	0	0.0714286	0	0	0	0.357143	0.142857	0.0714286	0	0	0	0	0.0714286	0.0714286	0	0.214286	0	0.0714286	0.785714	0.285714	0.0714286	0.285714	0.714286	0.0714286	0.0714286	0.785714	0.642857	0	0	0	0	0	0	0	0	0	0	0
Q08881:Y90	0	VHDNYLLYVFAPDRE	0.0714286	0.0714286	0.0714286	0.142857	0	0	0.0714286	0	0.0714286	0	0.142857	0	0	0.0714286	0.0714286	0	0	0	0.0714286	0.142857	0.0714286	0.142857	0.142857	0.214286	0.142857	0.214286	0.285714	0.142857	0.428571	0.428571	0.5	0.5	0.357143	0.285714	0.285714	0.0714286	0	0	0	0	0	0	0	0	0	0	0
O00418:S395	0	VTFDSLPSSPSSATP	0.0714286	0	0	0.0714286	0	0	0	0	0	0	0.0714286	0	0	0.0714286	0.214286	0.285714	0.142857	0	0	0.0714286	0	0.0714286	0	0.0714286	0.428571	0.0714286	0.142857	0.571429	0.5	0.214286	0.5	0.5	0.142857	0.285714	0.571429	0.214286	0	0	0	0	0	0	0	0	0	0	0
P53350:T341	0	PSNRKPLTVLNKGLE	0	0.0714286	0.142857	0	0	0	0.0714286	0.0714286	0	0	0.214286	0.142857	0	0	0.142857	0.0714286	0	0	0	0.0714286	0.0714286	0.214286	0.214286	0.0714286	0.214286	0	0.285714	0.285714	0.5	0.285714	0.5	0.5	0.428571	0.0714286	0.428571	0.214286	0	0	0	0	0	0	0	0	0	0	0
P80192:T948	0	PGAGMLKTPSPSRDP	0.0714286	0.0714286	0	0.0714286	0	0	0	0.142857	0	0	0.0714286	0.0714286	0.0714286	0	0.285714	0.142857	0	0	0	0	0	0.0714286	0.142857	0.0714286	0.142857	0	0.142857	0.642857	0.357143	0.142857	0.357143	0.642857	0.285714	0	0.642857	0.428571	0	0	0	0	1	0	0	0	0	0	0
Q16659:S145	0	RGLKYIHSANVLHRD	0.0714286	0.142857	0.0714286	0.0714286	0	0	0	0.0714286	0.142857	0.0714286	0.142857	0.0714286	0	0	0	0	0	0	0.0714286	0.0714286	0	0.214286	0.357143	0.0714286	0.142857	0.214286	0.285714	0.142857	0.5	0.357143	0.571429	0.428571	0.428571	0.214286	0.214286	0.0714286	0	0	0	0	0	0	0	0	0	0	1
P80192:T304	1	LAREWHRTTKMSAAG	0.214286	0.142857	0	0	0	0	0.0714286	0.0714286	0.0714286	0	0.0714286	0.0714286	0.0714286	0	0	0.0714286	0.0714286	0.0714286	0	0	0.0714286	0.0714286	0.285714	0.0714286	0.142857	0.142857	0.142857	0.357143	0.5	0.214286	0.5	0.5	0.571429	0.142857	0.142857	0.0714286	0	0	0	0	1	0	0	0	0	0	0
Q9Y572:S320	0	RRFSIPESGQGGTEM	0	0.142857	0	0	0	0.0714286	0.142857	0.214286	0	0.0714286	0	0	0.0714286	0.0714286	0.0714286	0.0714286	0.0714286	0	0	0	0.214286	0.0714286	0.142857	0.142857	0.214286	0.0714286	0.142857	0.357143	0.5	0.214286	0.5	0.5	0.285714	0.214286	0.357143	0.285714	0	0	0	0	0	0	0	0	0	0	0
O75582:S752	0	KMKKTSTSTETRSSS	0	0.0714286	0	0	0	0	0.0714286	0	0	0	0	0.214286	0.0714286	0	0	0.285714	0.285714	0	0	0	0.0714286	0	0.285714	0.0714286	0.571429	0	0.0714286	0.285714	0.928571	0.0714286	0.928571	0.0714286	0.357143	0.285714	0.285714	0	0	0	0	0	0	0	0	0	0	0	0
P12931:S348	0	TEYMSKGSLLDFLKG	0	0	0	0.0714286	0	0	0.0714286	0.142857	0	0	0.214286	0.142857	0.0714286	0.0714286	0	0.0714286	0.0714286	0	0.0714286	0	0.0714286	0.214286	0.142857	0.142857	0.214286	0.142857	0.285714	0.214286	0.428571	0.428571	0.5	0.5	0.5	0.214286	0.285714	0.142857	0	0	0	0	0	0	0	0	0	0	0
O15146:T31	0	LPKAPVITTPLETVD	0.0714286	0	0	0.0714286	0	0	0.0714286	0	0	0.0714286	0.142857	0.0714286	0	0	0.214286	0	0.142857	0	0	0.142857	0.0714286	0.214286	0.0714286	0.142857	0.142857	0	0.357143	0.285714	0.357143	0.357143	0.357143	0.642857	0.357143	0.357143	0.285714	0.214286	0	0	0	0	0	0	0	0	0	0	0
Q9P0L2:T708	0	RFTWSMKTTSSMDPN	0	0.0714286	0.0714286	0.0714286	0	0	0	0	0	0	0	0.0714286	0.142857	0.0714286	0.0714286	0.214286	0.142857	0.0714286	0	0	0	0	0.142857	0.0714286	0.428571	0.142857	0.142857	0.285714	0.642857	0.285714	0.642857	0.357143	0.214286	0.285714	0.428571	0.0714286	0	0	0	0	0	0	0	0	0	0	0
Q96GD4:S62	0	QKVMENSSGTPDILT	0	0	0.0714286	0.0714286	0	0.0714286	0.0714286	0.0714286	0	0.0714286	0.0714286	0.0714286	0.0714286	0	0.0714286	0.0714286	0.142857	0	0	0.0714286	0.142857	0.142857	0.0714286	0.142857	0.357143	0	0.285714	0.214286	0.571429	0.285714	0.571429	0.428571	0.357143	0.285714	0.357143	0.142857	0	0	0	0	0	0	0	0	0	0	0
Q8IWQ3:T509	0	PEEMSNLTPESSPEL	0	0	0.0714286	0	0	0	0.285714	0	0	0	0.142857	0	0.0714286	0	0.214286	0.214286	0	0	0	0	0.285714	0.142857	0	0.285714	0.285714	0	0.214286	0.428571	0.571429	0.214286	0.571429	0.428571	0.5	0	0.5	0.214286	0	0	0	0	0	0	0	0	0	0	0
P53350:S103	0	EKMSMEISIHRSLAH	0.0714286	0.0714286	0	0	0	0	0.142857	0	0.142857	0.142857	0.0714286	0.0714286	0.142857	0	0	0.142857	0	0	0	0	0.142857	0.214286	0.285714	0.142857	0.142857	0.142857	0.357143	0.214286	0.571429	0.357143	0.571429	0.428571	0.642857	0.142857	0.142857	0	0	0	0	0	0	1	0	0	0	0	0
P31751:S126	0	PMDYKCGSPSDSSTT	0	0	0	0.142857	0.0714286	0	0	0.0714286	0	0	0	0.0714286	0.0714286	0	0.142857	0.214286	0.142857	0	0.0714286	0	0	0	0.0714286	0.142857	0.5	0.0714286	0.0714286	0.428571	0.571429	0.142857	0.714286	0.285714	0.214286	0.214286	0.571429	0.214286	0	0	0	0	0	0	0	0	0	0	0
P12931:T255	0	CPTSKPQTQGLAKDA	0.142857	0	0	0.0714286	0.0714286	0.142857	0	0.0714286	0	0	0.0714286	0.142857	0	0	0.142857	0.0714286	0.0714286	0	0	0	0.142857	0.0714286	0.142857	0.0714286	0.357143	0	0.0714286	0.428571	0.5	0.0714286	0.571429	0.428571	0.571429	0.0714286	0.357143	0.214286	0	0	0	0	0	0	0	1	0	0	0
Q05513:Y143	0	KRFNRRAYCGQCSER	0.0714286	0.285714	0.0714286	0	0.142857	0.0714286	0.0714286	0.0714286	0	0	0	0.0714286	0	0.0714286	0	0.0714286	0	0	0	0	0.142857	0	0.357143	0.0714286	0.357143	0.0714286	0	0.214286	0.642857	0.0714286	0.785714	0.214286	0.428571	0.0714286	0.214286	0.0714286	0	0	0	0	0	0	0	0	0	0	0
P00519:S690	0	SPHLWKKSSTLTSSR	0	0.0714286	0	0	0	0	0	0	0.0714286	0	0.142857	0.142857	0	0	0.0714286	0.285714	0.142857	0.0714286	0	0	0	0.142857	0.285714	0	0.428571	0.142857	0.142857	0.357143	0.714286	0.214286	0.714286	0.285714	0.357143	0.214286	0.357143	0.0714286	0	0	0	0	0	0	0	0	0	0	0
Q13153:T236	0	TTPPDALTRNTEKQK	0.0714286	0.0714286	0.0714286	0.0714286	0	0.0714286	0.0714286	0	0	0	0.0714286	0.142857	0	0	0.142857	0	0.214286	0	0	0	0.142857	0.0714286	0.214286	0.142857	0.357143	0	0.0714286	0.214286	0.714286	0.0714286	0.714286	0.285714	0.428571	0.214286	0.285714	0.142857	0	0	0	0	0	0	0	0	1	0	0
O95835:Y277	0	PNSQTKRYSGNMEYV	0	0.0714286	0.142857	0	0	0.0714286	0.0714286	0.0714286	0	0	0	0.0714286	0.0714286	0	0.0714286	0.142857	0.0714286	0	0.0714286	0.0714286	0.142857	0	0.142857	0.0714286	0.5	0.0714286	0.142857	0.285714	0.642857	0.214286	0.714286	0.285714	0.285714	0.214286	0.428571	0.142857	0	0	0	0	0	0	0	0	0	0	0
Q96GX5:S442	0	EEHLGKRSLKRNFEL	0	0.142857	0.0714286	0	0	0	0.214286	0.0714286	0.0714286	0	0.214286	0.142857	0	0.0714286	0	0	0	0	0	0	0.214286	0.214286	0.357143	0.214286	0.0714286	0.142857	0.214286	0.0714286	0.642857	0.285714	0.642857	0.357143	0.642857	0.0714286	0.142857	0.0714286	0	0	0	0	0	0	0	0	0	0	0
P12931:T182	0	FLVRESETTKGAYCL	0.0714286	0.0714286	0	0	0.0714286	0	0.142857	0.0714286	0	0	0.142857	0.0714286	0	0.0714286	0	0.0714286	0.0714286	0	0.0714286	0.0714286	0.142857	0.142857	0.142857	0.142857	0.285714	0.142857	0.214286	0.214286	0.428571	0.357143	0.571429	0.428571	0.5	0.285714	0.142857	0.0714286	0	0	0	0	0	0	0	0	0	0	0
P11362:Y654	1	DIHHIDYYKKTTNGR	0	0.0714286	0.0714286	0.142857	0	0	0	0.0714286	0.142857	0.142857	0	0.142857	0	0	0	0	0.142857	0	0.0714286	0	0	0.142857	0.357143	0.142857	0.285714	0.214286	0.142857	0.0714286	0.714286	0.214286	0.785714	0.214286	0.285714	0.357143	0.285714	0.0714286	0	0	0	0	0	0	0	0	0	0	0
Q96BR1:T32	0	REKKKRFTVYKVLVS	0	0.142857	0	0	0	0	0.0714286	0	0	0	0.0714286	0.285714	0	0.0714286	0	0.0714286	0	0	0.0714286	0.214286	0.0714286	0.0714286	0.428571	0.0714286	0.142857	0.142857	0.285714	0.0714286	0.571429	0.428571	0.642857	0.357143	0.428571	0.357143	0.0714286	0	0	0	0	0	0	0	0	0	0	0	0
O75582:T38	0	ELRTANLTGHAEKVG	0.142857	0.0714286	0.0714286	0	0	0	0.142857	0.142857	0.0714286	0	0.142857	0.0714286	0	0	0	0	0.0714286	0	0	0.0714286	0.142857	0.142857	0.214286	0.142857	0.142857	0.0714286	0.214286	0.285714	0.5	0.214286	0.5	0.5	0.571429	0.142857	0.214286	0.142857	0	0	1	0	0	0	0	0	0	0	1
P29597:Y604	0	QGTRTNVYEGRLRVE	0	0.214286	0.0714286	0	0	0.0714286	0.142857	0.142857	0	0	0.0714286	0	0	0	0	0	0.142857	0	0	0.142857	0.214286	0.0714286	0.214286	0.142857	0.285714	0	0.214286	0.142857	0.642857	0.214286	0.642857	0.357143	0.285714	0.285714	0.214286	0.142857	0	0	0	0	0	0	0	0	0	0	0
O14920:T23	0	EMKERLGTGGFGNVI	0	0.0714286	0.0714286	0	0	0	0.142857	0.285714	0	0.0714286	0.0714286	0.0714286	0.0714286	0.0714286	0	0	0	0	0	0.0714286	0.142857	0.142857	0.142857	0.142857	0.0714286	0.0714286	0.285714	0.285714	0.357143	0.357143	0.357143	0.642857	0.357143	0.214286	0.357143	0.285714	0	0	0	0	0	0	0	0	0	0	0
Q9NYV4:S644	0	PGDDDMDSPKETLPS	0	0	0	0.285714	0	0	0.0714286	0.0714286	0	0	0.0714286	0.0714286	0.0714286	0	0.214286	0.0714286	0.0714286	0	0	0	0.0714286	0.0714286	0.0714286	0.357143	0.142857	0	0.142857	0.357143	0.571429	0.142857	0.571429	0.428571	0.285714	0.0714286	0.642857	0.285714	0	0	0	0	0	0	0	0	0	0	0
P46734:S15	0	QPASMPQSKGKSKRK	0.0714286	0.0714286	0	0	0	0.142857	0	0.0714286	0	0	0	0.285714	0.0714286	0	0.142857	0.142857	0	0	0	0	0.142857	0	0.357143	0	0.285714	0	0.0714286	0.428571	0.642857	0.0714286	0.642857	0.357143	0.571429	0	0.357143	0.214286	0	0	0	0	0	0	0	0	0	0	0
Q9NYV4:S333	0	PYGRRRSSSPFLSKR	0	0.285714	0	0	0	0	0	0.0714286	0	0	0.0714286	0.0714286	0	0.0714286	0.142857	0.214286	0	0	0.0714286	0	0	0.0714286	0.357143	0	0.285714	0.142857	0.0714286	0.428571	0.571429	0.214286	0.642857	0.357143	0.142857	0.142857	0.428571	0.214286	0	0	0	0	0	0	0	0	0	0	0
Q15118:S67	0	KQFLDFGSVNACEKT	0.0714286	0	0.0714286	0.0714286	0.0714286	0.0714286	0.0714286	0.0714286	0	0	0.0714286	0.142857	0	0.142857	0	0	0.0714286	0	0	0.0714286	0.142857	0.0714286	0.142857	0.142857	0.285714	0.142857	0.142857	0.142857	0.5	0.285714	0.571429	0.428571	0.5	0.285714	0.214286	0.0714286	1	0	0	0	0	0	0	0	0	0	0
P41279:S334	0	WVKRYPRSAYPSYLY	0.0714286	0.142857	0	0	0	0	0	0	0	0	0.0714286	0.0714286	0	0	0.142857	0.0714286	0	0.0714286	0.285714	0.0714286	0	0.0714286	0.214286	0	0.357143	0.357143	0.142857	0.285714	0.285714	0.5	0.571429	0.428571	0.214286	0.428571	0.214286	0.142857	0	0	0	0	0	0	0	0	0	0	0
P08922:T1274	0	KIHNRNSTIISFSVY	0	0.0714286	0.142857	0	0	0	0	0	0.0714286	0.214286	0	0.0714286	0	0.0714286	0	0.214286	0	0	0.0714286	0.0714286	0	0.214286	0.214286	0	0.428571	0.214286	0.285714	0.214286	0.571429	0.428571	0.642857	0.357143	0.142857	0.428571	0.357143	0	0	0	0	0	0	0	0	0	0	0	0
Q16644:Y43	0	KYAVTDDYQLSKQVL	0.0714286	0	0	0.142857	0	0.142857	0	0	0	0	0.142857	0.142857	0	0	0	0.0714286	0.0714286	0	0.0714286	0.142857	0.142857	0.142857	0.142857	0.142857	0.357143	0.0714286	0.285714	0.142857	0.571429	0.357143	0.642857	0.357143	0.5	0.285714	0.214286	0	0	0	0	0	0	0	0	0	0	0	0
P80192:T808	0	SSRPRRSTSPPSRKL	0	0.285714	0	0	0	0	0	0	0	0	0.0714286	0.0714286	0	0	0.214286	0.357143	0	0	0	0	0	0.0714286	0.357143	0	0.357143	0	0.0714286	0.571429	0.714286	0.0714286	0.714286	0.285714	0.142857	0	0.571429	0.214286	0	0	0	0	0	0	0	0	0	0	0
Q9BZL6:S198	0	ARKRRLSSTSLASGH	0.142857	0.214286	0	0	0	0	0	0.0714286	0.0714286	0	0.142857	0.0714286	0	0	0	0.214286	0.0714286	0	0	0	0	0.142857	0.357143	0	0.285714	0.0714286	0.142857	0.428571	0.642857	0.142857	0.642857	0.357143	0.428571	0.0714286	0.285714	0.0714286	0	0	0	0	0	0	0	0	0	0	0
P46734:T39	0	KPPAPNPTPPRNLDS	0.0714286	0.0714286	0.142857	0.0714286	0	0	0	0	0	0	0.0714286	0.0714286	0	0	0.428571	0.0714286	0	0	0	0	0	0.0714286	0.142857	0.0714286	0.214286	0	0.0714286	0.571429	0.428571	0.0714286	0.428571	0.571429	0.214286	0	0.714286	0.428571	0	0	0	0	0	0	0	0	0	0	0
P53667:T270	0	GHGLGPETSPLSSPA	0.0714286	0	0	0	0	0	0.0714286	0.214286	0.0714286	0	0.142857	0	0	0	0.214286	0.214286	0	0	0	0	0.0714286	0.142857	0.0714286	0.0714286	0.214286	0.0714286	0.142857	0.714286	0.357143	0.142857	0.357143	0.642857	0.357143	0	0.642857	0.428571	0	0	0	0	0	0	0	0	0	0	0
P53667:S181	0	GKRGLSVSIDPPHGP	0	0.0714286	0	0.0714286	0	0	0	0.214286	0.0714286	0.0714286	0.0714286	0.0714286	0	0	0.214286	0.0714286	0	0	0	0.0714286	0	0.142857	0.214286	0.0714286	0.0714286	0.0714286	0.214286	0.5	0.357143	0.214286	0.357143	0.642857	0.214286	0.142857	0.571429	0.428571	0	0	0	0	0	0	0	0	0	0	0
P50613:S161	0	ADFGLAKSFGSPNRA	0.214286	0.0714286	0.0714286	0.0714286	0	0	0	0.142857	0	0	0.0714286	0.0714286	0	0.142857	0.0714286	0.0714286	0	0	0	0	0	0.0714286	0.142857	0.0714286	0.142857	0.142857	0.0714286	0.5	0.357143	0.214286	0.357143	0.642857	0.357143	0.142857	0.428571	0.214286	0	1	0	0	0	0	0	1	0	0	0
P24941:T160	1	GVPVRTYTHEVVTLW	0	0.0714286	0	0	0	0	0.0714286	0.0714286	0.0714286	0	0.0714286	0	0	0	0.0714286	0	0.142857	0.0714286	0.0714286	0.285714	0.0714286	0.0714286	0.142857	0.0714286	0.214286	0.214286	0.357143	0.142857	0.357143	0.5	0.428571	0.571429	0.214286	0.571429	0.142857	0.142857	0	0	0	0	0	0	0	0	0	0	0
Q9UBE8:S274	0	PGNLLVNSNCVLKIC	0	0	0.214286	0	0.142857	0	0	0.0714286	0	0.0714286	0.214286	0.0714286	0	0	0.0714286	0	0	0	0	0.142857	0	0.285714	0.0714286	0	0.357143	0	0.428571	0.142857	0.285714	0.428571	0.428571	0.571429	0.428571	0.214286	0.357143	0.142857	0	0	0	0	0	0	0	0	0	0	0
O15530:Y486	0	TEGPHLYYVDPVNKV	0	0	0.0714286	0.0714286	0	0	0.0714286	0.0714286	0.0714286	0	0.0714286	0.0714286	0	0	0.142857	0	0.0714286	0	0.0714286	0.214286	0.0714286	0.0714286	0.142857	0.142857	0.214286	0.142857	0.285714	0.214286	0.428571	0.357143	0.5	0.5	0.285714	0.357143	0.357143	0.214286	0	0	0	0	0	0	0	0	0	0	0
P08069:Y1281	0	FREVSFYYSEENKLP	0	0.0714286	0.0714286	0	0	0	0.214286	0	0	0	0.0714286	0.0714286	0	0.142857	0.0714286	0.142857	0	0	0.0714286	0.0714286	0.214286	0.0714286	0.142857	0.214286	0.285714	0.214286	0.142857	0.214286	0.571429	0.357143	0.642857	0.357143	0.357143	0.285714	0.285714	0.0714286	0	0	0	0	0	0	0	0	0	0	0
Q15418:S402	0	APQAPLHSVVQQLHG	0.142857	0	0	0	0	0.214286	0	0.0714286	0.142857	0	0.142857	0	0	0	0.142857	0	0	0	0	0.142857	0.214286	0.142857	0.142857	0	0.214286	0.142857	0.285714	0.357143	0.357143	0.285714	0.357143	0.642857	0.642857	0.142857	0.214286	0.214286	0	0	0	0	0	0	0	0	0	0	0
P45985:S18	0	GSGGGSGSGTPGPVG	0	0	0	0	0	0	0	0.571429	0	0	0	0	0	0	0.142857	0.142857	0.0714286	0	0	0.0714286	0	0	0	0	0.214286	0	0.0714286	0.857143	0.214286	0.0714286	0.214286	0.785714	0	0.142857	0.857143	0.714286	0	0	0	0	0	0	0	0	0	0	0
O00418:S18	0	EGVDGGQSPRAGHDG	0.0714286	0.0714286	0	0.142857	0	0.0714286	0.0714286	0.357143	0.0714286	0	0	0	0	0	0.0714286	0	0	0	0	0.0714286	0.142857	0	0.142857	0.214286	0.0714286	0.0714286	0.0714286	0.5	0.428571	0.0714286	0.428571	0.571429	0.285714	0.0714286	0.571429	0.428571	0	0	0	0	1	0	0	0	0	0	0
P04049:T258	0	LSQRQRSTSTPNVHM	0	0.142857	0.0714286	0	0	0.142857	0	0	0.0714286	0	0.0714286	0	0.0714286	0	0.0714286	0.214286	0.0714286	0	0	0.0714286	0.142857	0.0714286	0.214286	0	0.5	0.0714286	0.214286	0.285714	0.714286	0.214286	0.714286	0.285714	0.357143	0.142857	0.357143	0.0714286	0	0	0	0	0	0	0	0	0	0	0
P00519:S949	0	NSDAAKPSQPGEGLK	0.142857	0	0.0714286	0.0714286	0	0.0714286	0.0714286	0.142857	0	0	0.0714286	0.142857	0	0	0.142857	0.0714286	0	0	0	0	0.142857	0.0714286	0.142857	0.142857	0.214286	0	0.0714286	0.5	0.5	0.0714286	0.5	0.5	0.5	0	0.5	0.285714	0	0	0	0	0	0	0	1	0	0	0
Q96GX5:S319	0	SVESECHSSPKWEKD	0	0	0	0.0714286	0.0714286	0	0.214286	0	0.0714286	0	0	0.142857	0	0	0.0714286	0.214286	0	0.0714286	0	0.0714286	0.214286	0	0.214286	0.285714	0.285714	0.142857	0.0714286	0.285714	0.714286	0.142857	0.785714	0.214286	0.5	0.142857	0.357143	0.0714286	0	0	0	0	0	0	0	0	0	0	0
O75582:Y683	0	LKMSGLRYNEWLQDG	0	0.0714286	0.0714286	0.0714286	0	0.0714286	0.0714286	0.142857	0	0	0.214286	0.0714286	0.0714286	0	0	0.0714286	0	0.0714286	0	0	0.142857	0.214286	0.142857	0.142857	0.214286	0.0714286	0.285714	0.214286	0.5	0.357143	0.5	0.5	0.5	0.0714286	0.357143	0.142857	0	0	0	0	0	0	0	0	0	0	0
Q8TD08:Y340	0	PEYRSRVYQMILECG	0	0.142857	0	0	0.0714286	0.0714286	0.142857	0.0714286	0	0.0714286	0.0714286	0	0.0714286	0	0.0714286	0.0714286	0	0	0.0714286	0.0714286	0.214286	0.142857	0.142857	0.142857	0.285714	0.0714286	0.285714	0.214286	0.428571	0.357143	0.571429	0.428571	0.428571	0.214286	0.214286	0.142857	0	0	0	0	0	0	0	0	0	0	0
Q05655:Y646	0	NEKARLSYSDKNLID	0.0714286	0.0714286	0.142857	0.142857	0	0	0.0714286	0	0	0.0714286	0.142857	0.142857	0	0	0	0.142857	0	0	0	0	0.0714286	0.214286	0.214286	0.214286	0.285714	0	0.214286	0.214286	0.714286	0.214286	0.714286	0.285714	0.428571	0.0714286	0.428571	0	0	0	0	0	0	0	0	0	0	0	0
O14733:Y283	0	RSAGCAAYMAPERID	0.285714	0.142857	0	0.0714286	0.0714286	0	0.0714286	0.0714286	0	0.0714286	0	0	0.0714286	0	0.0714286	0.0714286	0	0	0	0	0.0714286	0.0714286	0.142857	0.142857	0.142857	0	0.142857	0.5	0.357143	0.142857	0.428571	0.571429	0.5	0.0714286	0.285714	0.142857	0	0	0	0	1	0	0	0	0	0	0
O96017:S35	0	SQGSSSQSQGISSSS	0	0	0	0	0	0.214286	0	0.142857	0	0.0714286	0	0	0	0	0	0.571429	0	0	0	0	0.214286	0.0714286	0	0	0.785714	0	0.0714286	0.714286	0.785714	0.0714286	0.785714	0.214286	0.214286	0.0714286	0.714286	0.142857	0	0	0	0	0	0	0	0	0	0	0
Q7KZI7:S593	0	NFPRGVSSRSTFHAG	0.0714286	0.142857	0.0714286	0	0	0	0	0.142857	0.0714286	0	0	0	0	0.142857	0.0714286	0.142857	0.0714286	0	0	0.0714286	0	0	0.214286	0	0.285714	0.214286	0.0714286	0.428571	0.5	0.214286	0.5	0.5	0.142857	0.285714	0.428571	0.214286	0	0	0	0	1	0	0	0	0	0	0
Q9H2X6:T838	0	SKRVKENTPPRCAMV	0.0714286	0.142857	0.0714286	0	0.0714286	0	0.0714286	0	0	0	0	0.142857	0.0714286	0	0.142857	0.0714286	0	0	0	0.142857	0.0714286	0	0.285714	0.0714286	0.214286	0	0.214286	0.285714	0.5	0.214286	0.571429	0.428571	0.428571	0.142857	0.285714	0.142857	0	0	0	0	0	0	0	0	0	1	0
Q96GX5:T207	0	PRQDYSRTPGQVLSL	0	0.142857	0	0.0714286	0	0.142857	0	0.0714286	0	0	0.142857	0	0	0	0.142857	0.142857	0	0	0.0714286	0.0714286	0.142857	0.142857	0.142857	0.0714286	0.357143	0.0714286	0.214286	0.357143	0.5	0.285714	0.571429	0.428571	0.285714	0.142857	0.428571	0.214286	0	0	0	0	0	0	0	0	0	0	0
Q14680:S400	0	FTKYWTESNGVESKS	0	0	0.0714286	0	0	0	0.142857	0.0714286	0	0	0	0.142857	0	0.0714286	0	0.142857	0.142857	0.0714286	0.0714286	0.0714286	0.142857	0	0.142857	0.142857	0.428571	0.214286	0.0714286	0.214286	0.642857	0.285714	0.714286	0.285714	0.285714	0.428571	0.285714	0.0714286	0	0	0	0	0	0	0	0	0	0	0
Q05655:S306	0	SRRSDSASSEPVGIY	0.0714286	0.142857	0	0.0714286	0	0	0.0714286	0.0714286	0	0.0714286	0	0	0	0	0.0714286	0.285714	0	0	0.0714286	0.0714286	0.0714286	0.0714286	0.142857	0.142857	0.357143	0.0714286	0.142857	0.5	0.571429	0.214286	0.642857	0.357143	0.142857	0.214286	0.5	0.142857	0	0	0	0	0	0	0	0	0	0	0
P29322:Y793	0	EDDPDAAYTTTGGKI	0.142857	0	0	0.214286	0	0	0.0714286	0.142857	0	0.0714286	0	0.0714286	0	0	0.0714286	0	0.214286	0	0	0	0.0714286	0.0714286	0.0714286	0.285714	0.214286	0	0.0714286	0.357143	0.571429	0.0714286	0.571429	0.428571	0.285714	0.285714	0.428571	0.214286	0	0	0	0	0	0	0	0	0	0	0
P27707:S16	0	CPSFSASSEGTRIKK	0.0714286	0.0714286	0	0	0.0714286	0	0.0714286	0.0714286	0	0.0714286	0	0.142857	0	0.0714286	0.0714286	0.214286	0.0714286	0	0	0	0.0714286	0.0714286	0.214286	0.0714286	0.357143	0.0714286	0.0714286	0.428571	0.571429	0.142857	0.642857	0.357143	0.357143	0.214286	0.357143	0.142857	0	0	0	0	0	0	0	0	0	0	0
Q9HBH9:S437	0	TSRCLQLSPPSQSKL	0	0.0714286	0	0	0.0714286	0.142857	0	0	0	0	0.214286	0.0714286	0	0	0.142857	0.214286	0.0714286	0	0	0	0.142857	0.214286	0.142857	0	0.5	0	0.214286	0.357143	0.571429	0.214286	0.642857	0.357143	0.5	0.0714286	0.357143	0.142857	0	0	0	0	0	0	0	0	0	0	0
Q16659:Y453	0	YKTRSSSYLDNLVWR	0	0.142857	0.0714286	0.0714286	0	0	0	0	0	0	0.142857	0.0714286	0	0	0	0.214286	0.0714286	0.0714286	0.0714286	0.0714286	0	0.142857	0.214286	0.0714286	0.428571	0.142857	0.214286	0.214286	0.642857	0.357143	0.714286	0.285714	0.214286	0.285714	0.357143	0	0	0	0	0	0	0	0	0	0	0	0
Q9NR20:T37	0	KKQKVTLTAAEALKL	0.214286	0	0	0	0	0.0714286	0.0714286	0	0	0	0.214286	0.285714	0	0	0	0	0.0714286	0	0	0.0714286	0.142857	0.214286	0.285714	0.0714286	0.142857	0	0.285714	0.214286	0.5	0.285714	0.5	0.5	0.857143	0.142857	0	0	0	0	1	0	0	0	0	0	1	0	0
P05771:T134	0	HQGMKCDTCMMNVHK	0	0	0.0714286	0.0714286	0.142857	0.0714286	0	0.0714286	0.142857	0	0	0.142857	0.214286	0	0	0	0	0	0	0.0714286	0.0714286	0	0.285714	0.0714286	0.285714	0.142857	0.285714	0.0714286	0.5	0.285714	0.642857	0.357143	0.714286	0.0714286	0.214286	0.0714286	0	0	0	0	0	0	0	0	0	0	0
P06493:Y19	0	EGTYGVVYKGRHKTT	0	0.0714286	0	0	0	0	0.0714286	0.214286	0.0714286	0	0	0.142857	0	0	0	0	0.214286	0	0.0714286	0.142857	0.0714286	0	0.285714	0.0714286	0.285714	0.142857	0.142857	0.214286	0.571429	0.214286	0.642857	0.357143	0.285714	0.428571	0.214286	0.214286	0	0	0	0	0	0	0	0	0	0	0
P07948:S283	0	TLKPGTMSVQAFLEE	0.0714286	0	0	0	0	0.0714286	0.142857	0.0714286	0	0	0.142857	0.0714286	0.0714286	0.0714286	0.0714286	0	0.142857	0	0	0.0714286	0.214286	0.142857	0.0714286	0.142857	0.214286	0.0714286	0.285714	0.214286	0.428571	0.357143	0.428571	0.571429	0.571429	0.285714	0.142857	0.142857	0	0	0	1	0	0	0	0	0	0	0
Q7KZI7:S477	0	PSTNSVLSTSTNRSR	0	0.142857	0.142857	0	0	0	0	0	0	0	0.0714286	0	0	0	0.0714286	0.285714	0.214286	0	0	0.0714286	0	0.0714286	0.142857	0	0.642857	0	0.142857	0.357143	0.785714	0.142857	0.785714	0.214286	0.0714286	0.285714	0.5	0.0714286	0	0	0	0	0	0	0	0	0	0	0
P07947:Y159	0	SIQAEEWYFGKMGRK	0.0714286	0.0714286	0	0	0	0.0714286	0.142857	0.142857	0	0.0714286	0	0.142857	0.0714286	0.0714286	0	0.0714286	0	0.0714286	0	0	0.214286	0.0714286	0.214286	0.142857	0.142857	0.142857	0.142857	0.285714	0.5	0.285714	0.5	0.5	0.5	0.214286	0.214286	0.142857	0	0	1	0	0	0	0	0	0	0	0
O00418:S66	0	YYSNLTKSERYSSSG	0	0.0714286	0.0714286	0	0	0	0.0714286	0.0714286	0	0	0.0714286	0.0714286	0	0	0	0.285714	0.0714286	0	0.214286	0	0.0714286	0.0714286	0.142857	0.0714286	0.642857	0.214286	0.0714286	0.357143	0.642857	0.285714	0.857143	0.142857	0.214286	0.285714	0.428571	0.0714286	0	0	0	0	0	0	0	0	0	0	0
O00418:S377	0	PPLLRPLSENSGDEN	0	0.0714286	0.142857	0.0714286	0	0	0.142857	0.0714286	0	0	0.214286	0	0	0	0.214286	0.0714286	0	0	0	0	0.142857	0.214286	0.0714286	0.214286	0.214286	0	0.214286	0.357143	0.5	0.214286	0.5	0.5	0.357143	0	0.571429	0.285714	0	0	0	0	0	0	0	0	0	0	0
O14920:S679	0	SPDSMNASRLSQPGQ	0.0714286	0.0714286	0.0714286	0.0714286	0	0.142857	0	0.0714286	0	0	0.0714286	0	0.0714286	0	0.142857	0.214286	0	0	0	0	0.142857	0.0714286	0.0714286	0.0714286	0.428571	0	0.142857	0.5	0.571429	0.142857	0.571429	0.428571	0.357143	0	0.571429	0.214286	0	0	0	0	0	0	0	0	0	0	0
Q7KZI7:S398	0	PSHKVQRSVSANPKQ	0.0714286	0.0714286	0.0714286	0	0	0.142857	0	0	0.0714286	0	0	0.142857	0	0	0.142857	0.142857	0	0	0	0.142857	0.142857	0	0.285714	0	0.357143	0.0714286	0.142857	0.357143	0.642857	0.142857	0.642857	0.357143	0.428571	0.142857	0.357143	0.142857	0	0	0	0	0	0	0	0	0	0	1
Q08881:Y220	0	DRNGHEGYVPSSYLV	0	0.0714286	0.0714286	0.0714286	0	0	0.0714286	0.142857	0.0714286	0	0.0714286	0	0	0	0.0714286	0.142857	0	0	0.0714286	0.142857	0.0714286	0.0714286	0.142857	0.142857	0.285714	0.142857	0.214286	0.357143	0.5	0.285714	0.571429	0.428571	0.214286	0.214286	0.5	0.214286	0	0	0	0	0	0	0	0	0	0	0
O14920:S4	0	----MSWSPSLTTQT	0	0	0	0	0	0.1	0	0	0	0	0.1	0	0.1	0	0.1	0.2	0.3	0.1	0	0	0.1	0.1	0	0	0.6	0.1	0.2	0.3	0.6	0.3	0.6	0.4	0.3	0.4	0.3	0.1	0	0	0	0	0	0	0	0	0	0	0
P00519:T1111	0	AGSGPAATQDFSKLL	0.214286	0	0	0.0714286	0	0.0714286	0	0.142857	0	0	0.142857	0.0714286	0	0.0714286	0.0714286	0.142857	0	0	0	0	0.0714286	0.142857	0.0714286	0.0714286	0.214286	0.0714286	0.142857	0.571429	0.357143	0.214286	0.357143	0.642857	0.5	0.0714286	0.428571	0.214286	0	0	0	0	1	0	0	0	0	0	0
P08922:T143	0	AQLLGSWTYTKTVSR	0.0714286	0.0714286	0	0	0	0.0714286	0	0.0714286	0	0	0.142857	0.0714286	0	0	0	0.142857	0.142857	0.0714286	0.0714286	0.0714286	0.0714286	0.142857	0.142857	0	0.428571	0.142857	0.214286	0.285714	0.5	0.357143	0.571429	0.428571	0.357143	0.357143	0.214286	0.0714286	0	0	0	0	0	0	0	0	0	0	0
P04049:T640	0	DINACTLTTSPRLPV	0.0714286	0.0714286	0.0714286	0.0714286	0.0714286	0	0	0	0	0.0714286	0.142857	0	0	0	0.142857	0.0714286	0.142857	0	0	0.0714286	0	0.214286	0.0714286	0.0714286	0.357143	0	0.285714	0.285714	0.428571	0.285714	0.5	0.5	0.285714	0.285714	0.357143	0.142857	1	0	0	0	0	0	0	0	0	0	0
Q9H2X6:S364	0	VCSTYLQSRYYRAPE	0.0714286	0.142857	0	0	0.0714286	0.0714286	0.0714286	0	0	0	0.0714286	0	0	0	0.0714286	0.0714286	0.0714286	0	0.214286	0.0714286	0.142857	0.0714286	0.142857	0.0714286	0.5	0.214286	0.142857	0.214286	0.428571	0.357143	0.714286	0.285714	0.357143	0.357143	0.142857	0.0714286	0	0	0	0	0	0	0	0	0	0	0
P08631:S181	0	ETTKGSYSLSVRDYD	0	0.0714286	0	0.142857	0	0	0.0714286	0.0714286	0	0	0.0714286	0.0714286	0	0	0	0.142857	0.142857	0	0.142857	0.0714286	0.0714286	0.0714286	0.142857	0.214286	0.428571	0.142857	0.142857	0.214286	0.642857	0.285714	0.785714	0.214286	0.214286	0.357143	0.357143	0.0714286	0	0	0	0	0	0	0	0	0	0	0
P49840:S278	0	VRGEPNVSYICSRYY	0	0.142857	0.0714286	0	0.0714286	0	0.0714286	0.0714286	0	0.0714286	0	0	0	0	0.0714286	0.0714286	0	0	0.214286	0.142857	0.0714286	0.0714286	0.142857	0.0714286	0.428571	0.214286	0.214286	0.214286	0.357143	0.428571	0.642857	0.357143	0.142857	0.428571	0.285714	0.142857	0	0	0	0	0	0	0	0	0	0	0
Q7KZI7:S498	0	RASLGQASIQNGKDS	0.142857	0.0714286	0.0714286	0.0714286	0	0.142857	0	0.142857	0	0.0714286	0.0714286	0.0714286	0	0	0	0.142857	0	0	0	0	0.142857	0.142857	0.142857	0.0714286	0.357143	0	0.142857	0.428571	0.571429	0.142857	0.571429	0.428571	0.428571	0.0714286	0.428571	0.142857	0	0	0	0	0	0	0	0	0	0	0
Q96BR1:Y188	0	RKLDGKFYAVKVLQK	0.0714286	0.0714286	0	0.0714286	0	0.0714286	0	0.0714286	0	0	0.142857	0.285714	0	0.0714286	0	0	0	0	0	0.142857	0.0714286	0.142857	0.357143	0.0714286	0.0714286	0.0714286	0.285714	0.142857	0.5	0.357143	0.5	0.5	0.571429	0.214286	0.142857	0.0714286	0	0	0	0	0	0	0	0	0	0	0
Q9NYV4:S32	0	SGGGSSNSRERHRLV	0	0.214286	0.0714286	0	0	0	0.0714286	0.214286	0.0714286	0	0.0714286	0	0	0	0	0.214286	0	0	0	0.0714286	0.0714286	0.0714286	0.285714	0.0714286	0.285714	0.0714286	0.142857	0.428571	0.642857	0.142857	0.642857	0.357143	0.214286	0.0714286	0.5	0.214286	0	0	0	0	0	0	0	0	0	0	0
P50750:T186	1	NSQPNRYTNRVVTLW	0	0.142857	0.214286	0	0	0.0714286	0	0	0	0	0.0714286	0	0	0	0.0714286	0.0714286	0.0714286	0.0714286	0.0714286	0.142857	0.0714286	0.0714286	0.142857	0	0.5	0.142857	0.214286	0.142857	0.571429	0.357143	0.642857	0.357143	0.142857	0.357143	0.357143	0.0714286	0	0	0	0	0	0	0	0	0	0	0
P05771:Y195	0	PNGLSDPYVKLKLIP	0	0	0.0714286	0.0714286	0	0	0	0.0714286	0	0.0714286	0.214286	0.142857	0	0	0.214286	0.0714286	0	0	0	0.0714286	0	0.285714	0.142857	0.0714286	0.142857	0	0.357143	0.357143	0.357143	0.357143	0.357143	0.642857	0.357143	0.142857	0.5	0.285714	0	0	0	0	0	0	0	0	0	0	0
P07947:S40	0	GAEPTTVSPCPSSSA	0.142857	0	0	0	0.0714286	0	0.0714286	0.0714286	0	0	0	0	0	0	0.214286	0.214286	0.142857	0	0	0.0714286	0.0714286	0	0	0.0714286	0.428571	0	0.0714286	0.642857	0.428571	0.0714286	0.5	0.5	0.285714	0.214286	0.5	0.285714	0	0	1	0	0	0	0	0	0	0	0
P11362:S450	0	LVRPSRLSSSGTPML	0	0.142857	0	0	0	0	0	0.0714286	0	0	0.214286	0	0.0714286	0	0.142857	0.214286	0.0714286	0	0	0.0714286	0	0.214286	0.142857	0	0.285714	0	0.357143	0.428571	0.428571	0.357143	0.428571	0.571429	0.285714	0.142857	0.428571	0.214286	0	0	0	0	0	0	0	0	0	0	0
Q9UBE8:T367	0	PSLEAMRTACEGAKA	0.285714	0.0714286	0	0	0.0714286	0	0.142857	0.0714286	0	0	0.0714286	0.0714286	0.0714286	0	0.0714286	0.0714286	0	0	0	0	0.142857	0.0714286	0.142857	0.142857	0.142857	0	0.142857	0.5	0.357143	0.142857	0.428571	0.571429	0.714286	0	0.214286	0.142857	1	0	0	0	0	0	0	1	0	1	0
P17612:T89	0	KLKQIEHTLNEKRIL	0	0.0714286	0.0714286	0	0	0.0714286	0.142857	0	0.0714286	0.142857	0.214286	0.214286	0	0	0	0	0	0	0	0	0.214286	0.357143	0.357143	0.142857	0.142857	0.0714286	0.357143	0	0.642857	0.357143	0.642857	0.357143	0.714286	0.142857	0.0714286	0	0	0	0	0	0	0	0	0	0	0	0
Q9BQI3:S276	0	VKNDESSSSSIIFAE	0.0714286	0	0.0714286	0.0714286	0	0	0.142857	0	0	0.142857	0	0.0714286	0	0.0714286	0	0.285714	0	0	0	0.0714286	0.142857	0.142857	0.0714286	0.214286	0.357143	0.0714286	0.214286	0.357143	0.642857	0.285714	0.642857	0.357143	0.285714	0.285714	0.428571	0	0	0	1	0	0	0	0	0	0	0	0
O15530:S92	0	GKILGEGSFSTVVLA	0.0714286	0	0	0	0	0	0.0714286	0.214286	0	0.0714286	0.142857	0.0714286	0	0.0714286	0	0.0714286	0.0714286	0	0	0.142857	0.0714286	0.214286	0.0714286	0.0714286	0.142857	0.0714286	0.357143	0.357143	0.285714	0.428571	0.285714	0.714286	0.357143	0.357143	0.285714	0.214286	0	0	0	0	0	0	0	0	0	0	0
Q9NZJ5:S447	0	RTPVLVGSDEFDKCL	0	0.0714286	0	0.142857	0.0714286	0	0.0714286	0.0714286	0	0	0.142857	0.0714286	0	0.0714286	0.0714286	0	0.0714286	0	0	0.142857	0.0714286	0.142857	0.142857	0.214286	0.142857	0.0714286	0.285714	0.142857	0.428571	0.357143	0.5	0.5	0.357143	0.285714	0.285714	0.142857	0	0	0	0	0	0	0	0	0	0	0
P05771:T642	1	TRQPVELTPTDKLFI	0	0.0714286	0	0.0714286	0	0.0714286	0.0714286	0	0	0.0714286	0.142857	0.0714286	0	0.0714286	0.142857	0	0.142857	0	0	0.0714286	0.142857	0.214286	0.142857	0.142857	0.214286	0.0714286	0.285714	0.142857	0.5	0.357143	0.5	0.5	0.357143	0.357143	0.214286	0.142857	0	0	0	0	0	0	0	0	0	0	0
P50613:T175	0	AYTHQVVTRWYRAPE	0.142857	0.142857	0	0	0	0.0714286	0.0714286	0	0.0714286	0	0	0	0	0	0.0714286	0	0.0714286	0.0714286	0.142857	0.142857	0.142857	0	0.214286	0.0714286	0.285714	0.285714	0.142857	0.214286	0.428571	0.357143	0.571429	0.428571	0.357143	0.428571	0.0714286	0.0714286	0	0	0	0	0	0	0	0	0	0	0
[truncated: 1,595 more rows]
[truncated: 404 more columns]

## Sheet: S4 Custom features selection
Feature	P-value	Frequency in known critical phos-site	log2FC	Significant	Collinear
A	0.751142			0
R	0.212927			0
N	0.103755			0
D	0.0874812			0
C	1.20138e-06			1	0
[truncated: 401 more rows]

## Sheet: S5 GSEA
Kinase	Phos-site	Known critical phos-site	ES	NES	Tag %	Gene %	Lead Genes	NOM P	FWER P	Dataset	# Substrates
[truncated: 2,526 more rows]

[truncated: 4 more sheets: S6 Kinase annotation, S7 CSPred prediction, S8 Univariate Cox, S9 Manual curation]
